# Supplementary material for: High-resolution genome assembly and linkage mapping in Meloidogyne hapla reveal non-canonical telomere repeats and recombination hotspots associated with effector proteins
Source: PLoS Pathog. 2025 Nov 18;21(11):e1013706. doi: 10.1371/journal.ppat.1013706 (PMC12643312; doi:10.1371/journal.ppat.1013706)
Supplement: S1 Table — (XLSX) [file ppat.1013706.s013.xlsx]

## Sheet: Sheet1
S1 Table. Primary Repeat: Chromosome-end repeats, their positions and copy numbers in each scaffold
Scaffold	Position start	Position end	Repeat consensus sequence	Times	Comments
S1	3215652	3221463	CCCAAGGTTTAAAAG	363.5	15-mer; differs from consensus; located in center
S1	3221466	3227432	TCTTTTAAACCTTGGG	374.4	differs from consensus; located in center
S1	3232175	3233459	TCTTTTAAACCTTGGG	80.6	differs from consensus; located in center
S2	1	7521	CCTTTTAAACCTTGGG	471.9
S2	5479690	5485209	CCCAAGGTTTAAAAGG	343.2
S3	1	3705	CCTTTTAAACCTTGGG	231.8
S4	5	3195	CCTTTTAAACCTTGGG	199.5
S5	1	4035	CCTTTTAAACCTTGGG	253.6
S6	3881054	3887194	CCCAAGGTTTAAAAGG	384.9
S7	1	4673	CCTTTTAAACCTTGGG	292.8
S8	5	3281	CCTTTTAAACCTTGGG	205.6
S8	3678134	3684828	CCCAAGGTTTAAAAGA	421.9
S9	2	4073	CCTTTTAAACCTTGGG	254.8
S9	3199977	3200355	CCCAAGGTTTAAAAGG	23.8
S10	4382	9651	TTATAAAGGAAGTGGG	329.4	4kb from chromosome end; differs from consensus
S12	1	8916	CCTTTTAAACCTTGGG	557.4
S13	1	4645	CCTTTTAAACCTTGGG	291.1
S14	1	5932	CCTTTTAAACCTTGGG	371
S14	2789644	2791832	CCCAAGGTTTAAAAGG	136.8
S15	2654563	2658481	CCCAAGGTTTAAAAGG	244.8
S16	1	4593	CCTTTTAAACCTTGGG	288.1
Repeats found by MEME
Group 2 Motif
Scaffold	Position start	Position end	Repeat Consensus sequence	Times	Comments
S10	6	9643	GGGAGGGGGTTATAAGGTGTGTCTTTTATAAAGGAAGTGGCTTGTAAAGGGAGGG	201
S15	2	4924	GGGAGGGGGTTATAAGGTGTGTCTTTTATAAAGGAAGTGGCTTGTAAAGGGAGGG	103
S3	4439360	4448735	CCCTCCCTTTACAAGCCACTTCCTTTATAAAAGACACACCTTATAACCCCCTCCC	195
S13	2917608	2926809	CCCTCCCTTTACAAGCCACTTCCTTTATAAAAGACACACCTTATAACCCCCTCCC	192
Group 3 Motif
S1	8	7705	GGACAGGACTCTAATGGTTTTTAATCTTAAAGGG	241
S1	5974045	5979162	CCCTTTAAGATTAAAAACCATTAGAGTCC	158
S11	1	3774	GGACAGGACTCTAATGGTTTTTAATCTTAAAGGG	118	Fragmented repeats each repeat was more than 100bp away from one another
S11	3098354	3111083	CCCTTTAAGATTAAAAACCATTAGAGTCCTGTCC	245	Fragmented repeats each repeat was more than 100bp away from one another
S12	3012329	3022336	CCCTTTAAGATTAAAAACCATTAGAGTCCTGTCC	313
