# Supplementary material for: High-resolution genome assembly and linkage mapping in Meloidogyne hapla reveal non-canonical telomere repeats and recombination hotspots associated with effector proteins
Source: PLoS Pathog. 2025 Nov 18;21(11):e1013706. doi: 10.1371/journal.ppat.1013706 (PMC12643312; doi:10.1371/journal.ppat.1013706)
Supplement: S2 Table — (XLSX) [file ppat.1013706.s014.xlsx]

## Sheet: Sheet1
S2 Table. Recombination per Scaffold
Scaffold	domain	position_start	position_end	Recombination_rate_cMperMb	size_kb	size_percentage
Scaffold1	LRZ	1	88656	0	89	1.5
Scaffold1	HRZ	88657	424127	44.65	335	5.6
Scaffold1	LRZ	424128	2486741	2.51	2063	34.5
Scaffold1	HRZ	2486742	3241309	27.84	755	12.6
Scaffold1	HRZ	3352926	3771727	18.43	419	7
Scaffold1	LRZ	3771728	4915447	2.72	1144	19.1
Scaffold1	HRZ	4915448	5615051	49.14	700	11.7
Scaffold1	LRZ	5615052	5979171	0	364	6.1
Scaffold2	LRZ	1	123522	0	124	2.3
Scaffold2	HRZ	123523	631014	66.84	507	9.3
Scaffold2	LRZ	631015	4236570	2.44	3606	65.7
Scaffold2	HRZ	4236571	5186286	34.22	950	17.3
Scaffold2	LRZ	5186287	5485209	0	299	5.4
Scaffold3	LRZ	1	235198	0	235	5.3
Scaffold3	HRZ	235199	575192	139.27	340	7.6
Scaffold3	LRZ	575193	3240109	2.62	2665	59.9
Scaffold3	HRZ	3240110	3848192	41.58	608	13.7
Scaffold3	LRZ	3848193	4448735	0	601	13.5
Scaffold4	LRZ	1	4447175	0.3	4447	100
Scaffold5	LRZ	1	106032	0	106	2.7
Scaffold5	HRZ	106033	1223698	42.31	1118	28.3
Scaffold5	LRZ	1223699	2284575	1.92	1061	26.9
Scaffold5	HRZ	2284576	2924849	40.3	640	16.2
Scaffold5	LRZ	2924850	3945620	0	1021	25.9
Scaffold6	LRZ	1	266374	0	266	6.9
Scaffold6	HRZ	266375	701665	85.81	435	11.2
Scaffold6	LRZ	701666	3052980	2.51	2351	60.5
Scaffold6	HRZ	3052981	3628207	67.71	575	14.8
Scaffold6	LRZ	3628208	3887198	0	259	6.7
Scaffold7	LRZ	1	203127	0	203	5.3
Scaffold7	HRZ	203128	836024	58.88	633	16.4
Scaffold7	LRZ	836025	3848762	3.37	3013	78.3
Scaffold8	LRZ	1	230882	0	231	6.3
Scaffold8	HRZ	230883	941692	60.76	711	19.3
Scaffold8	LRZ	941693	2802360	1.91	1861	50.5
Scaffold8	HRZ	2802361	3408880	53.2	607	16.5
Scaffold8	LRZ	3408881	3684828	0	276	7.5
Scaffold9	LRZ	1	165613	0	166	5.2
Scaffold9	HRZ	165614	749720	77.61	584	18.3
Scaffold9	LRZ	749721	2252256	2.26	1503	46.9
Scaffold9	HRZ	2252257	2706949	32.01	455	14.2
Scaffold9	LRZ	2706950	3200355	0	493	15.4
Scaffold10	LRZ	1	164029	0	164	5.2
Scaffold10	HRZ	164030	590508	54.16	426	13.4
Scaffold10	LRZ	590509	2437114	3.57	1847	58
Scaffold10	HRZ	2437115	2952617	71.88	516	16.2
Scaffold10	LRZ	2952618	3184632	0	232	7.3
Scaffold11	LRZ	1	190178	0	190	6.1
Scaffold11	HRZ	190179	754528	67.63	564	18.1
Scaffold11	LRZ	754529	2143138	4.15	1389	44.6
Scaffold11	HRZ	2143139	2847807	19.39	705	22.7
Scaffold11	LRZ	2847808	3111116	0	263	8.5
Scaffold12	LRZ	1	315470	0	315	10.4
Scaffold12	HRZ	315471	1449934	10.63	1134	37.5
Scaffold12	LRZ	1449935	3022336	0	1572	52
Scaffold13	LRZ	1	202820	0	203	6.9
Scaffold13	HRZ	202821	568967	36.63	366	12.5
Scaffold13	LRZ	568968	2094684	4.63	1526	52.1
Scaffold13	HRZ	2094685	2673655	49.42	579	19.8
Scaffold13	LRZ	2673656	2926825	0	253	8.6
Scaffold14	LRZ	1	150012	0	150	5.4
Scaffold14	HRZ	150013	764904	42.97	615	22
Scaffold14	LRZ	764905	2014678	3.93	1250	44.8
Scaffold14	HRZ	2014679	2459765	40.76	445	15.9
Scaffold14	LRZ	2459766	2791832	0	332	11.9
Scaffold15	LRZ	1	163067	0	163	6.1
Scaffold15	HRZ	163068	881902	29.49	719	27
Scaffold15	LRZ	881903	2157795	2.22	1276	48
Scaffold15	HRZ	2157796	2200519	0	43	1.6
Scaffold15	LRZ	2200520	2658481	0	458	17.2
Scaffold16	LRZ	1	155490	0	155	6.1
Scaffold16	HRZ	155491	693546	86.78	538	21
Scaffold16	LRZ	693547	1745801	6.69	1052	41.1
Scaffold16	HRZ	1745802	1919275	96.87	173	6.8
Scaffold16	LRZ	1919276	2558107	0	639	25
