# Supplementary material for: High-resolution genome assembly and linkage mapping in Meloidogyne hapla reveal non-canonical telomere repeats and recombination hotspots associated with effector proteins
Source: PLoS Pathog. 2025 Nov 18;21(11):e1013706. doi: 10.1371/journal.ppat.1013706 (PMC12643312; doi:10.1371/journal.ppat.1013706)
Supplement: S3 Table — (XLSX) [file ppat.1013706.s015.xlsx]

## Sheet: Sheet1
S3 Table. Marker positions from two crosses : VW8 X VW9 and VW9 X LM in VW9 scaffolds
Genetic Map: VW8 X VW9					Genetic Map VW9 XLM
Scaffold	Marker position (bp)	VW8XVW9 (linkage group:cM)			Scaffold	Marker position (bp)	VW9 X LM (cM)
Scaffold1	5857558	lg1:2.7			Scaffold1	5685860	lg1a:0
Scaffold1	5889199	lg1:4.1			Scaffold1	5947801	lg1a:0
Scaffold1	5545484	lg1:10.7			Scaffold1	5845974	lg1a:0
Scaffold1	413676	lg1:15.3			Scaffold1	5888199	lg1a:0.4
Scaffold1	5404058	lg1:21.2			Scaffold1	5856558	lg1a:0.6
Scaffold1	2891618	lg1:39.4			Scaffold1	5564114	lg1a:2.9
Scaffold9	314407	lg1:41			Scaffold1	5581227	lg1a:3
Scaffold9	198968	lg1:41.2			Scaffold1	5373791	lg1a:15.2
Scaffold9	347297	lg1:41.9			Scaffold1	5441795	lg1a:15.4
Scaffold1	3228891	lg1:42.9			Scaffold1	5403058	lg1a:15.7
Scaffold1	3480262	lg1:43.6			Scaffold1	5388623	lg1a:16
Scaffold9	658730	lg1:43.8			Scaffold1	5187751	lg1a:28
Scaffold1	1422706	lg1:43.9			Scaffold1	5177149	lg1a:28.2
Scaffold1	1359916	lg1:44.3			Scaffold1	5146907	lg1a:29.6
Scaffold1	1266577	lg1:44.4			Scaffold1	5039808	lg1a:32.2
Scaffold1	4270091	lg1:46			Scaffold1	4910653	lg1a:34.5
Scaffold9	2178189	lg1:48			Scaffold1	4571142	lg1a:35.1
Scaffold9	2617136	lg1:61.7			Scaffold1	4584291	lg1a:35.9
Scaffold9	2666864	lg1:71.6			Scaffold1	4240083	lg1a:36.4
Scaffold9	3079701	lg1:81			Scaffold1	4186329	lg1a:37.3
Scaffold9	2917829	lg1:82.6			Scaffold1	3840417	lg1a:38.6
Scaffold2	5279766	lg2:4.6			Scaffold1	3672130	lg1a:46.7
Scaffold2	5361179	lg2:7			Scaffold1	3589324	lg1a:51.6
Scaffold2	5293286	lg2:8.1			Scaffold1	3277425	lg1a:54.4
Scaffold2	5002888	lg2:44.9			Scaffold1	3300467	lg1a:55.1
Scaffold2	3601386	lg2:72			Scaffold1	3402766	lg1a:55.8
Scaffold2	1624508	lg2:72.8			Scaffold1	2891618	lg1c:0
Scaffold6	3137478	lg2:72.8			Scaffold1	3096175	lg1c:0.2
Scaffold6	3301942	lg2:72.8			Scaffold1	3166227	lg1c:0.4
Scaffold6	3407257	lg2:82.9			Scaffold1	3127186	lg1c:0.6
Scaffold6	3551433	lg2:87			Scaffold1	2622761	lg1c:4.2
Scaffold6	3717153	lg2:109.6			Scaffold1	2505116	lg1c:7.8
Scaffold8	3511334	lg3:24.3			Scaffold1	2481250	lg1c:12
Scaffold8	3374678	lg3:25.1			Scaffold1	2383236	lg1c:13.5
Scaffold8	3322603	lg3:32.3			Scaffold1	965375	lg1c:13.6
Scaffold8	1162778	lg3:55.8			Scaffold1	2220503	lg1c:13.6
Scaffold8	2670381	lg3:64.7			Scaffold1	1427039	lg1c:14
Scaffold8	2798941	lg3:66.7			Scaffold1	1426722	lg1c:14.2
Scaffold8	2879258	lg3:67.1			Scaffold1	883223	lg1c:14.9
Scaffold8	2955357	lg3:72.1			Scaffold1	868847	lg1c:16.2
Scaffold8	160094	lg3:95.4			Scaffold1	731628	lg1c:18.9
Scaffold3	10781	lg4:0			Scaffold1	423763	lg1c:27
Scaffold3	405745	lg4:15.9			Scaffold1	402054	lg1c:28.5
Scaffold3	548819	lg4:40			Scaffold1	361211	lg1c:32.7
Scaffold3	605437	lg4:45.9			Scaffold1	235395	lg1c:36.1
Scaffold3	637010	lg4:47			Scaffold1	31315	lg1c:39.8
Scaffold3	698186	lg4:50.4			Scaffold1	67755	lg1c:41
Scaffold3	707116	lg4:51.2			Scaffold1	145813	lg1c:41
Scaffold3	707224	lg4:51.8			Scaffold9	81219	lg1b:0
Scaffold3	3350886	lg4:54.7			Scaffold9	199467	lg1b:2.2
Scaffold3	933504	lg4:57.2			Scaffold9	317918	lg1b:3.3
Scaffold3	2234883	lg4:58.1			Scaffold9	335424	lg1b:4.4
Scaffold3	914118	lg4:61			Scaffold9	362170	lg1b:13.9
Scaffold3	3410441	lg4:66.6			Scaffold9	392506	lg1b:18.2
Scaffold3	3824865	lg4:82.1			Scaffold9	445178	lg1b:20
Scaffold3	3953376	lg4:94.3			Scaffold9	482872	lg1b:21.4
Scaffold3	3938176	lg4:99.8			Scaffold9	522538	lg1b:22
Scaffold3	4042460	lg4:101.6			Scaffold9	551420	lg1b:25.5
Scaffold3	4143275	lg4:108.5			Scaffold9	749969	lg1b:38.6
Scaffold3	4130018	lg4:125.9			Scaffold9	1038315	lg1b:41.5
Scaffold11	2909651	lg5:0			Scaffold9	1190783	lg1b:42.7
Scaffold11	2921287	lg5:14.2			Scaffold9	1631725	lg1b:43.1
Scaffold11	2930292	lg5:16.8			Scaffold9	2244235	lg1b:43.8
Scaffold11	2824977	lg5:24.4			Scaffold9	2337419	lg1b:44.1
Scaffold11	1118764	lg5:41.7			Scaffold9	2400732	lg1b:46.2
Scaffold11	1267811	lg5:43.3			Scaffold9	2381849	lg1b:46.6
Scaffold11	667910	lg5:66.3			Scaffold9	2450702	lg1b:48.9
Scaffold11	655286	lg5:70.8			Scaffold9	2476201	lg1b:51
Scaffold11	616408	lg5:71.6			Scaffold9	2527632	lg1b:54.2
Scaffold7	144808	lg6:0			Scaffold9	2611204	lg1b:57.6
Scaffold7	41739	lg6:1			Scaffold9	2667361	lg1b:58.8
Scaffold7	442405	lg6:7.1			Scaffold9	2704733	lg1b:62.3
Scaffold7	499202	lg6:12			Scaffold9	2807547	lg1b:67.7
Scaffold7	646707	lg6:19.9			Scaffold9	2811851	lg1b:68.5
Scaffold7	768863	lg6:27.8			Scaffold9	2892427	lg1b:73.2
Scaffold7	2544917	lg6:28.7			Scaffold9	3151523	lg1b:74.3
Scaffold7	1838210	lg6:30.5			Scaffold9	3080200	lg1b:74.3
Scaffold7	1695161	lg6:31.1			Scaffold2	4793832	lg2a:0
Scaffold7	2230761	lg6:31.2			Scaffold2	5000888	lg2a:5.2
Scaffold7	807267	lg6:31.3			Scaffold2	5023461	lg2a:6.2
Scaffold7	2634366	lg6:32.8			Scaffold2	5063046	lg2a:11.5
Scaffold7	3101547	lg6:40.6			Scaffold2	5118391	lg2a:12.7
Scaffold7	3131660	lg6:47.6			Scaffold2	5167584	lg2a:16.3
Scaffold7	3386497	lg6:79.3			Scaffold2	5189102	lg2a:19.4
Scaffold7	3643458	lg6:88.6			Scaffold2	5204143	lg2a:20.5
Scaffold7	3388518	lg6:103.1			Scaffold2	5277041	lg2a:23.1
Scaffold14	2053934	lg7:13.4			Scaffold2	5409142	lg2a:24
Scaffold14	891306	lg7:14.8			Scaffold6	33634	lg2b_19:0
Scaffold14	911534	lg7:17.3			Scaffold6	78081	lg2b_19:1
Scaffold14	656133	lg7:29.1			Scaffold6	1479921	lg2b_19:1.2
Scaffold14	651780	lg7:30.4			Scaffold6	180302	lg2b_19:1.6
Scaffold15	19884	lg8:0			Scaffold6	269902	lg2b_19:7.3
Scaffold15	260690	lg8:2.9			Scaffold6	338867	lg2b_19:16.8
Scaffold15	493290	lg8:28.1			Scaffold6	378833	lg2b_19:24.6
Scaffold15	515916	lg8:33			Scaffold6	477563	lg2b_19:26.4
Scaffold15	740710	lg8:39.9			Scaffold6	486890	lg2b_19:28.7
Scaffold15	883661	lg8:41.6			Scaffold6	572005	lg2b_19:30.2
Scaffold15	812639	lg8:42.2			Scaffold6	1083777	lg2b_19:36.1
Scaffold15	1804872	lg8:48.6			Scaffold6	1039606	lg2b_19:47.9
Scaffold15	1785141	lg8:49.6			Scaffold6	1652882	lg2b_19:49.1
Scaffold15	2095806	lg8:54.1			Scaffold6	1952304	lg2b_19:49.9
Scaffold15	2520032	lg8:71.7			Scaffold6	1630588	lg2b_19:50
Scaffold15	2395299	lg8:73.9			Scaffold6	1902739	lg2b_19:51.5
Scaffold13	2293186	lg9:16.9			Scaffold6	1894128	lg2b_19:51.5
Scaffold13	739248	lg9:28.5			Scaffold6	1638459	lg2b_19:51.5
Scaffold13	883808	lg9:29.4			Scaffold6	1900475	lg2b_19:51.7
Scaffold13	94009	lg9:35.7			Scaffold6	1684574	lg2b_19:51.7
Scaffold13	22555	lg9:37.5			Scaffold6	1977312	lg2b_19:51.8
Scaffold5	343170	lg10:20.3			Scaffold6	626225	lg2b_19:51.9
Scaffold5	581437	lg10:22.8			Scaffold6	3053792	lg2b_19:51.9
Scaffold5	593790	lg10:24			Scaffold6	3116698	lg2b_19:52.6
Scaffold5	629891	lg10:30			Scaffold6	3148618	lg2b_19:56.6
Scaffold16	2109424	lg11:0			Scaffold6	3225248	lg2b_19:59.4
Scaffold16	2073566	lg11:2.1			Scaffold6	3269185	lg2b_19:60.8
Scaffold16	944841	lg11:31			Scaffold6	3343164	lg2b_19:65.9
Scaffold16	871757	lg11:39			Scaffold6	3301942	lg2b_19:67.1
Scaffold16	1814505	lg11:44.9			Scaffold6	3363529	lg2b_19:67.2
Scaffold16	1674524	lg11:46.4			Scaffold6	3407257	lg2b_19:69.7
Scaffold16	571010	lg11:49.4			Scaffold6	3449298	lg2b_19:81.1
Scaffold16	626303	lg11:50.5			Scaffold6	3572119	lg2b_19:88.2
Scaffold16	77028	lg11:76.8			Scaffold6	3527134	lg2b_19:91.6
Scaffold16	30786	lg11:80			Scaffold6	3616686	lg2b_19:91.7
Scaffold16	239807	lg11:82.7			Scaffold6	3636713	lg2b_19:93.4
Scaffold5	3569241	lg12:13.6			Scaffold6	3635294	lg2b_19:96.1
Scaffold5	1478464	lg12:15.8			Scaffold6	3859149	lg2b_19:96.3
Scaffold12	311517	lg13:0			Scaffold6	3668350	lg2b_19:98.6
Scaffold12	358319	lg13:5.7			Scaffold6	3709601	lg2b_19:98.7
Scaffold12	433716	lg13:7.5			Scaffold6	3689923	lg2b_19:99.4
Scaffold12	470063	lg13:8.7			Scaffold8	3417917	lg3:0
Scaffold12	614770	lg13:23.3			Scaffold8	3654840	lg3:0.8
Scaffold12	2963526	lg13:27.2			Scaffold8	3449210	lg3:0.8
Scaffold12	2750674	lg13:28.3			Scaffold8	3511833	lg3:0.8
Scaffold12	670175	lg13:32.4			Scaffold8	3398961	lg3:2
Scaffold12	2222385	lg13:37.5			Scaffold8	3343057	lg3:8.1
Scaffold12	2108428	lg13:39.9			Scaffold8	3245208	lg3:11.5
Scaffold12	1746884	lg13:45.6			Scaffold8	3229968	lg3:12.7
Scaffold12	1892539	lg13:45.8			Scaffold8	3055253	lg3:23
Scaffold12	1797342	lg13:46.2			Scaffold8	3027927	lg3:23.9
Scaffold12	1606889	lg13:46.7			Scaffold8	2984540	lg3:27.9
Scaffold4	3801314	lg14:0			Scaffold8	2955856	lg3:30.1
Scaffold4	2267336	lg14:3.1			Scaffold8	2890302	lg3:34.7
Scaffold2	3865310	lg14:7			Scaffold8	2731469	lg3:37.8
Scaffold4	3820725	lg14:10.1			Scaffold8	2694523	lg3:40.8
Scaffold4	2805197	lg14:27.1			Scaffold8	2670880	lg3:40.8
Scaffold4	2736272	lg14:29.7			Scaffold8	1818888	lg3:41
Scaffold4	2734972	lg14:44.4			Scaffold8	2426704	lg3:41.5
Scaffold2	254135	lg15:0			Scaffold8	1209680	lg3:42.5
Scaffold2	290065	lg15:3.1			Scaffold8	794931	lg3:45.8
Scaffold2	311857	lg15:7			Scaffold8	704838	lg3:50.5
Scaffold2	336187	lg15:10.1			Scaffold8	668213	lg3:52.4
Scaffold2	428675	lg15:27.1			Scaffold8	593970	lg3:54.5
Scaffold2	517970	lg15:29.7			Scaffold8	562346	lg3:55.4
Scaffold2	592930	lg15:44.4			Scaffold8	549089	lg3:57.4
Scaffold10	54499	lg16:10.2			Scaffold8	471754	lg3:69.5
Scaffold10	98427	lg16:11.4			Scaffold8	447012	lg3:76.4
Scaffold10	357362	lg16:15.2			Scaffold8	158396	lg3:78.8
Scaffold10	447837	lg16:22.2			Scaffold8	401752	lg3:79.8
Scaffold10	586740	lg16:27.9			Scaffold8	81750	lg3:79.9
Scaffold10	768760	lg16:37			Scaffold3	21908	lg4:0
Scaffold10	2530865	lg16:52.3			Scaffold3	251992	lg4:3.1
Scaffold4	538996	lg17:0			Scaffold3	338107	lg4:7.3
Scaffold4	199598	lg17:15.8			Scaffold3	359506	lg4:8.6
Scaffold4	38073	lg17:17			Scaffold3	463647	lg4:11.2
Scaffold5	3073410	lg18:0			Scaffold3	483615	lg4:13.7
Scaffold5	3161419	lg18:1.8			Scaffold3	577518	lg4:33.1
Scaffold5	2987341	lg18:3.7			Scaffold3	637509	lg4:36.2
Scaffold6	1452016	lg19:0			Scaffold3	899035	lg4:39.9
					Scaffold3	914118	lg4:40.4
					Scaffold3	3254410	lg4:40.8
					Scaffold3	3205370	lg4:41.5
					Scaffold3	3175645	lg4:42
					Scaffold3	3672333	lg4:43.5
					Scaffold3	3516901	lg4:43.8
					Scaffold3	3404915	lg4:44.3
					Scaffold3	3310993	lg4:44.4
					Scaffold3	3458761	lg4:44.5
					Scaffold3	3384232	lg4:44.5
					Scaffold3	3310993	lg4:44.5
					Scaffold3	2305472	lg4:45.5
					Scaffold3	2286381	lg4:45.5
					Scaffold3	2260070	lg4:45.5
					Scaffold3	752347	lg4:46
					Scaffold3	3731606	lg4:47.2
					Scaffold3	3825364	lg4:54.3
					Scaffold3	3838617	lg4:64
					Scaffold3	3938675	lg4:64.1
					Scaffold3	4071614	lg4:66.4
					Scaffold3	4002862	lg4:68.7
					Scaffold3	4042959	lg4:71.4
					Scaffold3	4115255	lg4:71.9
					Scaffold3	4185095	lg4:72.2
					Scaffold3	4328156	lg4:73.3
					Scaffold3	4257071	lg4:76.7
					Scaffold3	4208490	lg4:76.8
					Scaffold3	4416891	lg4:76.8
					Scaffold11	3095894	lg5:0
					Scaffold11	3022030	lg5:1.8
					Scaffold11	2930791	lg5:2.9
					Scaffold11	2824977	lg5:4.1
					Scaffold11	2802692	lg5:5.2
					Scaffold11	2750147	lg5:7.3
					Scaffold11	2638801	lg5:9
					Scaffold11	2646302	lg5:9.7
					Scaffold11	2581108	lg5:9.9
					Scaffold11	2447183	lg5:17
					Scaffold11	2369527	lg5:19.4
					Scaffold11	1709648	lg5:22.5
					Scaffold11	1048256	lg5:22.5
					Scaffold11	1179068	lg5:22.5
					Scaffold11	1815353	lg5:22.5
					Scaffold11	1119263	lg5:22.6
					Scaffold11	2253488	lg5:23
					Scaffold11	2279723	lg5:23
					Scaffold11	953461	lg5:23.1
					Scaffold11	824072	lg5:26.8
					Scaffold11	779719	lg5:27.9
					Scaffold11	703344	lg5:29.2
					Scaffold11	672418	lg5:38.2
					Scaffold11	616907	lg5:41.3
					Scaffold11	564598	lg5:44.2
					Scaffold11	497194	lg5:51.5
					Scaffold11	447749	lg5:52.5
					Scaffold11	423534	lg5:55.7
					Scaffold11	362395	lg5:55.9
					Scaffold11	335643	lg5:60.1
					Scaffold11	305928	lg5:60.8
					Scaffold11	129767	lg5:61.5
					Scaffold11	254937	lg5:61.8
					Scaffold11	352458	lg5:61.8
					Scaffold7	286468	lg6:0
					Scaffold7	268196	lg6:0.1
					Scaffold7	413873	lg6:1.3
					Scaffold7	442405	lg6:3.7
					Scaffold7	464954	lg6:3.9
					Scaffold7	519362	lg6:12.5
					Scaffold7	687079	lg6:18.2
					Scaffold7	699932	lg6:19.3
					Scaffold7	768862	lg6:22.8
					Scaffold7	809469	lg6:25.5
					Scaffold7	852088	lg6:26.2
					Scaffold7	971091	lg6:32.6
					Scaffold7	1178512	lg6:34.1
					Scaffold7	1608406	lg6:36.4
					Scaffold7	2226761	lg6:37.3
					Scaffold7	2540416	lg6:37.4
					Scaffold7	1834209	lg6:37.4
					Scaffold7	2658594	lg6:37.4
					Scaffold7	1950769	lg6:38.4
					Scaffold2	538621	lg6:38.6
					Scaffold7	2972824	lg6:44.8
					Scaffold7	3063090	lg6:47.1
					Scaffold7	3169208	lg6:52.8
					Scaffold7	3328161	lg6:67.5
					Scaffold7	3380997	lg6:71
					Scaffold7	3585120	lg6:72.2
					Scaffold7	3766486	lg6:72.2
					Scaffold7	3785384	lg6:72.2
					Scaffold14	110500	lg7:0
					Scaffold14	86012	lg7:0.3
					Scaffold14	283116	lg7:1.8
					Scaffold14	342847	lg7:5.5
					Scaffold14	373749	lg7:7.3
					Scaffold14	385387	lg7:9.5
					Scaffold14	559298	lg7:14.3
					Scaffold14	599589	lg7:17.5
					Scaffold14	655995	lg7:19.7
					Scaffold14	715484	lg7:20.9
					Scaffold14	720791	lg7:21.2
					Scaffold14	911331	lg7:25.3
					Scaffold14	891805	lg7:26
					Scaffold14	912033	lg7:26
					Scaffold14	1972656	lg7:28.3
					Scaffold14	1957183	lg7:29
					Scaffold14	2152504	lg7:31.7
					Scaffold14	2093639	lg7:32
					Scaffold14	2238065	lg7:25
					Scaffold14	2373871	lg7:41.6
					Scaffold14	2421869	lg7:46.4
					Scaffold14	2471635	lg7:47.5
					Scaffold14	2542098	lg7:49.9
					Scaffold14	2688437	lg7:52.6
					Scaffold15	154719	lg8:0
					Scaffold15	225835	lg8:1
					Scaffold15	54993	lg8:1
					Scaffold15	261189	lg8:2.2
					Scaffold15	320023	lg8:5.6
					Scaffold15	346489	lg8:8.6
					Scaffold15	448953	lg8:14
					Scaffold15	515916	lg8:19.2
					Scaffold15	604128	lg8:29
					Scaffold15	613108	lg8:32.1
					Scaffold15	754501	lg8:34.7
					Scaffold15	740710	lg8:35.2
					Scaffold15	769518	lg8:38.9
					Scaffold15	853707	lg8:42.6
					Scaffold15	1763480	lg8:44.9
					Scaffold15	1770246	lg8:46.4
					Scaffold15	1784816	lg8:46.4
					Scaffold15	2148945	lg8:47.5
					Scaffold15	2194904	lg8:52.1
					Scaffold15	2207160	lg8:54.7
					Scaffold15	2309424	lg8:56.2
					Scaffold15	2517032	lg8:57
					Scaffold15	2522725	lg8:58.2
					Scaffold15	2403409	lg8:59.2
					Scaffold13	2383313	lg9b:0
					Scaffold13	2630182	lg9b:2.5
					Scaffold13	2874007	lg9b:6.2
					Scaffold13	2792914	lg9b:7.1
					Scaffold13	2677620	lg9b:7.3
					Scaffold13	2745934	lg9b:7.4
					Scaffold13	2725567	lg9b:7.4
					Scaffold13	2746331	lg9b:7.4
					Scaffold13	2843028	lg9b:7.4
					Scaffold13	2693889	lg9b:7.4
					Scaffold13	2784657	lg9b:7.5
					Scaffold13	2878163	lg9b:7.5
					Scaffold13	2855961	lg9b:7.5
					Scaffold13	2560537	lg9b:10.5
					Scaffold13	2582148	lg9b:12.2
					Scaffold13	2500942	lg9b:15.6
					Scaffold13	2427858	lg9b:17.9
					Scaffold13	2337035	lg9b:23.2
					Scaffold13	480070	lg9a:0
					Scaffold13	445866	lg9a:10
					Scaffold13	119731	lg9a:20
					Scaffold13	197652	lg9a:30
					Scaffold5	89275	lg10:0
					Scaffold5	47709	lg10:1.5
					Scaffold5	355674	lg10:5.1
					Scaffold5	513155	lg10:5.5
					Scaffold5	581937	lg10:6.7
					Scaffold5	611625	lg10:10.9
					Scaffold5	630390	lg10:13
					Scaffold5	634021	lg10:13.9
					Scaffold5	710893	lg10:25.4
					Scaffold5	938671	lg10:30.2
					Scaffold5	990115	lg10:33.1
					Scaffold5	995599	lg10:34.3
					Scaffold5	1181080	lg10:45.3
					Scaffold5	1319315	lg10:48.5
					Scaffold5	1367935	lg10:48.9
					Scaffold5	3580614	lg10:51.4
					Scaffold5	3591913	lg10:53.6
					Scaffold5	2511032	lg10:54.6
					Scaffold5	2705009	lg10:56.4
					Scaffold5	2710928	lg10:76.2
					Scaffold5	2722567	lg10:77.4
					Scaffold5	2727897	lg10:81.5
					Scaffold5	3069061	lg10:82.8
					Scaffold5	2977053	lg10:91.1
					Scaffold5	2825250	lg10:91.2
					Scaffold5	2901241	lg10:91.4
					Scaffold5	3135811	lg10:91.5
					Scaffold5	3251313	lg10:96.3
					Scaffold5	3264741	lg10:98.6
					Scaffold16	2109424	lg11_8b:0
					Scaffold16	2266141	lg11_8b:0.1
					Scaffold16	2195648	lg11_8b:0.1
					Scaffold16	2073566	lg11_8b:0.1
					Scaffold16	2488444	lg11_8b:0.1
					Scaffold16	2008488	lg11_8b:2.4
					Scaffold16	1963866	lg11_8b:2.8
					Scaffold16	1941015	lg11_8b:5
					Scaffold16	1883786	lg11_8b:12.2
					Scaffold16	1794959	lg11_8b:14.7
					Scaffold16	1828857	lg11_8b:14.9
					Scaffold16	1674524	lg11_8b:18.3
					Scaffold16	1422643	lg11_8b:21
					Scaffold16	1551548	lg11_8b:21
					Scaffold16	981979	lg11_8b:22
					Scaffold16	775508	lg11_8b:24.6
					Scaffold16	726252	lg11_8b:26.1
					Scaffold16	662314	lg11_8b:28
					Scaffold16	621421	lg11_8b:29.5
					Scaffold16	615240	lg11_8b:30.8
					Scaffold16	571509	lg11_8b:31.9
					Scaffold16	509119	lg11_8b:34.7
					Scaffold16	464645	lg11_8b:38.6
					Scaffold16	445370	lg11_8b:39.1
					Scaffold16	356280	lg11_8b:50.7
					Scaffold16	330600	lg11_8b:55
					Scaffold16	322592	lg11_8b:57.1
					Scaffold16	303804	lg11_8b:59.4
					Scaffold16	93814	lg11_8b:60.7
					Scaffold16	228972	lg11_8b:60.7
					Scaffold16	262057	lg11_8b:62
					Scaffold12	96454	lg13_17:0
					Scaffold12	233244	lg13_17:0.5
					Scaffold12	260265	lg13_17:0.8
					Scaffold12	344322	lg13_17:7.1
					Scaffold12	433716	lg13_17:14.4
					Scaffold12	482217	lg13_17:16.7
					Scaffold12	487851	lg13_17:16.9
					Scaffold12	574890	lg13_17:25.9
					Scaffold12	627378	lg13_17:31.3
					Scaffold12	670175	lg13_17:39.7
					Scaffold12	667099	lg13_17:39.9
					Scaffold12	697937	lg13_17:40.8
					Scaffold12	917442	lg13_17:53.7
					Scaffold12	2550882	lg13_17:53.9
					Scaffold12	2237331	lg13_17:57.4
					Scaffold12	1606889	lg13_17:57.4
					Scaffold12	1797342	lg13_17:57.4
					Scaffold12	1746884	lg13_17:57.4
					Scaffold12	2987069	lg13_17:57.4
					Scaffold12	2422994	lg13_17:57.4
					Scaffold4	2987858	lg14:0
					Scaffold4	2985873	lg14:1.3
					Scaffold4	2829539	lg14:9.7
					Scaffold4	2785166	lg14:16.9
					Scaffold4	2798451	lg14:17.9
					Scaffold4	2798842	lg14:18.8
					Scaffold4	2735272	lg14:21.9
					Scaffold4	2704537	lg14:24.7
					Scaffold4	2512305	lg14:25.3
					Scaffold4	2626476	lg14:26.5
					Scaffold4	2597460	lg14:26.6
					Scaffold4	2579859	lg14:27.2
					Scaffold2	25806	lg15_2c:0
					Scaffold2	254135	lg15_2c:3.3
					Scaffold2	336187	lg15_2c:4.4
					Scaffold2	365715	lg15_2c:4.9
					Scaffold2	401939	lg15_2c:7.7
					Scaffold2	428675	lg15_2c:8.9
					Scaffold2	489455	lg15_2c:12.8
					Scaffold2	579172	lg15_2c:23.3
					Scaffold2	565989	lg15_2c:23.7
					Scaffold2	630823	lg15_2c:26.2
					Scaffold2	1325797	lg15_2c:48.9
					Scaffold2	1625007	lg15_2c:50.6
					Scaffold2	3605969	lg15_2c:51
					Scaffold2	3696913	lg15_2c:51
					Scaffold2	1601348	lg15_2c:51.1
					Scaffold2	2073662	lg15_2c:51.2
					Scaffold2	1672781	lg15_2c:51.2
					Scaffold2	1367099	lg15_2c:51.8
					Scaffold2	4120106	lg15_2c:53
					Scaffold10	179204	lg16:0
					Scaffold10	253957	lg16:0.1
					Scaffold10	195070	lg16:0.1
					Scaffold10	420211	lg16:6.9
					Scaffold10	357861	lg16:7.1
					Scaffold10	520002	lg16:13.8
					Scaffold10	587239	lg16:15.4
					Scaffold10	866447	lg16:20.8
					Scaffold10	2443075	lg16:27.6
					Scaffold10	2480988	lg16:28.3
					Scaffold10	2493467	lg16:32.6
					Scaffold10	2629715	lg16:33.4
					Scaffold10	2654990	lg16:37.2
					Scaffold10	2744497	lg16:50.6
					Scaffold10	2790114	lg16:58.3
					Scaffold10	2911736	lg16:64.7
					Scaffold10	3019094	lg16:65.6
					Scaffold10	3122699	lg16:65.9
					Scaffold10	3176966	lg16:65.9
					Scaffold10	3064806	lg16:65.9
					Scaffold10	3176966	lg16:66
