# Supplementary material for: High-resolution genome assembly and linkage mapping in Meloidogyne hapla reveal non-canonical telomere repeats and recombination hotspots associated with effector proteins
Source: PLoS Pathog. 2025 Nov 18;21(11):e1013706. doi: 10.1371/journal.ppat.1013706 (PMC12643312; doi:10.1371/journal.ppat.1013706)
Supplement: S4 Table — (XLSX) [file ppat.1013706.s016.xlsx]

## Sheet: Sheet1
S4 Table. BUSCO scores for genome, coding sequence (CDS) and protein coding genes
Assembly Versions	2024	2008
BUSCO Score (eukaryote_db):
Genome	83.6%[S:82.0%,D:1.6%],F:4.7%,M:11.7%	73.4%[S:71.4%,D:2.0%],F:11.8%,M:14.8%
CDS	88.2%[S:19.6%,D:68.6%],F:2.4%,M:9.4%	78.5%[S:76.1%,D:2.4%],F:10.2%,M:11.3%
Protein	84.3%[S:81.6%,D:2.7%],F:5.1%,M:10.6%	79.3%[S:76.9%,D:2.4%],F:10.2%,M:10.5%
BUSCO Score (nematode_db):
Genome	58.9%[S:57.8%,D:1.1%],F:2.1%,M:39.0%	58.2%[S:57.1%,D:1.1%],F:2.5%,M:39.3%
CDS	63.8%[S:10.9%,D:52.9%],F:2.7%,M:33.5%	50.5%[S:49.2%,D:1.3%],F:4.1%,M:45.4%
Protein	65.4%[S:13.2%,D:52.2%],F:1.4%,M:33.2%	53.2%[S:51.8%,D:1.4%],F:2.6%,M:44.2%
*S=Single Copy, D= Duplicated Copy, F= Fragmented, M=Missing
