# Supplementary material for: High-resolution genome assembly and linkage mapping in Meloidogyne hapla reveal non-canonical telomere repeats and recombination hotspots associated with effector proteins
Source: PLoS Pathog. 2025 Nov 18;21(11):e1013706. doi: 10.1371/journal.ppat.1013706 (PMC12643312; doi:10.1371/journal.ppat.1013706)
Supplement: S5 Table — (XLSX) [file ppat.1013706.s017.xlsx]

## Sheet: Sheet1
S5 Table. Functional annotation of Predicted Sercreted Peptides using EggNOG and InterproScan
Gene	length	signature	IPR	Annotation	GO	Pathway	Description	Preferred_name	eggNOG_OGs	max_annot_lvl	CAZy	PFAMs
Mhap_VW9_g100.t1	720	Pfam	IPR008753	Peptidase M13, N-terminal domain	-	-	Peptidase family M13	-	COG3590@1|root,KOG3624@2759|Eukaryota,38BNF@33154|Opisthokonta,3NWJF@4751|Fungi,3QKHD@4890|Ascomycota,204EE@147541|Dothideomycetes,4KDZM@92860|Pleosporales	4751|Fungi	-	Peptidase_M13,Peptidase_M13_N
Mhap_VW9_g100.t1	720	Pfam	IPR018497	Peptidase M13, C-terminal domain	-	-	Peptidase family M13	-	COG3590@1|root,KOG3624@2759|Eukaryota,38BNF@33154|Opisthokonta,3NWJF@4751|Fungi,3QKHD@4890|Ascomycota,204EE@147541|Dothideomycetes,4KDZM@92860|Pleosporales	4751|Fungi	-	Peptidase_M13,Peptidase_M13_N
Mhap_VW9_g10001.t1	430	Pfam	IPR002241	Glycoside hydrolase, family 27	-	-	Alpha galactosidase A	-	KOG2366@1|root,KOG3913@1|root,KOG2366@2759|Eukaryota,KOG3913@2759|Eukaryota,38EIP@33154|Opisthokonta,3BAJ5@33208|Metazoa,3CSQH@33213|Bilateria,40AMT@6231|Nematoda,1KXXF@119089|Chromadorea,40UYC@6236|Rhabditida	33208|Metazoa	-	Melibiase_2,Melibiase_2_C
Mhap_VW9_g1003.t1	413	Pfam	IPR001580	Calreticulin/calnexin	-	-	Calreticulin family	CALR	KOG0674@1|root,KOG0674@2759|Eukaryota,38DI3@33154|Opisthokonta,3BFR1@33208|Metazoa,3CX8Y@33213|Bilateria,40AQJ@6231|Nematoda,1KYQD@119089|Chromadorea	33208|Metazoa	-	Calreticulin
Mhap_VW9_g1004.t1	NA	NA	NA	NA	NA	NA	Ground-like domain	-	2E962@1|root,2SFJM@2759|Eukaryota,3AH7Q@33154|Opisthokonta,3BYGR@33208|Metazoa,3DDB8@33213|Bilateria,40FRX@6231|Nematoda,1KXMU@119089|Chromadorea,40ZJB@6236|Rhabditida	33208|Metazoa	-	Ground-like
Mhap_VW9_g10050.t6	630	Pfam	IPR000743	Glycoside hydrolase, family 28	-	-	Glycosyl hydrolases family 28	-	COG4733@1|root,COG5434@1|root,COG4733@2|Bacteria,COG5434@2|Bacteria,2I9IV@201174|Actinobacteria	201174|Actinobacteria	-	Glyco_hydro_28,Pectate_lyase_3,fn3
Mhap_VW9_g10050.t6	630	Pfam	IPR003961	Fibronectin type III	-	-	Fibronectin type III domain	-	COG4733@1|root,COG5434@1|root,COG4733@2|Bacteria,COG5434@2|Bacteria,2I9IV@201174|Actinobacteria	201174|Actinobacteria	-	Glyco_hydro_28,Pectate_lyase_3,fn3
Mhap_VW9_g10051.t1	624	Pfam	IPR000743	Glycoside hydrolase, family 28	-	-	Glycosyl hydrolases family 28	pehX	COG5434@1|root,COG5434@2|Bacteria,1PSSI@1224|Proteobacteria,1SYMW@1236|Gammaproteobacteria	1236|Gammaproteobacteria	GH28	Glyco_hydro_28,Pectate_lyase_3,fn3
Mhap_VW9_g10051.t1	624	Pfam	IPR003961	Fibronectin type III	-	-	Fibronectin type III domain	pehX	COG5434@1|root,COG5434@2|Bacteria,1PSSI@1224|Proteobacteria,1SYMW@1236|Gammaproteobacteria	1236|Gammaproteobacteria	GH28	Glyco_hydro_28,Pectate_lyase_3,fn3
Mhap_VW9_g10065.t1	1326	Pfam	IPR013098	Immunoglobulin I-set	-	-	Immunoglobulin I-set domain	PXDN	COG4886@1|root,KOG2408@1|root,KOG0619@2759|Eukaryota,KOG2408@2759|Eukaryota,38C9T@33154|Opisthokonta,3BEQJ@33208|Metazoa,3CRD4@33213|Bilateria,40BZI@6231|Nematoda,1KXM4@119089|Chromadorea	33208|Metazoa	-	An_peroxidase,I-set,LRR_8,VWC
Mhap_VW9_g10065.t1	1326	Pfam	IPR001611	Leucine-rich repeat	-	-	Leucine rich repeat	PXDN	COG4886@1|root,KOG2408@1|root,KOG0619@2759|Eukaryota,KOG2408@2759|Eukaryota,38C9T@33154|Opisthokonta,3BEQJ@33208|Metazoa,3CRD4@33213|Bilateria,40BZI@6231|Nematoda,1KXM4@119089|Chromadorea	33208|Metazoa	-	An_peroxidase,I-set,LRR_8,VWC
Mhap_VW9_g10065.t1	1326	Pfam	IPR019791	Haem peroxidase, animal-type	-	-	Animal haem peroxidase	PXDN	COG4886@1|root,KOG2408@1|root,KOG0619@2759|Eukaryota,KOG2408@2759|Eukaryota,38C9T@33154|Opisthokonta,3BEQJ@33208|Metazoa,3CRD4@33213|Bilateria,40BZI@6231|Nematoda,1KXM4@119089|Chromadorea	33208|Metazoa	-	An_peroxidase,I-set,LRR_8,VWC
Mhap_VW9_g10080.t2	382	Pfam	IPR000884	Thrombospondin type-1 (TSP1) repeat	-	-	Thrombospondin type 1 domain	-	2991Q@1|root,2RG33@2759|Eukaryota,39R84@33154|Opisthokonta,3BMMU@33208|Metazoa,3D52B@33213|Bilateria,40ANC@6231|Nematoda,1KUEX@119089|Chromadorea	33208|Metazoa	-	TSP_1
Mhap_VW9_g10083.t1	586	Pfam	IPR001382	Glycoside hydrolase family 47	-	-	Glycosyl hydrolase family 47	EDEM1	KOG2429@1|root,KOG2429@2759|Eukaryota,38CUF@33154|Opisthokonta,3CNVY@33208|Metazoa,3E525@33213|Bilateria	33208|Metazoa	-	Glyco_hydro_47
Mhap_VW9_g101.t1	633	Pfam	IPR013078	Histidine phosphatase superfamily, clade-1	-	-	Histidine phosphatase superfamily (branch 1)	NA	NA	NA	NA	NA
Mhap_VW9_g101.t1	633	Pfam	IPR013078	Histidine phosphatase superfamily, clade-1	-	-	Histidine phosphatase superfamily (branch 1)	NA	NA	NA	NA	NA
Mhap_VW9_g10117.t1	NA	NA	NA	NA	NA	NA	EGF-like domain	-	KOG1217@1|root,KOG1217@2759|Eukaryota,3AB3N@33154|Opisthokonta,3BV4Z@33208|Metazoa,3DBQH@33213|Bilateria,40EGH@6231|Nematoda,1KX3Y@119089|Chromadorea	33208|Metazoa	-	EGF
Mhap_VW9_g10130.t1	481	Pfam	IPR007266	Endoplasmic reticulum oxidoreductin 1	-	-	Endoplasmic Reticulum Oxidoreductin 1 (ERO1)	ERO1LB	COG5061@1|root,KOG2608@2759|Eukaryota,38DRZ@33154|Opisthokonta,3BBGS@33208|Metazoa,3CSN7@33213|Bilateria,41W8P@6656|Arthropoda,3SKCY@50557|Insecta,3E7SF@33342|Paraneoptera	33208|Metazoa	-	ERO1
Mhap_VW9_g10174.t1	880	Pfam	IPR002049	Laminin-type EGF domain	-	-	Laminin EGF domain	epi-1	KOG1836@1|root,KOG1836@2759|Eukaryota,38DXH@33154|Opisthokonta,3BCFJ@33208|Metazoa,3CRYA@33213|Bilateria,40CM6@6231|Nematoda,1KUMQ@119089|Chromadorea	33208|Metazoa	-	Laminin_B,Laminin_EGF,Laminin_G_2,Laminin_I,Laminin_II,Laminin_N
Mhap_VW9_g10174.t1	880	Pfam	IPR008211	Laminin, N-terminal	-	-	Laminin N-terminal (Domain VI)	epi-1	KOG1836@1|root,KOG1836@2759|Eukaryota,38DXH@33154|Opisthokonta,3BCFJ@33208|Metazoa,3CRYA@33213|Bilateria,40CM6@6231|Nematoda,1KUMQ@119089|Chromadorea	33208|Metazoa	-	Laminin_B,Laminin_EGF,Laminin_G_2,Laminin_I,Laminin_II,Laminin_N
Mhap_VW9_g10195.t1	304	Pfam	IPR001254	Serine proteases, trypsin domain	-	-	Trypsin	CLIPB15	COG5640@1|root,KOG3627@2759|Eukaryota,38EXG@33154|Opisthokonta,3BI1K@33208|Metazoa,3D0B0@33213|Bilateria,41V6R@6656|Arthropoda,3SUUI@50557|Insecta,455VN@7147|Diptera,45CT5@7148|Nematocera	33208|Metazoa	-	CLIP,Trypsin
Mhap_VW9_g10294.t2	175	Pfam	IPR000717	Proteasome component (PCI) domain	-	-	PCI domain	NA	NA	NA	NA	NA
Mhap_VW9_g10294.t2	175	Pfam	IPR000717	Proteasome component (PCI) domain	-	-	PCI domain	NA	NA	NA	NA	NA
Mhap_VW9_g10323.t1	334	Pfam	IPR001547	Glycoside hydrolase, family 5	-	-	Cellulase (glycosyl hydrolase family 5)	-	COG2730@1|root,COG2730@2|Bacteria,4NIBG@976|Bacteroidetes,47JMG@768503|Cytophagia	976|Bacteroidetes	GH5,GH9	Cellulase
Mhap_VW9_g10364.t1	NA	NA	NA	NA	NA	NA	Peptidase family M23	-	KOG4377@1|root,KOG4377@2759|Eukaryota,3A0UX@33154|Opisthokonta,3BPUH@33208|Metazoa,3D70Q@33213|Bilateria,40CQD@6231|Nematoda,1KVIG@119089|Chromadorea	33208|Metazoa	-	Peptidase_M23
Mhap_VW9_g10383.t1	173	Pfam	IPR001452	SH3 domain	-	-	SH3 domain	NA	NA	NA	NA	NA
Mhap_VW9_g10383.t1	173	Pfam	IPR001452	SH3 domain	-	-	SH3 domain	NA	NA	NA	NA	NA
Mhap_VW9_g10396.t1		BLAST2GO		Description=Glycogen [starch] synthase
Mhap_VW9_g10410.t5	352	Pfam	IPR033121	Peptidase family A1 domain	-	-	Eukaryotic aspartyl protease	-	KOG1339@1|root,KOG1339@2759|Eukaryota,3Q7VG@4776|Peronosporales	4776|Peronosporales	-	Asp,NDK
Mhap_VW9_g10416.t1	205	Pfam	IPR014044	CAP domain	-	-	Cysteine-rich secretory protein family	crispld1	COG2340@1|root,KOG3017@2759|Eukaryota,3A1Z7@33154|Opisthokonta,3BR5W@33208|Metazoa,3D7QF@33213|Bilateria	33208|Metazoa	-	CAP,LCCL
Mhap_VW9_g10417.t1	213	Pfam	IPR014044	CAP domain	-	-	Cysteine-rich secretory protein family	CRISP2	COG2340@1|root,KOG3017@2759|Eukaryota,39V9J@33154|Opisthokonta,3BI47@33208|Metazoa,3D0KV@33213|Bilateria,41YD5@6656|Arthropoda,3SIAH@50557|Insecta,455VQ@7147|Diptera,45FJP@7148|Nematocera	33208|Metazoa	-	CAP,Crisp
Mhap_VW9_g10422.t1	624	Pfam	IPR001661	Glycoside hydrolase, family 37	-	-	Trehalase	NAT10	COG1444@1|root,COG1626@1|root,KOG0602@2759|Eukaryota,KOG2036@2759|Eukaryota,38FQJ@33154|Opisthokonta,3B9XC@33208|Metazoa,3CUWZ@33213|Bilateria,40AT4@6231|Nematoda	33208|Metazoa	-	DUF1726,GNAT_acetyltr_2,Helicase_RecD,tRNA_bind_2
Mhap_VW9_g10443.t2	1353	Pfam	IPR000033	LDLR class B repeat	-	-	Low-density lipoprotein receptor repeat class B	NID1	COG2272@1|root,KOG4291@1|root,KOG1214@2759|Eukaryota,KOG4291@2759|Eukaryota,38HNZ@33154|Opisthokonta,3BBTR@33208|Metazoa,3CY69@33213|Bilateria,40AGK@6231|Nematoda,1KU7Q@119089|Chromadorea,40ZKA@6236|Rhabditida	33208|Metazoa	-	EGF,EGF_3,EGF_CA,FXa_inhibition,G2F,Ldl_recept_b,NIDO,Thyroglobulin_1,cEGF
Mhap_VW9_g10443.t2	1353	Pfam	IPR006605	G2 nidogen/fibulin G2F	-	-	G2F domain	NID1	COG2272@1|root,KOG4291@1|root,KOG1214@2759|Eukaryota,KOG4291@2759|Eukaryota,38HNZ@33154|Opisthokonta,3BBTR@33208|Metazoa,3CY69@33213|Bilateria,40AGK@6231|Nematoda,1KU7Q@119089|Chromadorea,40ZKA@6236|Rhabditida	33208|Metazoa	-	EGF,EGF_3,EGF_CA,FXa_inhibition,G2F,Ldl_recept_b,NIDO,Thyroglobulin_1,cEGF
Mhap_VW9_g10443.t2	1353	Pfam	IPR003886	NIDO domain	-	-	Nidogen-like	NID1	COG2272@1|root,KOG4291@1|root,KOG1214@2759|Eukaryota,KOG4291@2759|Eukaryota,38HNZ@33154|Opisthokonta,3BBTR@33208|Metazoa,3CY69@33213|Bilateria,40AGK@6231|Nematoda,1KU7Q@119089|Chromadorea,40ZKA@6236|Rhabditida	33208|Metazoa	-	EGF,EGF_3,EGF_CA,FXa_inhibition,G2F,Ldl_recept_b,NIDO,Thyroglobulin_1,cEGF
Mhap_VW9_g10481.t1	139	Pfam	IPR002544	FMRFamide-related peptide-like	-	-	FMRFamide related peptide family	NA	NA	NA	NA	NA
Mhap_VW9_g10481.t1	139	Pfam	IPR002544	FMRFamide-related peptide-like	-	-	FMRFamide related peptide family	NA	NA	NA	NA	NA
Mhap_VW9_g10509.t2	NA	NA	NA	NA	NA	NA	DOMON domain	-	28X09@1|root,2R3SP@2759|Eukaryota,39YTF@33154|Opisthokonta,3CP2Y@33208|Metazoa,3E573@33213|Bilateria,40B1Y@6231|Nematoda,1KUJ3@119089|Chromadorea	33208|Metazoa	-	DOMON
Mhap_VW9_g1051.t6	323	Pfam	IPR002861	Reeler domain	-	-	Reeler domain	NA	NA	NA	NA	NA
Mhap_VW9_g1051.t6	323	Pfam	IPR002861	Reeler domain	-	-	Reeler domain	NA	NA	NA	NA	NA
Mhap_VW9_g10530.t11	396	Pfam	IPR001393	Calsequestrin	-	-	Calsequestrin	CASQ1	28IHM@1|root,2QQUJ@2759|Eukaryota,3AG0M@33154|Opisthokonta,3BXNA@33208|Metazoa,3E560@33213|Bilateria,40AVP@6231|Nematoda,1KUTS@119089|Chromadorea	33208|Metazoa	-	Calsequestrin
Mhap_VW9_g10551.t2	NA	NA	NA	NA	NA	NA	Trypsin Inhibitor like cysteine rich domain	-	2D5GE@1|root,2SYGF@2759|Eukaryota,3ARZG@33154|Opisthokonta,3C379@33208|Metazoa,3DJV1@33213|Bilateria,40MWQ@6231|Nematoda,1M5BV@119089|Chromadorea,413JJ@6236|Rhabditida	33208|Metazoa	-	TIL
Mhap_VW9_g10573.t1	NA	NA	NA	NA	NA	NA	Hint module	qua-1	KOG3638@1|root,KOG3638@2759|Eukaryota,38EJM@33154|Opisthokonta,3BA86@33208|Metazoa,3D79Y@33213|Bilateria,40FKW@6231|Nematoda,1KW0E@119089|Chromadorea,40VIK@6236|Rhabditida	33208|Metazoa	-	Hint
Mhap_VW9_g10602.t1	116	Pfam	IPR002048	EF-hand domain	-	-	EF hand	NA	NA	NA	NA	NA
Mhap_VW9_g10602.t1	116	Pfam	IPR002048	EF-hand domain	-	-	EF hand	NA	NA	NA	NA	NA
Mhap_VW9_g10644.t1	202	Pfam	IPR007284	Ground-like domain	-	-	Ground-like domain	-	2CMQV@1|root,2QRH7@2759|Eukaryota,3AQKW@33154|Opisthokonta,3C314@33208|Metazoa,3DI1Q@33213|Bilateria,40GXA@6231|Nematoda,1KZWJ@119089|Chromadorea	33208|Metazoa	-	Ground-like
Mhap_VW9_g107.t1	522	Pfam	IPR001547	Glycoside hydrolase, family 5	-	-	Cellulase (glycosyl hydrolase family 5)	-	COG2730@1|root,COG2730@2|Bacteria,4NIBG@976|Bacteroidetes,47JMG@768503|Cytophagia	976|Bacteroidetes	GH5,GH9	Cellulase
Mhap_VW9_g10717.t8	1083	Pfam	IPR013608	VWA N-terminal	-	-	VWA N-terminal	tag-180	KOG2353@1|root,KOG2353@2759|Eukaryota,38H7U@33154|Opisthokonta,3B9G8@33208|Metazoa,3CU8E@33213|Bilateria,40FRE@6231|Nematoda,1KXIX@119089|Chromadorea	33208|Metazoa	-	VGCC_alpha2,VWA,VWA_3,VWA_N
Mhap_VW9_g10717.t8	1083	Pfam	IPR013680	Voltage-dependent calcium channel, alpha-2/delta subunit, conserved region	-	-	Neuronal voltage-dependent calcium channel alpha 2acd	tag-180	KOG2353@1|root,KOG2353@2759|Eukaryota,38H7U@33154|Opisthokonta,3B9G8@33208|Metazoa,3CU8E@33213|Bilateria,40FRE@6231|Nematoda,1KXIX@119089|Chromadorea	33208|Metazoa	-	VGCC_alpha2,VWA,VWA_3,VWA_N
Mhap_VW9_g10747.t1	1588	Pfam	IPR041555	Macroglobulin domain MG3	-	-	Macroglobulin domain MG3	CD109	COG2373@1|root,KOG1366@2759|Eukaryota,38DGN@33154|Opisthokonta,3BCF2@33208|Metazoa,3CTZZ@33213|Bilateria,40C7J@6231|Nematoda,1KXJ7@119089|Chromadorea	33208|Metazoa	-	A2M,A2M_N,A2M_N_2,A2M_comp,A2M_recep,Thiol-ester_cl
Mhap_VW9_g10747.t1	1588	Pfam	IPR002890	Macroglobulin domain	-	-	MG2 domain	CD109	COG2373@1|root,KOG1366@2759|Eukaryota,38DGN@33154|Opisthokonta,3BCF2@33208|Metazoa,3CTZZ@33213|Bilateria,40C7J@6231|Nematoda,1KXJ7@119089|Chromadorea	33208|Metazoa	-	A2M,A2M_N,A2M_N_2,A2M_comp,A2M_recep,Thiol-ester_cl
Mhap_VW9_g10747.t1	1588	Pfam	IPR011626	Alpha-macroglobulin-like, TED domain	-	-	A-macroglobulin TED domain	CD109	COG2373@1|root,KOG1366@2759|Eukaryota,38DGN@33154|Opisthokonta,3BCF2@33208|Metazoa,3CTZZ@33213|Bilateria,40C7J@6231|Nematoda,1KXJ7@119089|Chromadorea	33208|Metazoa	-	A2M,A2M_N,A2M_N_2,A2M_comp,A2M_recep,Thiol-ester_cl
Mhap_VW9_g10747.t1	1588	Pfam	IPR009048	Alpha-macroglobulin, receptor-binding	-	-	A-macroglobulin receptor binding domain	CD109	COG2373@1|root,KOG1366@2759|Eukaryota,38DGN@33154|Opisthokonta,3BCF2@33208|Metazoa,3CTZZ@33213|Bilateria,40C7J@6231|Nematoda,1KXJ7@119089|Chromadorea	33208|Metazoa	-	A2M,A2M_N,A2M_N_2,A2M_comp,A2M_recep,Thiol-ester_cl
Mhap_VW9_g10747.t1	1588	Pfam	IPR011625	Alpha-2-macroglobulin, bait region domain	-	-	Alpha-2-macroglobulin bait region domain	CD109	COG2373@1|root,KOG1366@2759|Eukaryota,38DGN@33154|Opisthokonta,3BCF2@33208|Metazoa,3CTZZ@33213|Bilateria,40C7J@6231|Nematoda,1KXJ7@119089|Chromadorea	33208|Metazoa	-	A2M,A2M_N,A2M_N_2,A2M_comp,A2M_recep,Thiol-ester_cl
Mhap_VW9_g10747.t1	1588	Pfam	IPR001599	Alpha-2-macroglobulin	-	-	Alpha-2-macroglobulin family	CD109	COG2373@1|root,KOG1366@2759|Eukaryota,38DGN@33154|Opisthokonta,3BCF2@33208|Metazoa,3CTZZ@33213|Bilateria,40C7J@6231|Nematoda,1KXJ7@119089|Chromadorea	33208|Metazoa	-	A2M,A2M_N,A2M_N_2,A2M_comp,A2M_recep,Thiol-ester_cl
Mhap_VW9_g10755.t1	159	Pfam	IPR004978	Stanniocalcin	-	-	Stanniocalcin family	-	KOG3276@1|root,KOG3276@2759|Eukaryota,3A5A6@33154|Opisthokonta,3BW9G@33208|Metazoa,3DCZX@33213|Bilateria,40H3W@6231|Nematoda,1M06G@119089|Chromadorea,4126W@6236|Rhabditida	33208|Metazoa	-	Stanniocalcin
Mhap_VW9_g10773.t3	NA	NA	NA	NA	NA	NA	C6	-	2E15A@1|root,2S8HK@2759|Eukaryota,39MIZ@33154|Opisthokonta,3C27J@33208|Metazoa,3E59X@33213|Bilateria,40RDT@6231|Nematoda,1M8I4@119089|Chromadorea,40UHM@6236|Rhabditida	33208|Metazoa	-	C6,DB,TSP_1
Mhap_VW9_g1082.t1	131	Pfam	IPR002223	Pancreatic trypsin inhibitor Kunitz domain	-	-	Kunitz/Bovine pancreatic trypsin inhibitor domain	-	KOG1339@1|root,KOG4295@1|root,KOG1339@2759|Eukaryota,KOG4295@2759|Eukaryota,3A4QZ@33154|Opisthokonta,3BSBF@33208|Metazoa,3D8VS@33213|Bilateria,40DGT@6231|Nematoda,1KXSE@119089|Chromadorea	33208|Metazoa	-	A1_Propeptide,Asp
Mhap_VW9_g10865.t1	556	Pfam	IPR000834	Peptidase M14, carboxypeptidase A	-	-	Zinc carboxypeptidase	CPB2	COG2866@1|root,KOG2650@2759|Eukaryota,38DUK@33154|Opisthokonta,3BA6U@33208|Metazoa,3CUQS@33213|Bilateria,40AQT@6231|Nematoda,1KU1Y@119089|Chromadorea,40W5Z@6236|Rhabditida	33208|Metazoa	-	Peptidase_M14,Propep_M14
Mhap_VW9_g10865.t1	556	Pfam	IPR003146	Carboxypeptidase, activation peptide	-	-	Carboxypeptidase activation peptide	CPB2	COG2866@1|root,KOG2650@2759|Eukaryota,38DUK@33154|Opisthokonta,3BA6U@33208|Metazoa,3CUQS@33213|Bilateria,40AQT@6231|Nematoda,1KU1Y@119089|Chromadorea,40W5Z@6236|Rhabditida	33208|Metazoa	-	Peptidase_M14,Propep_M14
Mhap_VW9_g10876.t1	389	Pfam	IPR013766	Thioredoxin domain	-	-	Thioredoxin	ERP44	COG0526@1|root,KOG0912@2759|Eukaryota,38C3I@33154|Opisthokonta,3BFES@33208|Metazoa,3CU7X@33213|Bilateria,40FJ7@6231|Nematoda,1KYBI@119089|Chromadorea	33208|Metazoa	-	Thioredoxin,Thioredoxin_6
Mhap_VW9_g10876.t1	389	Pfam	-	-	-	-	Thioredoxin-like domain	ERP44	COG0526@1|root,KOG0912@2759|Eukaryota,38C3I@33154|Opisthokonta,3BFES@33208|Metazoa,3CU7X@33213|Bilateria,40FJ7@6231|Nematoda,1KYBI@119089|Chromadorea	33208|Metazoa	-	Thioredoxin,Thioredoxin_6
Mhap_VW9_g10930.t116	1795	Pfam	IPR015255	Vitellinogen, open beta-sheet	-	-	Vitellinogen, open beta-sheet	-	KOG4338@1|root,KOG4338@2759|Eukaryota,39S77@33154|Opisthokonta,3B95J@33208|Metazoa,3CX6J@33213|Bilateria,40R6A@6231|Nematoda,1M89R@119089|Chromadorea	33208|Metazoa	-	DUF1943,VWD,Vitellogenin_N
Mhap_VW9_g10930.t116	1795	Pfam	IPR001747	Vitellogenin, N-terminal	-	-	Lipoprotein amino terminal region	-	KOG4338@1|root,KOG4338@2759|Eukaryota,39S77@33154|Opisthokonta,3B95J@33208|Metazoa,3CX6J@33213|Bilateria,40R6A@6231|Nematoda,1M89R@119089|Chromadorea	33208|Metazoa	-	DUF1943,VWD,Vitellogenin_N
Mhap_VW9_g10930.t116	1795	Pfam	IPR001846	von Willebrand factor, type D domain	-	-	von Willebrand factor type D domain	-	KOG4338@1|root,KOG4338@2759|Eukaryota,39S77@33154|Opisthokonta,3B95J@33208|Metazoa,3CX6J@33213|Bilateria,40R6A@6231|Nematoda,1M89R@119089|Chromadorea	33208|Metazoa	-	DUF1943,VWD,Vitellogenin_N
Mhap_VW9_g10936.t1	1929	Pfam	IPR001846	von Willebrand factor, type D domain	-	-	von Willebrand factor type D domain	-	KOG4338@1|root,KOG4338@2759|Eukaryota,39S77@33154|Opisthokonta,3B95J@33208|Metazoa,3CX6J@33213|Bilateria,40R6A@6231|Nematoda,1M89R@119089|Chromadorea	33208|Metazoa	-	DUF1943,VWD,Vitellogenin_N
Mhap_VW9_g10936.t1	1929	Pfam	IPR001747	Vitellogenin, N-terminal	-	-	Lipoprotein amino terminal region	-	KOG4338@1|root,KOG4338@2759|Eukaryota,39S77@33154|Opisthokonta,3B95J@33208|Metazoa,3CX6J@33213|Bilateria,40R6A@6231|Nematoda,1M89R@119089|Chromadorea	33208|Metazoa	-	DUF1943,VWD,Vitellogenin_N
Mhap_VW9_g10936.t1	1929	Pfam	IPR015255	Vitellinogen, open beta-sheet	-	-	Vitellinogen, open beta-sheet	-	KOG4338@1|root,KOG4338@2759|Eukaryota,39S77@33154|Opisthokonta,3B95J@33208|Metazoa,3CX6J@33213|Bilateria,40R6A@6231|Nematoda,1M89R@119089|Chromadorea	33208|Metazoa	-	DUF1943,VWD,Vitellogenin_N
Mhap_VW9_g10950.t1	111	Pfam	IPR002544	FMRFamide-related peptide-like	-	-	FMRFamide related peptide family	NA	NA	NA	NA	NA
Mhap_VW9_g10950.t1	111	Pfam	IPR002544	FMRFamide-related peptide-like	-	-	FMRFamide related peptide family	NA	NA	NA	NA	NA
Mhap_VW9_g10951.t2	376	Pfam	IPR002921	Fungal lipase-type domain	-	-	Lipase (class 3)	-	KOG4569@1|root,KOG4569@2759|Eukaryota,3A6PE@33154|Opisthokonta,3BY4W@33208|Metazoa,3DDMI@33213|Bilateria,40FZX@6231|Nematoda,1KY2Z@119089|Chromadorea	33208|Metazoa	-	Lipase_3
Mhap_VW9_g10954.t5	475	Pfam	IPR002213	UDP-glucuronosyl/UDP-glucosyltransferase	-	-	UDP-glucoronosyl and UDP-glucosyl transferase	-	KOG1192@1|root,KOG1192@2759|Eukaryota,3A2XR@33154|Opisthokonta,3BS7W@33208|Metazoa,3D8ZN@33213|Bilateria,40DIV@6231|Nematoda,1KWBJ@119089|Chromadorea	33208|Metazoa	-	UDPGT
Mhap_VW9_g10975.t7	410	Pfam	IPR006693	Partial AB-hydrolase lipase domain	-	-	Partial alpha/beta-hydrolase lipase region	-	COG0596@1|root,KOG2624@2759|Eukaryota,38E9D@33154|Opisthokonta,3BA6C@33208|Metazoa,3CTTI@33213|Bilateria,40FDF@6231|Nematoda,1KTSF@119089|Chromadorea,40Y6T@6236|Rhabditida	33208|Metazoa	-	Abhydro_lipase,Abhydrolase_1,Hydrolase_4
Mhap_VW9_g10976.t1	558	Pfam	IPR003582	ShKT domain	-	-	ShK domain-like	-	KOG3714@1|root,KOG3714@2759|Eukaryota,3A1D5@33154|Opisthokonta,3BQ3N@33208|Metazoa,3D6UG@33213|Bilateria,40D07@6231|Nematoda,1KVH0@119089|Chromadorea,40Z8C@6236|Rhabditida	33208|Metazoa	-	Astacin,ShK
Mhap_VW9_g10976.t1	558	Pfam	IPR001506	Peptidase M12A	-	-	Astacin (Peptidase family M12A)	-	KOG3714@1|root,KOG3714@2759|Eukaryota,3A1D5@33154|Opisthokonta,3BQ3N@33208|Metazoa,3D6UG@33213|Bilateria,40D07@6231|Nematoda,1KVH0@119089|Chromadorea,40Z8C@6236|Rhabditida	33208|Metazoa	-	Astacin,ShK
Mhap_VW9_g11025.t1	398	Pfam	IPR000118	Granulin	-	-	Granulin	GRN	KOG4296@1|root,KOG4296@2759|Eukaryota,39RRJ@33154|Opisthokonta,3B99G@33208|Metazoa,3D2TI@33213|Bilateria,48C52@7711|Chordata,495RF@7742|Vertebrata,49S1D@7898|Actinopterygii	33208|Metazoa	-	Granulin
Mhap_VW9_g11042.t1	506	Pfam	IPR002557	Chitin binding domain	-	-	Chitin binding Peritrophin-A domain	-	2E2W3@1|root,2SA2C@2759|Eukaryota,3A9W6@33154|Opisthokonta,3BUHR@33208|Metazoa,3DBVU@33213|Bilateria,40EFR@6231|Nematoda,1KX3B@119089|Chromadorea	33208|Metazoa	-	CBM_14
Mhap_VW9_g11064.t1	325	Pfam	IPR002921	Fungal lipase-type domain	-	-	Lipase (class 3)	-	KOG4569@1|root,KOG4569@2759|Eukaryota,3A375@33154|Opisthokonta,3BQQI@33208|Metazoa,3D7SX@33213|Bilateria,40DFD@6231|Nematoda,1KVXA@119089|Chromadorea	33208|Metazoa	-	Lipase_3
Mhap_VW9_g1111.t1	188	Pfam	IPR001424	Superoxide dismutase, copper/zinc binding domain	-	-	Copper/zinc superoxide dismutase (SODC)	SOD1	COG2032@1|root,KOG0441@2759|Eukaryota,3A1IR@33154|Opisthokonta,3BQA3@33208|Metazoa,3D760@33213|Bilateria,48E5V@7711|Chordata,49AW9@7742|Vertebrata,4A2ZJ@7898|Actinopterygii	33208|Metazoa	-	Sod_Cu
Mhap_VW9_g11164.t16	546	Pfam	IPR011614	Catalase core domain	-	-	Catalase	CAT	COG0753@1|root,KOG0047@2759|Eukaryota,38BMC@33154|Opisthokonta,3BFAV@33208|Metazoa,3CSMT@33213|Bilateria,48809@7711|Chordata,48VHW@7742|Vertebrata,3JAIA@40674|Mammalia,35NC8@314146|Euarchontoglires	33208|Metazoa	-	Catalase,Catalase-rel
Mhap_VW9_g11164.t16	546	Pfam	IPR010582	Catalase immune-responsive domain	-	-	Catalase-related immune-responsive	CAT	COG0753@1|root,KOG0047@2759|Eukaryota,38BMC@33154|Opisthokonta,3BFAV@33208|Metazoa,3CSMT@33213|Bilateria,48809@7711|Chordata,48VHW@7742|Vertebrata,3JAIA@40674|Mammalia,35NC8@314146|Euarchontoglires	33208|Metazoa	-	Catalase,Catalase-rel
Mhap_VW9_g11206.t1	533	Pfam	IPR000933	Glycoside hydrolase, family 29	-	-	Alpha-L-fucosidase	FUCA1	COG3669@1|root,KOG3340@2759|Eukaryota,38H5D@33154|Opisthokonta,3BA6I@33208|Metazoa,3CU2M@33213|Bilateria,40B3P@6231|Nematoda,1KU73@119089|Chromadorea	33208|Metazoa	GH29	Alpha_L_fucos,Fucosidase_C
Mhap_VW9_g11206.t1	533	Pfam	IPR031919	Alpha-L-fucosidase, C-terminal	-	-	Alpha-L-fucosidase C-terminal domain	FUCA1	COG3669@1|root,KOG3340@2759|Eukaryota,38H5D@33154|Opisthokonta,3BA6I@33208|Metazoa,3CU2M@33213|Bilateria,40B3P@6231|Nematoda,1KU73@119089|Chromadorea	33208|Metazoa	GH29	Alpha_L_fucos,Fucosidase_C
Mhap_VW9_g1128.t1	214	Pfam	IPR002223	Pancreatic trypsin inhibitor Kunitz domain	-	-	Kunitz/Bovine pancreatic trypsin inhibitor domain	tag-290	KOG4295@1|root,KOG4295@2759|Eukaryota,3AM6V@33154|Opisthokonta,3C0GK@33208|Metazoa,3DGTF@33213|Bilateria,40GA3@6231|Nematoda,1KZ89@119089|Chromadorea	33208|Metazoa	-	Kunitz_BPTI
Mhap_VW9_g1161.t1	220	Pfam	IPR002172	Low-density lipoprotein (LDL) receptor class A repeat	-	-	Low-density lipoprotein receptor domain class A	-	28KSR@1|root,2QT8V@2759|Eukaryota,39WI2@33154|Opisthokonta,3BHFY@33208|Metazoa,3CX1M@33213|Bilateria,40G6D@6231|Nematoda,1KZ2I@119089|Chromadorea	33208|Metazoa	-	Ldl_recept_a
Mhap_VW9_g1172.t1	211	Pfam	IPR014044	CAP domain	-	-	Cysteine-rich secretory protein family	crispld1	COG2340@1|root,KOG3017@2759|Eukaryota,3A1Z7@33154|Opisthokonta,3BR5W@33208|Metazoa,3D7QF@33213|Bilateria,40R0V@6231|Nematoda,1M80R@119089|Chromadorea	33208|Metazoa	-	CAP,LCCL
Mhap_VW9_g1234.t1	681	Pfam	IPR007284	Ground-like domain	-	-	Ground-like domain	-	2E5BA@1|root,2SPXC@2759|Eukaryota,3AKPH@33154|Opisthokonta,3C0C3@33208|Metazoa,3DGVM@33213|Bilateria,40GDF@6231|Nematoda,1KZ6B@119089|Chromadorea,40SRU@6236|Rhabditida	33208|Metazoa	-	Ground-like
Mhap_VW9_g1292.t1	281	Pfam	IPR055119	Abnormal cell migration protein 18-like, fibronectin type I domain	-	-	Fibronectin type I domain	NA	NA	NA	NA	NA
Mhap_VW9_g1292.t1	281	Pfam	IPR055119	Abnormal cell migration protein 18-like, fibronectin type I domain	-	-	Fibronectin type I domain	NA	NA	NA	NA	NA
Mhap_VW9_g1306.t1	576	Pfam	IPR001506	Peptidase M12A	-	-	Astacin (Peptidase family M12A)	nas-28	KOG3714@1|root,KOG3714@2759|Eukaryota,3AHSQ@33154|Opisthokonta,3BZ9I@33208|Metazoa,3DFCR@33213|Bilateria,40FU4@6231|Nematoda,1KYMK@119089|Chromadorea	2759|Eukaryota	-	Astacin,CUB,Kringle,ShK,TSP_1
Mhap_VW9_g1308.t1	110	Pfam	IPR007284	Ground-like domain	-	-	Ground-like domain	-	2CIRB@1|root,2SVSI@2759|Eukaryota,3ARP2@33154|Opisthokonta,3C2MU@33208|Metazoa,3DCS3@33213|Bilateria,40GZT@6231|Nematoda,1KXDT@119089|Chromadorea,4129I@6236|Rhabditida	33208|Metazoa	-	Ground-like
Mhap_VW9_g131.t1	626	Pfam	IPR000209	Peptidase S8/S53 domain	-	-	Subtilase family	FURIN	COG1404@1|root,KOG3525@2759|Eukaryota,38C1N@33154|Opisthokonta,3B9FW@33208|Metazoa,3CR8X@33213|Bilateria,40B3V@6231|Nematoda,1KUQN@119089|Chromadorea,40TCR@6236|Rhabditida	33208|Metazoa	-	P_proprotein,Peptidase_S8,S8_pro-domain
Mhap_VW9_g131.t1	626	Pfam	IPR032815	Peptidase S8, pro-domain	-	-	Peptidase S8 pro-domain	FURIN	COG1404@1|root,KOG3525@2759|Eukaryota,38C1N@33154|Opisthokonta,3B9FW@33208|Metazoa,3CR8X@33213|Bilateria,40B3V@6231|Nematoda,1KUQN@119089|Chromadorea,40TCR@6236|Rhabditida	33208|Metazoa	-	P_proprotein,Peptidase_S8,S8_pro-domain
Mhap_VW9_g131.t1	626	Pfam	IPR002884	P domain	-	-	Proprotein convertase P-domain	FURIN	COG1404@1|root,KOG3525@2759|Eukaryota,38C1N@33154|Opisthokonta,3B9FW@33208|Metazoa,3CR8X@33213|Bilateria,40B3V@6231|Nematoda,1KUQN@119089|Chromadorea,40TCR@6236|Rhabditida	33208|Metazoa	-	P_proprotein,Peptidase_S8,S8_pro-domain
Mhap_VW9_g1392.t1	611	Pfam	-	-	-	-	Thioredoxin-like domain	PDIA4	COG0526@1|root,KOG0190@2759|Eukaryota,38GTB@33154|Opisthokonta,3BDMQ@33208|Metazoa,3CXFK@33213|Bilateria,40C56@6231|Nematoda,1KV96@119089|Chromadorea,40S8W@6236|Rhabditida	33208|Metazoa	-	Thioredoxin,Thioredoxin_6
Mhap_VW9_g1392.t1	611	Pfam	IPR013766	Thioredoxin domain	-	-	Thioredoxin	PDIA4	COG0526@1|root,KOG0190@2759|Eukaryota,38GTB@33154|Opisthokonta,3BDMQ@33208|Metazoa,3CXFK@33213|Bilateria,40C56@6231|Nematoda,1KV96@119089|Chromadorea,40S8W@6236|Rhabditida	33208|Metazoa	-	Thioredoxin,Thioredoxin_6
Mhap_VW9_g1407.t2	240	Pfam	IPR035161	Protein of unknown function DUF5332	-	-	Family of unknown function (DUF5332)	-	2CHZ6@1|root,2SB6M@2759|Eukaryota,3A9WR@33154|Opisthokonta,3BV2F@33208|Metazoa,3DB0M@33213|Bilateria,40EQ7@6231|Nematoda,1KX6D@119089|Chromadorea	33208|Metazoa	-	DUF5332
Mhap_VW9_g142.t1	275	PANTHER	PTHR37437	LIPOCALIN-RELATED PROTEIN-RELATED
Mhap_VW9_g1421.t1	NA	NA	NA	NA	NA	NA	zinc ion binding	-	COG5183@1|root,KOG1609@2759|Eukaryota	2759|Eukaryota	-	RINGv
Mhap_VW9_g1439.t1	274	Pfam	IPR002035	von Willebrand factor, type A	-	-	von Willebrand factor type A domain	-	2D37G@1|root,2SQGN@2759|Eukaryota,3APFY@33154|Opisthokonta,3C1RS@33208|Metazoa,3DHJ0@33213|Bilateria,40GKE@6231|Nematoda,1KZG4@119089|Chromadorea	33208|Metazoa	-	VWA
Mhap_VW9_g1464.t1	154	Pfam	IPR002048	EF-hand domain	-	-	EF-hand domain pair	MCFD2	KOG4065@1|root,KOG4065@2759|Eukaryota,3A26C@33154|Opisthokonta,3BPM1@33208|Metazoa,3D7JE@33213|Bilateria,40DKF@6231|Nematoda,1KWBB@119089|Chromadorea,40YA1@6236|Rhabditida	33208|Metazoa	-	EF-hand_7
Mhap_VW9_g1465.t1	127	Pfam	IPR002048	EF-hand domain	-	-	EF-hand domain pair	MCFD2	KOG4065@1|root,KOG4065@2759|Eukaryota,3A26C@33154|Opisthokonta,3BPM1@33208|Metazoa,3D7JE@33213|Bilateria,40DKF@6231|Nematoda,1KWBB@119089|Chromadorea,40YA1@6236|Rhabditida	33208|Metazoa	-	EF-hand_7
Mhap_VW9_g1466.t1	127	Pfam	IPR002048	EF-hand domain	-	-	EF-hand domain pair	MCFD2	KOG4065@1|root,KOG4065@2759|Eukaryota,3A26C@33154|Opisthokonta,3BPM1@33208|Metazoa,3D7JE@33213|Bilateria,40DKF@6231|Nematoda,1KWBB@119089|Chromadorea,40YA1@6236|Rhabditida	33208|Metazoa	-	EF-hand_7
Mhap_VW9_g1519.t1	187	Pfam	IPR016090	Phospholipase A2 domain	-	-	Phospholipase A2	PLA2G1B	KOG4087@1|root,KOG4087@2759|Eukaryota,3A2CD@33154|Opisthokonta,3BQJ8@33208|Metazoa,3D6IV@33213|Bilateria,40EI5@6231|Nematoda,1KWYK@119089|Chromadorea	33208|Metazoa	-	Phospholip_A2_1
Mhap_VW9_g1525.t1	463	Pfam	IPR028150	Lustrin, cysteine-rich repeated	-	-	Lustrin, cysteine-rich repeated domain	tfpi2	KOG4295@1|root,KOG4295@2759|Eukaryota,39W2M@33154|Opisthokonta,3BFPP@33208|Metazoa,3D4UK@33213|Bilateria	33208|Metazoa	-	Kunitz_BPTI,Thyroglobulin_1
Mhap_VW9_g1531.t1	404	Pfam	IPR006693	Partial AB-hydrolase lipase domain	-	-	Partial alpha/beta-hydrolase lipase region	-	COG0596@1|root,KOG2624@2759|Eukaryota,38E9D@33154|Opisthokonta,3BA6C@33208|Metazoa,3CTTI@33213|Bilateria,40FDF@6231|Nematoda,1M1YM@119089|Chromadorea,40V97@6236|Rhabditida	33208|Metazoa	-	Abhydro_lipase,Abhydrolase_1,Hydrolase_4
Mhap_VW9_g1581.t3	633	Pfam	IPR001763	Rhodanese-like domain	-	-	Rhodanese-like domain	-	COG2897@1|root,KOG1529@2759|Eukaryota,38CX1@33154|Opisthokonta,3BTGQ@33208|Metazoa,3DA5I@33213|Bilateria,40DX0@6231|Nematoda,1KWSJ@119089|Chromadorea	33208|Metazoa	-	Rhodanese
Mhap_VW9_g1619.t1	194	Pfam	IPR003677	SXP/RAL-2 family protein Ani s 5-like, cation-binding domain	-	-	SXP/RAL-2 family protein Ani s 5-like, metal-binding domain	-	2C4KN@1|root,2SX8M@2759|Eukaryota,3AS1V@33154|Opisthokonta,3C451@33208|Metazoa,3DKVU@33213|Bilateria,40HFZ@6231|Nematoda,1M081@119089|Chromadorea,40YMD@6236|Rhabditida	33208|Metazoa	-	DUF148
Mhap_VW9_g1624.t2	412	Pfam	IPR000560	Histidine phosphatase superfamily, clade-2	-	-	Histidine phosphatase superfamily (branch 2)	-	KOG3720@1|root,KOG3720@2759|Eukaryota,38FTJ@33154|Opisthokonta,3B97H@33208|Metazoa,3CVMH@33213|Bilateria,40CIT@6231|Nematoda,1KU7P@119089|Chromadorea,40T5U@6236|Rhabditida	33208|Metazoa	-	His_Phos_2
Mhap_VW9_g1628.t1	462	Pfam	IPR001919	Carbohydrate-binding type-2 domain	-	-	Cellulose binding domain	eglS	COG2730@1|root,COG3979@1|root,COG2730@2|Bacteria,COG3979@2|Bacteria,4NIBG@976|Bacteroidetes,1IGDE@117743|Flavobacteriia,1F9TG@104264|Cellulophaga	976|Bacteroidetes	GH5,GH9	CBM_6,Cellulase
Mhap_VW9_g1628.t1	462	Pfam	IPR001547	Glycoside hydrolase, family 5	-	-	Cellulase (glycosyl hydrolase family 5)	eglS	COG2730@1|root,COG3979@1|root,COG2730@2|Bacteria,COG3979@2|Bacteria,4NIBG@976|Bacteroidetes,1IGDE@117743|Flavobacteriia,1F9TG@104264|Cellulophaga	976|Bacteroidetes	GH5,GH9	CBM_6,Cellulase
Mhap_VW9_g1634.t1	360	Pfam	IPR002918	Lipase EstA/Esterase EstB	-	-	Lipase (class 2)	-	COG1075@1|root,COG1075@2|Bacteria	2|Bacteria	-	Abhydrolase_6,Lipase_2
Mhap_VW9_g1638.t3	370	Pfam	IPR029132	Choloylglycine hydrolase/NAAA C-terminal	-	-	Linear amide C-N hydrolases, choloylglycine hydrolase family	NAAA	2CKW9@1|root,2QT7H@2759|Eukaryota,38D4V@33154|Opisthokonta,3BDVA@33208|Metazoa,3CYK6@33213|Bilateria,40R1U@6231|Nematoda,1KYJS@119089|Chromadorea,40V4U@6236|Rhabditida	33208|Metazoa	-	CBAH,NAAA-beta
Mhap_VW9_g1638.t3	370	Pfam	IPR029130	Acid ceramidase, N-terminal	-	-	beta subunit of N-acylethanolamine-hydrolyzing acid amidase	NAAA	2CKW9@1|root,2QT7H@2759|Eukaryota,38D4V@33154|Opisthokonta,3BDVA@33208|Metazoa,3CYK6@33213|Bilateria,40R1U@6231|Nematoda,1KYJS@119089|Chromadorea,40V4U@6236|Rhabditida	33208|Metazoa	-	CBAH,NAAA-beta
Mhap_VW9_g1643.t1	335	Pfam	IPR001547	Glycoside hydrolase, family 5	-	-	Cellulase (glycosyl hydrolase family 5)	bglC5	COG2730@1|root,COG2730@2|Bacteria,1TSJQ@1239|Firmicutes,4HFEH@91061|Bacilli,1ZEYQ@1386|Bacillus	91061|Bacilli	GH5,GH9	CBM_3,Cellulase
Mhap_VW9_g1649.t1	333	Pfam	IPR002048	EF-hand domain	-	-	EF-hand domain pair	-	COG5126@1|root,COG5126@2|Bacteria,1N77G@1224|Proteobacteria,1TAW1@1236|Gammaproteobacteria,2QJ60@267894|Psychromonadaceae	1236|Gammaproteobacteria	-	EF-hand_5
Mhap_VW9_g1649.t1	333	Pfam	IPR002048	EF-hand domain	-	-	EF hand	-	COG5126@1|root,COG5126@2|Bacteria,1N77G@1224|Proteobacteria,1TAW1@1236|Gammaproteobacteria,2QJ60@267894|Psychromonadaceae	1236|Gammaproteobacteria	-	EF-hand_5
Mhap_VW9_g1674.t1	NA	NA	NA	NA	NA	NA	chitinase activity	-	COG3979@1|root,KOG4742@2759|Eukaryota,38GWA@33154|Opisthokonta,3BM2G@33208|Metazoa,3DDUD@33213|Bilateria,40FYN@6231|Nematoda	33208|Metazoa	-	Glyco_hydro_19
Mhap_VW9_g1692.t2	812	Pfam	IPR006954	Moulting cycle mlt-10-like	-	-	Moulting cycle	-	28Q1Z@1|root,2QWQN@2759|Eukaryota,38VEJ@33154|Opisthokonta,3CHCN@33208|Metazoa,3DYVR@33213|Bilateria,40K9N@6231|Nematoda,1M3NR@119089|Chromadorea,410WD@6236|Rhabditida	33208|Metazoa	-	Moulting_cycle
Mhap_VW9_g1694.t2	534	Pfam	IPR010582	Catalase immune-responsive domain	-	-	Catalase-related immune-responsive	CAT	COG0753@1|root,KOG0047@2759|Eukaryota,38BMC@33154|Opisthokonta,3BFAV@33208|Metazoa,3CSMT@33213|Bilateria,48809@7711|Chordata,48VHW@7742|Vertebrata,4GRQG@8782|Aves	33208|Metazoa	-	Catalase,Catalase-rel
Mhap_VW9_g1694.t2	534	Pfam	IPR011614	Catalase core domain	-	-	Catalase	CAT	COG0753@1|root,KOG0047@2759|Eukaryota,38BMC@33154|Opisthokonta,3BFAV@33208|Metazoa,3CSMT@33213|Bilateria,48809@7711|Chordata,48VHW@7742|Vertebrata,4GRQG@8782|Aves	33208|Metazoa	-	Catalase,Catalase-rel
Mhap_VW9_g1695.t3	670	Pfam	IPR003609	PAN/Apple domain	-	-	PAN domain	-	2B8A1@1|root,2S0RB@2759|Eukaryota,3A2E3@33154|Opisthokonta,3BQZ3@33208|Metazoa,3D82N@33213|Bilateria,40DCP@6231|Nematoda,1KVTR@119089|Chromadorea,40VEX@6236|Rhabditida	33208|Metazoa	-	PAN_1
Mhap_VW9_g1696.t1	329	Pfam	IPR028150	Lustrin, cysteine-rich repeated	-	-	Lustrin, cysteine-rich repeated domain	NA	NA	NA	NA	NA
Mhap_VW9_g1696.t1	329	Pfam	IPR028150	Lustrin, cysteine-rich repeated	-	-	Lustrin, cysteine-rich repeated domain	NA	NA	NA	NA	NA
Mhap_VW9_g17.t1	101	Pfam	IPR002919	Trypsin Inhibitor-like, cysteine rich domain	-	-	Trypsin Inhibitor like cysteine rich domain	-	2EVFB@1|root,2SXF4@2759|Eukaryota,39EYN@33154|Opisthokonta,3CIVK@33208|Metazoa,3E0DZ@33213|Bilateria,40MX0@6231|Nematoda,1M5C5@119089|Chromadorea,413JW@6236|Rhabditida	33208|Metazoa	-	TIL
Mhap_VW9_g1705.t3	420	Pfam	IPR000859	CUB domain	-	-	CUB domain	sol-1	2CXKM@1|root,2RY9C@2759|Eukaryota,39MGC@33154|Opisthokonta,3CP34@33208|Metazoa,3E579@33213|Bilateria,40CPI@6231|Nematoda,1KVEU@119089|Chromadorea	33208|Metazoa	-	CUB
Mhap_VW9_g1706.t1	587	Pfam	IPR002018	Carboxylesterase, type B	-	-	Carboxylesterase family	CES5A	COG2272@1|root,KOG1516@2759|Eukaryota,38D2A@33154|Opisthokonta,3BDJX@33208|Metazoa,3CTBY@33213|Bilateria,485ZR@7711|Chordata,48Y85@7742|Vertebrata,4GJX3@8782|Aves	33208|Metazoa	CE10	COesterase
Mhap_VW9_g1711.t1	425	Pfam	IPR001223	Glycoside hydrolase family 18, catalytic domain	-	-	Glycosyl hydrolases family 18	Cht3	COG3325@1|root,KOG2806@2759|Eukaryota,38BJK@33154|Opisthokonta,3BA7Q@33208|Metazoa,3CS5K@33213|Bilateria,40C6W@6231|Nematoda,1KYPU@119089|Chromadorea,40T7M@6236|Rhabditida	33208|Metazoa	GH18	CBM_14,Glyco_hydro_18
Mhap_VW9_g1714.t1	NA	NA	NA	NA	NA	NA	Putative transmembrane protein	TMEM39A	KOG3828@1|root,KOG3828@2759|Eukaryota,38HAC@33154|Opisthokonta,3B9NW@33208|Metazoa,3CYCS@33213|Bilateria,40D4I@6231|Nematoda,1KW2T@119089|Chromadorea	33208|Metazoa	-	Tmp39
Mhap_VW9_g1717.t1	195	Pfam	IPR019028	Carbohydrate binding domain CBM49	-	-	Carbohydrate binding domain CBM49	NA	NA	NA	NA	NA
Mhap_VW9_g1717.t1	195	Pfam	IPR019028	Carbohydrate binding domain CBM49	-	-	Carbohydrate binding domain CBM49	NA	NA	NA	NA	NA
Mhap_VW9_g1718.t1	501	Pfam	IPR001547	Glycoside hydrolase, family 5	-	-	Cellulase (glycosyl hydrolase family 5)	-	COG2730@1|root,COG2730@2|Bacteria,4NIBG@976|Bacteroidetes,1HYT8@117743|Flavobacteriia,1F7ZB@104264|Cellulophaga	976|Bacteroidetes	GH5,GH9	Cellulase,F5_F8_type_C,fn3
Mhap_VW9_g1720.t10	331	Pfam	IPR001547	Glycoside hydrolase, family 5	-	-	Cellulase (glycosyl hydrolase family 5)	-	COG2730@1|root,COG2730@2|Bacteria,1N21U@1224|Proteobacteria	1224|Proteobacteria	GH5,GH6,GH9	CBM_10,CBM_3,CBM_5_12_2,CBM_6,Cellulase,TSP_3
Mhap_VW9_g1729.t1	147	Pfam	IPR002048	EF-hand domain	-	-	EF hand	NA	NA	NA	NA	NA
Mhap_VW9_g1729.t1	147	Pfam	IPR002048	EF-hand domain	-	-	EF hand	NA	NA	NA	NA	NA
Mhap_VW9_g1733.t2	248	Pfam	IPR010480	Pepsin inhibitor-3-like repeated domain	-	-	Pepsin inhibitor-3-like repeated domain	-	2CBDB@1|root,2S3IQ@2759|Eukaryota,3A59C@33154|Opisthokonta,3BRKC@33208|Metazoa,3D959@33213|Bilateria,40DK2@6231|Nematoda,1KW9Z@119089|Chromadorea	33208|Metazoa	-	Pepsin-I3
Mhap_VW9_g1752.t1	198	Pfam	IPR002602	Domain of unknown function DB	-	-	DB module	-	2EIVD@1|root,2SP6S@2759|Eukaryota,3AMHE@33154|Opisthokonta,3C0MG@33208|Metazoa,3DGMK@33213|Bilateria,40GEC@6231|Nematoda,1KZ6T@119089|Chromadorea	33208|Metazoa	-	DB
Mhap_VW9_g1759.t1	471	Pfam	IPR033121	Peptidase family A1 domain	-	-	Eukaryotic aspartyl protease	cathD	KOG1339@1|root,KOG1339@2759|Eukaryota,38D42@33154|Opisthokonta,3BBEX@33208|Metazoa,3CZ8C@33213|Bilateria,40BNV@6231|Nematoda,1KTIV@119089|Chromadorea,40RKS@6236|Rhabditida	33208|Metazoa	-	A1_Propeptide,Asp
Mhap_VW9_g1779.t1		BLAST2GO		Mhap_VW9_g1779.t1;Gene=Mgra_00000293	Description=Acyl-coenzyme A oxidase	Gene=Mgra_00000293	Homologs
Mhap_VW9_g178.t1	216	Pfam	IPR002053	Glycoside hydrolase, family 25	-	-	Glycosyl hydrolases family 25	-	2D8YH@1|root,2S1SN@2759|Eukaryota,39J26@33154|Opisthokonta	33154|Opisthokonta	-	Glyco_hydro_25
Mhap_VW9_g1781.t1	515	Pfam	IPR004843	Calcineurin-like phosphoesterase domain, ApaH type	-	-	Calcineurin-like phosphoesterase	ACP7	COG1409@1|root,KOG1378@2759|Eukaryota,38RDT@33154|Opisthokonta,3B9ZT@33208|Metazoa,3CZHR@33213|Bilateria,40C1V@6231|Nematoda,1KUG2@119089|Chromadorea,40S8G@6236|Rhabditida	33208|Metazoa	-	Metallophos,Metallophos_C,Pur_ac_phosph_N
Mhap_VW9_g1781.t1	515	Pfam	IPR015914	Purple acid phosphatase, N-terminal	-	-	Purple acid Phosphatase, N-terminal domain	ACP7	COG1409@1|root,KOG1378@2759|Eukaryota,38RDT@33154|Opisthokonta,3B9ZT@33208|Metazoa,3CZHR@33213|Bilateria,40C1V@6231|Nematoda,1KUG2@119089|Chromadorea,40S8G@6236|Rhabditida	33208|Metazoa	-	Metallophos,Metallophos_C,Pur_ac_phosph_N
Mhap_VW9_g1781.t1	515	Pfam	IPR025733	Iron/zinc purple acid phosphatase-like C-terminal domain	-	-	Iron/zinc purple acid phosphatase-like protein C	ACP7	COG1409@1|root,KOG1378@2759|Eukaryota,38RDT@33154|Opisthokonta,3B9ZT@33208|Metazoa,3CZHR@33213|Bilateria,40C1V@6231|Nematoda,1KUG2@119089|Chromadorea,40S8G@6236|Rhabditida	33208|Metazoa	-	Metallophos,Metallophos_C,Pur_ac_phosph_N
Mhap_VW9_g18.t1	429	Pfam	IPR002919	Trypsin Inhibitor-like, cysteine rich domain	-	-	Trypsin Inhibitor like cysteine rich domain	-	KOG1217@1|root,KOG1217@2759|Eukaryota,38F2N@33154|Opisthokonta,3CPK9@33208|Metazoa,3E5RB@33213|Bilateria,42ATA@6656|Arthropoda,3T06Q@50557|Insecta,449C5@7088|Lepidoptera	2759|Eukaryota	-	TIL
Mhap_VW9_g1806.t1	548	Pfam	IPR000719	Protein kinase domain	-	-	Protein kinase domain	NA	NA	NA	NA	NA
Mhap_VW9_g1806.t1	548	Pfam	IPR000719	Protein kinase domain	-	-	Protein kinase domain	NA	NA	NA	NA	NA
Mhap_VW9_g181.t1	184	Pfam	IPR003582	ShKT domain	-	-	ShK domain-like	bli-3	KOG0039@1|root,KOG0039@2759|Eukaryota,38CEX@33154|Opisthokonta,3BDMU@33208|Metazoa,3CTQ7@33213|Bilateria,40B67@6231|Nematoda,1KTU7@119089|Chromadorea,40XF1@6236|Rhabditida	33208|Metazoa	-	An_peroxidase,EF-hand_1,EF-hand_7,FAD_binding_8,Ferric_reduct,NAD_binding_6
Mhap_VW9_g1822.t1	236	Pfam	IPR001534	Transthyretin-like	-	-	Transthyretin-like family	-	2BYQQ@1|root,2S20A@2759|Eukaryota,3A46U@33154|Opisthokonta,3BS38@33208|Metazoa,3D83Z@33213|Bilateria,40DG3@6231|Nematoda,1KW8V@119089|Chromadorea	33208|Metazoa	-	TTR-52
Mhap_VW9_g1829.t1	386	Pfam	IPR000560	Histidine phosphatase superfamily, clade-2	-	-	Histidine phosphatase superfamily (branch 2)	ACP2	KOG3720@1|root,KOG3720@2759|Eukaryota,38FTJ@33154|Opisthokonta,3B97H@33208|Metazoa,3CVMH@33213|Bilateria,40DKV@6231|Nematoda,1KYF1@119089|Chromadorea	33208|Metazoa	-	His_Phos_2
Mhap_VW9_g183.t1	480	Pfam	IPR000668	Peptidase C1A, papain C-terminal	-	-	Papain family cysteine protease	CTSF	COG4870@1|root,KOG1542@2759|Eukaryota,38BEA@33154|Opisthokonta,3BF96@33208|Metazoa,3CUSF@33213|Bilateria,41TQ5@6656|Arthropoda,3SJBG@50557|Insecta	33208|Metazoa	-	Cystatin,Inhibitor_I29,Peptidase_C1
Mhap_VW9_g183.t1	480	Pfam	IPR013201	Cathepsin propeptide inhibitor domain (I29)	-	-	Cathepsin propeptide inhibitor domain (I29)	CTSF	COG4870@1|root,KOG1542@2759|Eukaryota,38BEA@33154|Opisthokonta,3BF96@33208|Metazoa,3CUSF@33213|Bilateria,41TQ5@6656|Arthropoda,3SJBG@50557|Insecta	33208|Metazoa	-	Cystatin,Inhibitor_I29,Peptidase_C1
Mhap_VW9_g1857.t2	783	Pfam	IPR049883	NOTCH1 EGF-like calcium-binding domain	-	-	Calcium-binding EGF domain	FBLN2	KOG1217@1|root,KOG1217@2759|Eukaryota,38DQA@33154|Opisthokonta,3BC1W@33208|Metazoa,3CTJ2@33213|Bilateria,40BBH@6231|Nematoda,1KUIH@119089|Chromadorea	33208|Metazoa	-	ANATO,EGF_CA
Mhap_VW9_g1857.t2	783	Pfam	IPR055088	Fibulin, C-terminal Ig-like domain	-	-	Fibulin C-terminal Ig-like domain	FBLN2	KOG1217@1|root,KOG1217@2759|Eukaryota,38DQA@33154|Opisthokonta,3BC1W@33208|Metazoa,3CTJ2@33213|Bilateria,40BBH@6231|Nematoda,1KUIH@119089|Chromadorea	33208|Metazoa	-	ANATO,EGF_CA
Mhap_VW9_g1857.t2	783	Pfam	IPR026823	Complement Clr-like EGF domain	-	-	Complement Clr-like EGF-like	FBLN2	KOG1217@1|root,KOG1217@2759|Eukaryota,38DQA@33154|Opisthokonta,3BC1W@33208|Metazoa,3CTJ2@33213|Bilateria,40BBH@6231|Nematoda,1KUIH@119089|Chromadorea	33208|Metazoa	-	ANATO,EGF_CA
Mhap_VW9_g1902.t1	278	Pfam	IPR001179	FKBP-type peptidyl-prolyl cis-trans isomerase domain	-	-	FKBP-type peptidyl-prolyl cis-trans isomerase	FKBP9	COG0545@1|root,KOG0549@2759|Eukaryota,38H2V@33154|Opisthokonta,3BKQW@33208|Metazoa,3CUPI@33213|Bilateria,40G1P@6231|Nematoda,1KXJJ@119089|Chromadorea	33208|Metazoa	-	EF-hand_5,FKBP_C
Mhap_VW9_g1916.t7	904	Pfam	IPR002557	Chitin binding domain	-	-	Chitin binding Peritrophin-A domain	-	2E8KT@1|root,2SF2Q@2759|Eukaryota,3ABEE@33154|Opisthokonta,3BVQ9@33208|Metazoa,3DCEI@33213|Bilateria,422PC@6656|Arthropoda,3SRFE@50557|Insecta,458DR@7147|Diptera,45ZEJ@7214|Drosophilidae	33208|Metazoa	-	CBM_14
Mhap_VW9_g1949.t2	NA	NA	NA	NA	NA	NA	Cadherin repeats.	cdh-10	KOG3594@1|root,KOG3594@2759|Eukaryota,3AI3D@33154|Opisthokonta,3BX11@33208|Metazoa,3DFGV@33213|Bilateria,40FRQ@6231|Nematoda,1KYA0@119089|Chromadorea,40X1X@6236|Rhabditida	33208|Metazoa	-	Cadherin
Mhap_VW9_g1959.t1	445	Pfam	IPR002035	von Willebrand factor, type A	-	-	von Willebrand factor type A domain	-	KOG1216@1|root,KOG1216@2759|Eukaryota,38E3C@33154|Opisthokonta,3BNAF@33208|Metazoa,3D54J@33213|Bilateria,40BU4@6231|Nematoda,1KTNU@119089|Chromadorea	33208|Metazoa	-	VWA
Mhap_VW9_g1971.t1	324	Pfam	IPR001799	Ephrin receptor-binding domain	-	-	Ephrin	EFNB2	KOG3858@1|root,KOG3858@2759|Eukaryota,38CCJ@33154|Opisthokonta,3BHRV@33208|Metazoa,3CWF1@33213|Bilateria,48519@7711|Chordata,4977F@7742|Vertebrata,3J879@40674|Mammalia,35EDM@314146|Euarchontoglires,4PYFE@9989|Rodentia	33208|Metazoa	-	Ephrin
Mhap_VW9_g2029.t1	NA	NA	NA	NA	NA	NA	Zona pellucida (ZP) domain	-	2EEWY@1|root,2SK7J@2759|Eukaryota,3AFW6@33154|Opisthokonta,3BWVN@33208|Metazoa,3DEB9@33213|Bilateria,40FCM@6231|Nematoda,1KYDJ@119089|Chromadorea	33208|Metazoa	-	Zona_pellucida
Mhap_VW9_g208.t1	484	Pfam	IPR002213	UDP-glucuronosyl/UDP-glucosyltransferase	-	-	UDP-glucoronosyl and UDP-glucosyl transferase	-	KOG1192@1|root,KOG1192@2759|Eukaryota,37M5H@33090|Viridiplantae,3G79K@35493|Streptophyta,44G3G@71274|asterids	35493|Streptophyta	-	UDPGT
Mhap_VW9_g2095.t2	341	Pfam	IPR001506	Peptidase M12A	-	-	Astacin (Peptidase family M12A)	NA	NA	NA	NA	NA
Mhap_VW9_g2095.t2	341	Pfam	IPR001506	Peptidase M12A	-	-	Astacin (Peptidase family M12A)	NA	NA	NA	NA	NA
Mhap_VW9_g2098.t1	496	Pfam	IPR002602	Domain of unknown function DB	-	-	DB module	-	2AAN6@1|root,2RYMF@2759|Eukaryota,3A0Q6@33154|Opisthokonta,3BPK0@33208|Metazoa,3D6XA@33213|Bilateria,40CVR@6231|Nematoda,1KVJ2@119089|Chromadorea	33208|Metazoa	-	DB
Mhap_VW9_g2127.t5	1172	Pfam	IPR002557	Chitin binding domain	-	-	Chitin binding Peritrophin-A domain	-	29YBV@1|root,2RXTR@2759|Eukaryota,3A4EX@33154|Opisthokonta,3BSTI@33208|Metazoa,3D9KX@33213|Bilateria,40E5I@6231|Nematoda,1KZI9@119089|Chromadorea,410QS@6236|Rhabditida	33208|Metazoa	-	CBM_14
Mhap_VW9_g2160.t1	220	Pfam	IPR010480	Pepsin inhibitor-3-like repeated domain	-	-	Pepsin inhibitor-3-like repeated domain	-	2CBDB@1|root,2T0UR@2759|Eukaryota,3AVJ0@33154|Opisthokonta,3C58R@33208|Metazoa,3DK27@33213|Bilateria,40H66@6231|Nematoda,1M0DB@119089|Chromadorea,41122@6236|Rhabditida	33208|Metazoa	-	Pepsin-I3
Mhap_VW9_g2168.t1	400	Pfam	IPR007284	Ground-like domain	-	-	Ground-like domain	-	2CMQV@1|root,2QRH7@2759|Eukaryota,3AQKW@33154|Opisthokonta,3C314@33208|Metazoa,3DI1Q@33213|Bilateria,40GXA@6231|Nematoda,1KZWJ@119089|Chromadorea	33208|Metazoa	-	Ground-like
Mhap_VW9_g2194.t1	193	Pfam	IPR019330	LRP chaperone MESD	-	-	Chaperone for wingless signalling and trafficking of LDL receptor	MESDC2	KOG4357@1|root,KOG4357@2759|Eukaryota,38FUM@33154|Opisthokonta,3BKBY@33208|Metazoa,3D306@33213|Bilateria,40ECD@6231|Nematoda,1KZA7@119089|Chromadorea,4105N@6236|Rhabditida	33208|Metazoa	-	Mesd
Mhap_VW9_g2242.t1	268	Pfam	IPR004911	Gamma interferon inducible lysosomal thiol reductase GILT	-	-	Gamma interferon inducible lysosomal thiol reductase (GILT)	-	KOG3160@1|root,KOG3160@2759|Eukaryota,3A2JT@33154|Opisthokonta,3BQHI@33208|Metazoa,3D7ST@33213|Bilateria,40DDF@6231|Nematoda,1KVXZ@119089|Chromadorea	33208|Metazoa	-	GILT,SapA
Mhap_VW9_g2242.t1	268	Pfam	IPR003119	Saposin A-type domain	-	-	Saposin A-type domain	-	KOG3160@1|root,KOG3160@2759|Eukaryota,3A2JT@33154|Opisthokonta,3BQHI@33208|Metazoa,3D7ST@33213|Bilateria,40DDF@6231|Nematoda,1KVXZ@119089|Chromadorea	33208|Metazoa	-	GILT,SapA
Mhap_VW9_g2275.t1	150	Pfam	IPR001534	Transthyretin-like	-	-	Transthyretin-like family	-	2BY1G@1|root,2S1IK@2759|Eukaryota,3A3UR@33154|Opisthokonta,3BRV0@33208|Metazoa,3D8RK@33213|Bilateria,40DIR@6231|Nematoda,1KWAZ@119089|Chromadorea,40XG9@6236|Rhabditida	33208|Metazoa	-	TTR-52
Mhap_VW9_g2309.t1	697	Pfam	IPR001124	Lipid-binding serum glycoprotein, C-terminal	-	-	LBP / BPI / CETP family, C-terminal domain	-	KOG0759@1|root,KOG4160@1|root,KOG0753@2759|Eukaryota,KOG4160@2759|Eukaryota,3AIS3@33154|Opisthokonta,3BYXF@33208|Metazoa,3DEKU@33213|Bilateria,40FM9@6231|Nematoda,1KYTF@119089|Chromadorea,40TTH@6236|Rhabditida	33208|Metazoa	-	LBP_BPI_CETP_C
Mhap_VW9_g2355.t1	1983	Pfam	IPR006149	EB domain	-	-	EB module	-	KOG4295@1|root,KOG4295@2759|Eukaryota,3AH8T@33154|Opisthokonta,3BYPJ@33208|Metazoa,3DFG6@33213|Bilateria,40FI3@6231|Nematoda,1KYU5@119089|Chromadorea,410HB@6236|Rhabditida	33208|Metazoa	-	EB,Kunitz_BPTI,Lustrin_cystein
Mhap_VW9_g2355.t1	1983	Pfam	IPR028150	Lustrin, cysteine-rich repeated	-	-	Lustrin, cysteine-rich repeated domain	-	KOG4295@1|root,KOG4295@2759|Eukaryota,3AH8T@33154|Opisthokonta,3BYPJ@33208|Metazoa,3DFG6@33213|Bilateria,40FI3@6231|Nematoda,1KYU5@119089|Chromadorea,410HB@6236|Rhabditida	33208|Metazoa	-	EB,Kunitz_BPTI,Lustrin_cystein
Mhap_VW9_g2355.t1	1983	Pfam	IPR002223	Pancreatic trypsin inhibitor Kunitz domain	-	-	Kunitz/Bovine pancreatic trypsin inhibitor domain	-	KOG4295@1|root,KOG4295@2759|Eukaryota,3AH8T@33154|Opisthokonta,3BYPJ@33208|Metazoa,3DFG6@33213|Bilateria,40FI3@6231|Nematoda,1KYU5@119089|Chromadorea,410HB@6236|Rhabditida	33208|Metazoa	-	EB,Kunitz_BPTI,Lustrin_cystein
Mhap_VW9_g2405.t3	NA	NA	NA	NA	NA	NA	extracellular ligand-gated ion channel activity	Hiscl2	KOG3644@1|root,KOG3644@2759|Eukaryota,38RJ9@33154|Opisthokonta,3BKNY@33208|Metazoa,3D14W@33213|Bilateria,40FD8@6231|Nematoda,1KYGW@119089|Chromadorea	33208|Metazoa	-	Neur_chan_LBD,Neur_chan_memb
Mhap_VW9_g2407.t6	NA	NA	NA	NA	NA	NA	phosphoprotein phosphatase activity	-	COG0639@1|root,KOG0374@2759|Eukaryota	2759|Eukaryota	-	Metallophos
Mhap_VW9_g2444.t1	171	Pfam	IPR003609	PAN/Apple domain	-	-	PAN domain	NA	NA	NA	NA	NA
Mhap_VW9_g2444.t1	171	Pfam	IPR003609	PAN/Apple domain	-	-	PAN domain	NA	NA	NA	NA	NA
Mhap_VW9_g2473.t1	160	Pfam	IPR002544	FMRFamide-related peptide-like	-	-	FMRFamide related peptide family	NA	NA	NA	NA	NA
Mhap_VW9_g2473.t1	160	Pfam	IPR002544	FMRFamide-related peptide-like	-	-	FMRFamide related peptide family	NA	NA	NA	NA	NA
Mhap_VW9_g2529.t1	655	Pfam	IPR000436	Sushi/SCR/CCP domain	-	-	Sushi repeat (SCR repeat)	-	2CXPJ@1|root,2RYWD@2759|Eukaryota,3A1DY@33154|Opisthokonta,3BPX8@33208|Metazoa,3D6GY@33213|Bilateria,40D0W@6231|Nematoda,1KVKG@119089|Chromadorea	33208|Metazoa	-	Sushi
Mhap_VW9_g2530.t1	799	Pfam	IPR013766	Thioredoxin domain	-	-	Thioredoxin	DNAJC10	COG0484@1|root,COG0526@1|root,KOG0191@2759|Eukaryota,KOG0713@2759|Eukaryota,38G4X@33154|Opisthokonta,3B9AU@33208|Metazoa,3CVUM@33213|Bilateria,40APX@6231|Nematoda,1KXXH@119089|Chromadorea,40W3W@6236|Rhabditida	33208|Metazoa	-	DnaJ,Thioredoxin
Mhap_VW9_g2530.t1	799	Pfam	IPR001623	DnaJ domain	-	-	DnaJ domain	DNAJC10	COG0484@1|root,COG0526@1|root,KOG0191@2759|Eukaryota,KOG0713@2759|Eukaryota,38G4X@33154|Opisthokonta,3B9AU@33208|Metazoa,3CVUM@33213|Bilateria,40APX@6231|Nematoda,1KXXH@119089|Chromadorea,40W3W@6236|Rhabditida	33208|Metazoa	-	DnaJ,Thioredoxin
Mhap_VW9_g258.t1	209	Pfam	IPR003677	SXP/RAL-2 family protein Ani s 5-like, cation-binding domain	-	-	SXP/RAL-2 family protein Ani s 5-like, metal-binding domain	NA	NA	NA	NA	NA
Mhap_VW9_g258.t1	209	Pfam	IPR003677	SXP/RAL-2 family protein Ani s 5-like, cation-binding domain	-	-	SXP/RAL-2 family protein Ani s 5-like, metal-binding domain	NA	NA	NA	NA	NA
Mhap_VW9_g260.t1	213	Pfam	IPR001841	Zinc finger, RING-type	-	-	Ring finger domain	NA	NA	NA	NA	NA
Mhap_VW9_g260.t1	213	Pfam	IPR001841	Zinc finger, RING-type	-	-	Ring finger domain	NA	NA	NA	NA	NA
Mhap_VW9_g2610.t1	225	Pfam	IPR008914	Phosphatidylethanolamine-binding protein	-	-	Phosphatidylethanolamine-binding protein	PEBP1	COG1881@1|root,KOG1997@1|root,KOG1998@2759|Eukaryota,KOG3346@2759|Eukaryota,38EN2@33154|Opisthokonta,3BFQR@33208|Metazoa,3CRY4@33213|Bilateria,40CYB@6231|Nematoda	33208|Metazoa	-	PBP
Mhap_VW9_g2611.t1	990	Pfam	IPR010515	Collagenase NC10/endostatin	-	-	Collagenase NC10 and Endostatin	cle-1	KOG3546@1|root,KOG3546@2759|Eukaryota,38I1B@33154|Opisthokonta,3BAXZ@33208|Metazoa,3CTMW@33213|Bilateria,40BNX@6231|Nematoda,1KUQP@119089|Chromadorea,40W2V@6236|Rhabditida	33208|Metazoa	-	Collagen,Endostatin,fn3
Mhap_VW9_g2611.t1	990	Pfam	IPR045463	Collagen type XV/XVIII, trimerization domain	-	-	Collagen trimerization domain	cle-1	KOG3546@1|root,KOG3546@2759|Eukaryota,38I1B@33154|Opisthokonta,3BAXZ@33208|Metazoa,3CTMW@33213|Bilateria,40BNX@6231|Nematoda,1KUQP@119089|Chromadorea,40W2V@6236|Rhabditida	33208|Metazoa	-	Collagen,Endostatin,fn3
Mhap_VW9_g2614.t1	206	Pfam	IPR016093	MIR motif	-	-	MIR domain	SDF2	COG1928@1|root,KOG3358@2759|Eukaryota,38FH9@33154|Opisthokonta,3BGVY@33208|Metazoa,3CT6S@33213|Bilateria,489GS@7711|Chordata	33208|Metazoa	-	MIR
Mhap_VW9_g2644.t2	398	Pfam	IPR004843	Calcineurin-like phosphoesterase domain, ApaH type	-	-	Calcineurin-like phosphoesterase	ACP5	COG1409@1|root,KOG2679@2759|Eukaryota,39T6Y@33154|Opisthokonta,3BF3E@33208|Metazoa,3CRTN@33213|Bilateria,488VV@7711|Chordata,48ZYD@7742|Vertebrata,4GU0E@8782|Aves	33208|Metazoa	-	Metallophos
Mhap_VW9_g2727.t1	366	Pfam	IPR020067	Frizzled domain	-	-	Fz domain	SFRP5	KOG3577@1|root,KOG3577@2759|Eukaryota,38CJD@33154|Opisthokonta,3BCWQ@33208|Metazoa,3CXY5@33213|Bilateria,40CU6@6231|Nematoda,1KVEZ@119089|Chromadorea	33208|Metazoa	-	Fz,NTR
Mhap_VW9_g275.t2	577	Pfam	IPR003582	ShKT domain	-	-	ShK domain-like	-	KOG3714@1|root,KOG3714@2759|Eukaryota,38IQJ@33154|Opisthokonta,3BNNN@33208|Metazoa,3D2J6@33213|Bilateria,40BGE@6231|Nematoda,1KXW1@119089|Chromadorea,4114V@6236|Rhabditida	33208|Metazoa	-	Astacin,ShK
Mhap_VW9_g275.t2	577	Pfam	IPR001506	Peptidase M12A	-	-	Astacin (Peptidase family M12A)	-	KOG3714@1|root,KOG3714@2759|Eukaryota,38IQJ@33154|Opisthokonta,3BNNN@33208|Metazoa,3D2J6@33213|Bilateria,40BGE@6231|Nematoda,1KXW1@119089|Chromadorea,4114V@6236|Rhabditida	33208|Metazoa	-	Astacin,ShK
Mhap_VW9_g2764.t1	149	Pfam	IPR001820	Protease inhibitor I35 (TIMP)	-	-	Tissue inhibitor of metalloproteinase	TIMP2	KOG4745@1|root,KOG4745@2759|Eukaryota,39ANF@33154|Opisthokonta,3B9NT@33208|Metazoa,3CXRT@33213|Bilateria,4816B@7711|Chordata,48WKF@7742|Vertebrata,3J581@40674|Mammalia,35FIZ@314146|Euarchontoglires,4Q2N0@9989|Rodentia	33208|Metazoa	-	TIMP
Mhap_VW9_g2767.t2	141	Pfam	IPR001820	Protease inhibitor I35 (TIMP)	-	-	Tissue inhibitor of metalloproteinase	TIMP2	KOG4745@1|root,KOG4745@2759|Eukaryota,39ANF@33154|Opisthokonta,3B9NT@33208|Metazoa,3CXRT@33213|Bilateria,4816B@7711|Chordata,48WKF@7742|Vertebrata,3J581@40674|Mammalia,4J2QV@91561|Cetartiodactyla	33208|Metazoa	-	TIMP
Mhap_VW9_g2768.t1	124	Pfam	IPR001820	Protease inhibitor I35 (TIMP)	-	-	Tissue inhibitor of metalloproteinase	-	KOG4745@1|root,KOG4745@2759|Eukaryota,39ANF@33154|Opisthokonta,3B9NT@33208|Metazoa,3CXRT@33213|Bilateria,4816B@7711|Chordata,48WKF@7742|Vertebrata	33208|Metazoa	-	TIMP
Mhap_VW9_g2769.t1	142	Pfam	IPR018933	Netrin module, non-TIMP type	-	-	UNC-6/NTR/C345C module	NA	NA	NA	NA	NA
Mhap_VW9_g2769.t1	142	Pfam	IPR018933	Netrin module, non-TIMP type	-	-	UNC-6/NTR/C345C module	NA	NA	NA	NA	NA
Mhap_VW9_g2770.t1	145	Pfam	IPR001820	Protease inhibitor I35 (TIMP)	-	-	Tissue inhibitor of metalloproteinase	NA	NA	NA	NA	NA
Mhap_VW9_g2770.t1	145	Pfam	IPR001820	Protease inhibitor I35 (TIMP)	-	-	Tissue inhibitor of metalloproteinase	NA	NA	NA	NA	NA
Mhap_VW9_g2771.t1	151	Pfam	IPR001820	Protease inhibitor I35 (TIMP)	-	-	Tissue inhibitor of metalloproteinase	NA	NA	NA	NA	NA
Mhap_VW9_g2771.t1	151	Pfam	IPR001820	Protease inhibitor I35 (TIMP)	-	-	Tissue inhibitor of metalloproteinase	NA	NA	NA	NA	NA
Mhap_VW9_g2775.t1	499	Pfam	-	-	-	-	Thioredoxin-like domain	PDIA3	COG0526@1|root,KOG0190@2759|Eukaryota,38GTB@33154|Opisthokonta,3BC3B@33208|Metazoa,3CV6F@33213|Bilateria,40BAZ@6231|Nematoda,1KUWD@119089|Chromadorea,40V0C@6236|Rhabditida	33208|Metazoa	-	Thioredoxin,Thioredoxin_6
Mhap_VW9_g2775.t1	499	Pfam	IPR013766	Thioredoxin domain	-	-	Thioredoxin	PDIA3	COG0526@1|root,KOG0190@2759|Eukaryota,38GTB@33154|Opisthokonta,3BC3B@33208|Metazoa,3CV6F@33213|Bilateria,40BAZ@6231|Nematoda,1KUWD@119089|Chromadorea,40V0C@6236|Rhabditida	33208|Metazoa	-	Thioredoxin,Thioredoxin_6
Mhap_VW9_g2791.t1	259	Pfam	IPR004898	Pectate lyase PlyH/PlyE-like	-	-	Pectate lyase	-	COG5297@1|root,COG5297@2|Bacteria,2GK3F@201174|Actinobacteria	201174|Actinobacteria	-	Pectate_lyase
Mhap_VW9_g2797.t1	251	Pfam	IPR004898	Pectate lyase PlyH/PlyE-like	-	-	Pectate lyase	-	28K6I@1|root,2QSM3@2759|Eukaryota,39WFJ@33154|Opisthokonta,3NY7H@4751|Fungi,3QQX6@4890|Ascomycota,216YG@147550|Sordariomycetes,1EW0K@1028384|Glomerellales	4751|Fungi	-	Pectate_lyase
Mhap_VW9_g2803.t2	170	Pfam	IPR001534	Transthyretin-like	-	-	Transthyretin-like family	-	2BY1G@1|root,2S1IK@2759|Eukaryota,3A3UR@33154|Opisthokonta,3BRV0@33208|Metazoa,3D8RK@33213|Bilateria,40DIR@6231|Nematoda,1KWAZ@119089|Chromadorea,411XP@6236|Rhabditida	33208|Metazoa	-	TTR-52
Mhap_VW9_g2817.t1	188	Pfam	IPR045332	ARMET, N-terminal	-	-	ARMET, N-terminal	CDNF	KOG4154@1|root,KOG4154@2759|Eukaryota,39XW1@33154|Opisthokonta,3BI8Y@33208|Metazoa,3D2Z7@33213|Bilateria,48BM7@7711|Chordata,49631@7742|Vertebrata,3JDDE@40674|Mammalia,35B8U@314146|Euarchontoglires,4Q4AC@9989|Rodentia	33208|Metazoa	-	Armet
Mhap_VW9_g2817.t1	188	Pfam	IPR019345	ARMET, C-terminal	-	-	ARMET, C-terminal	CDNF	KOG4154@1|root,KOG4154@2759|Eukaryota,39XW1@33154|Opisthokonta,3BI8Y@33208|Metazoa,3D2Z7@33213|Bilateria,48BM7@7711|Chordata,49631@7742|Vertebrata,3JDDE@40674|Mammalia,35B8U@314146|Euarchontoglires,4Q4AC@9989|Rodentia	33208|Metazoa	-	Armet
Mhap_VW9_g2829.t1	126	Pfam	IPR015369	Follistatin/Osteonectin EGF domain	-	-	Follistatin/Osteonectin-like EGF domain	SPARC	KOG4004@1|root,KOG4004@2759|Eukaryota,39F8J@33154|Opisthokonta,3BAIU@33208|Metazoa,3CSM6@33213|Bilateria,40CGN@6231|Nematoda,1KV6D@119089|Chromadorea	33208|Metazoa	-	FOLN,Kazal_1,Kazal_2,SPARC_Ca_bdg
Mhap_VW9_g2829.t1	126	Pfam	IPR002350	Kazal domain	-	-	Kazal-type serine protease inhibitor domain	SPARC	KOG4004@1|root,KOG4004@2759|Eukaryota,39F8J@33154|Opisthokonta,3BAIU@33208|Metazoa,3CSM6@33213|Bilateria,40CGN@6231|Nematoda,1KV6D@119089|Chromadorea	33208|Metazoa	-	FOLN,Kazal_1,Kazal_2,SPARC_Ca_bdg
Mhap_VW9_g2832.t1	190	Pfam	IPR003137	PA domain	-	-	PA domain	PRADC1	KOG3920@1|root,KOG3920@2759|Eukaryota,38I4W@33154|Opisthokonta,3BE5Q@33208|Metazoa,3CTYD@33213|Bilateria,488RZ@7711|Chordata,48ZMG@7742|Vertebrata,4A3QC@7898|Actinopterygii	33208|Metazoa	-	PA
Mhap_VW9_g2898.t1	520	Pfam	IPR013766	Thioredoxin domain	-	-	Thioredoxin	P4HB	COG0526@1|root,KOG0190@2759|Eukaryota,38GTB@33154|Opisthokonta,3BBAA@33208|Metazoa,3CY8R@33213|Bilateria,40B9N@6231|Nematoda,1KUS5@119089|Chromadorea	33208|Metazoa	-	Thioredoxin,Thioredoxin_6
Mhap_VW9_g2898.t1	520	Pfam	-	-	-	-	Thioredoxin-like domain	P4HB	COG0526@1|root,KOG0190@2759|Eukaryota,38GTB@33154|Opisthokonta,3BBAA@33208|Metazoa,3CY8R@33213|Bilateria,40B9N@6231|Nematoda,1KUS5@119089|Chromadorea	33208|Metazoa	-	Thioredoxin,Thioredoxin_6
Mhap_VW9_g290.t1	203	Pfam	IPR001304	C-type lectin-like	-	-	Lectin C-type domain	-	KOG4297@1|root,KOG4297@2759|Eukaryota,3A6C2@33154|Opisthokonta,3BNTX@33208|Metazoa,3D5RP@33213|Bilateria,485XC@7711|Chordata,496E7@7742|Vertebrata,49RBG@7898|Actinopterygii	33208|Metazoa	-	Lectin_C,fn2
Mhap_VW9_g30.t1	419	Pfam	IPR001304	C-type lectin-like	-	-	Lectin C-type domain	LY75	KOG4297@1|root,KOG4297@2759|Eukaryota,39SCV@33154|Opisthokonta,3BCGX@33208|Metazoa,3CZRQ@33213|Bilateria,481CC@7711|Chordata,493D4@7742|Vertebrata,3JDXU@40674|Mammalia,35ICE@314146|Euarchontoglires	33208|Metazoa	-	Lectin_C,fn2
Mhap_VW9_g301.t1	302	Pfam	IPR001254	Serine proteases, trypsin domain	-	-	Trypsin	CLIPC1	COG5640@1|root,KOG3627@2759|Eukaryota,3A0KD@33154|Opisthokonta,3BPQ8@33208|Metazoa,3D6YX@33213|Bilateria,41YTA@6656|Arthropoda,3SKWZ@50557|Insecta,44XZM@7147|Diptera,45NSR@7214|Drosophilidae	33208|Metazoa	-	Trypsin
Mhap_VW9_g3017.t1	520	Pfam	IPR003609	PAN/Apple domain	-	-	PAN domain	-	2AVG5@1|root,2RZWA@2759|Eukaryota,3A303@33154|Opisthokonta,3BQAX@33208|Metazoa,3D7Y1@33213|Bilateria,40D88@6231|Nematoda,1KVY4@119089|Chromadorea	33208|Metazoa	-	PAN_1
Mhap_VW9_g3069.t1	291	Pfam	IPR002918	Lipase EstA/Esterase EstB	-	-	Lipase (class 2)	-	28KCV@1|root,2R6V1@2759|Eukaryota,38FU4@33154|Opisthokonta,3BPAB@33208|Metazoa,3D498@33213|Bilateria,40CFS@6231|Nematoda,1KTW5@119089|Chromadorea	33208|Metazoa	-	Lipase_2
Mhap_VW9_g3114.t1	NA	NA	NA	NA	NA	NA	FMRFamide related peptide family	flp-3	2EZJD@1|root,2T0VU@2759|Eukaryota,3AUBB@33154|Opisthokonta,3C4MC@33208|Metazoa,3DJ7Z@33213|Bilateria,40HE6@6231|Nematoda,1M0FF@119089|Chromadorea	33208|Metazoa	-	FARP
Mhap_VW9_g3143.t1	127	Pfam	IPR031098	Crustacean CHH/MIH/GIH neurohormone family	-	-	Crustacean CHH/MIH/GIH neurohormone family	-	2EWR7@1|root,2SYHN@2759|Eukaryota,3ASDP@33154|Opisthokonta,3C3T0@33208|Metazoa,3DJDB@33213|Bilateria,40H5S@6231|Nematoda,1M010@119089|Chromadorea	33208|Metazoa	-	Crust_neurohorm
Mhap_VW9_g3155.t1	771	Pfam	IPR001661	Glycoside hydrolase, family 37	-	-	Trehalase	TREH	COG1626@1|root,KOG0602@2759|Eukaryota,38CKH@33154|Opisthokonta,3BBMJ@33208|Metazoa,3CRSP@33213|Bilateria,40BY3@6231|Nematoda,1KY44@119089|Chromadorea,40SI6@6236|Rhabditida	33208|Metazoa	GH37	Trehalase
Mhap_VW9_g3246.t1	NA	NA	NA	NA	NA	NA	lipid binding	FABP2	KOG4015@1|root,KOG4015@2759|Eukaryota	2759|Eukaryota	-	Lipocalin
Mhap_VW9_g3316.t2	234	Pfam	IPR025887	Glycoside hydrolase family 31, N-terminal domain	-	-	Glycosyl hydrolase 31 N-terminal galactose mutarotase-like domain	GANC	COG1501@1|root,KOG1066@2759|Eukaryota,3AJSB@33154|Opisthokonta,3BDJ3@33208|Metazoa,3CRKP@33213|Bilateria,40BVW@6231|Nematoda,1KUW5@119089|Chromadorea	33208|Metazoa	GH31	DUF5110,Gal_mutarotas_2,Glyco_hydro_31
Mhap_VW9_g333.t1	NA	NA	NA	NA	NA	NA	C-type lectin (CTL) or carbohydrate-recognition domain (CRD)	-	KOG4297@1|root,KOG4297@2759|Eukaryota,3A29I@33154|Opisthokonta,3BR61@33208|Metazoa,3D81E@33213|Bilateria,48F3W@7711|Chordata,49C0K@7742|Vertebrata,4A6HF@7898|Actinopterygii	33208|Metazoa	-	Lectin_C
Mhap_VW9_g3330.t1	591	Pfam	IPR033453	Glycosyl hydrolase family 30, TIM-barrel domain	-	-	Glycosyl hydrolase family 30 TIM-barrel domain	GBA	COG5520@1|root,KOG2566@2759|Eukaryota,39A7W@33154|Opisthokonta,3BEX4@33208|Metazoa,3CS4D@33213|Bilateria,40B1H@6231|Nematoda,1KYBS@119089|Chromadorea	33208|Metazoa	GH30	Glyco_hydro_30,Glyco_hydro_30C
Mhap_VW9_g3330.t1	591	Pfam	IPR033452	Glycosyl hydrolase family 30, beta sandwich domain	-	-	Glycosyl hydrolase family 30 beta sandwich domain	GBA	COG5520@1|root,KOG2566@2759|Eukaryota,39A7W@33154|Opisthokonta,3BEX4@33208|Metazoa,3CS4D@33213|Bilateria,40B1H@6231|Nematoda,1KYBS@119089|Chromadorea	33208|Metazoa	GH30	Glyco_hydro_30,Glyco_hydro_30C
Mhap_VW9_g3356.t1	579	Pfam	IPR004843	Calcineurin-like phosphoesterase domain, ApaH type	-	-	Calcineurin-like phosphoesterase	ptr-12	COG5252@1|root,KOG0115@1|root,KOG1934@1|root,KOG3770@1|root,KOG0115@2759|Eukaryota,KOG1763@2759|Eukaryota,KOG1934@2759|Eukaryota,KOG3770@2759|Eukaryota,38E7U@33154|Opisthokonta,3BER9@33208|Metazoa,3D65Z@33213|Bilateria,40AS5@6231|Nematoda,1KV6A@119089|Chromadorea,41081@6236|Rhabditida	33208|Metazoa	-	Patched
Mhap_VW9_g3356.t1	579	Pfam	IPR045473	Sphingomyelin phosphodiesterase, C-terminal domain	-	-	Acid sphingomyelin phosphodiesterase C-terminal region	ptr-12	COG5252@1|root,KOG0115@1|root,KOG1934@1|root,KOG3770@1|root,KOG0115@2759|Eukaryota,KOG1763@2759|Eukaryota,KOG1934@2759|Eukaryota,KOG3770@2759|Eukaryota,38E7U@33154|Opisthokonta,3BER9@33208|Metazoa,3D65Z@33213|Bilateria,40AS5@6231|Nematoda,1KV6A@119089|Chromadorea,41081@6236|Rhabditida	33208|Metazoa	-	Patched
Mhap_VW9_g3374.t3	661	Pfam	IPR003582	ShKT domain	-	-	ShK domain-like	-	KOG3544@1|root,KOG3544@2759|Eukaryota	2759|Eukaryota	-	Col_cuticle_N,Collagen
Mhap_VW9_g3374.t3	661	Pfam	IPR002227	Tyrosinase copper-binding domain	-	-	Common central domain of tyrosinase	-	KOG3544@1|root,KOG3544@2759|Eukaryota	2759|Eukaryota	-	Col_cuticle_N,Collagen
Mhap_VW9_g3441.t1	525	Pfam	IPR001839	Transforming growth factor-beta, C-terminal	-	-	Transforming growth factor beta like domain	GDF10	KOG3900@1|root,KOG3900@2759|Eukaryota,38DMU@33154|Opisthokonta,3BKR2@33208|Metazoa,3CU6E@33213|Bilateria,420NP@6656|Arthropoda	33208|Metazoa	-	TGF_beta,TGFb_propeptide
Mhap_VW9_g3444.t1	594	Pfam	IPR007000	Phospholipase B-like	-	-	Phospholipase B	PLBD2	KOG3774@1|root,KOG3774@2759|Eukaryota,38SPP@33154|Opisthokonta,3BEP4@33208|Metazoa,3CRV7@33213|Bilateria,40F9Z@6231|Nematoda,1KXZ6@119089|Chromadorea	33208|Metazoa	-	Phospholip_B
Mhap_VW9_g3456.t1	354	Pfam	IPR007484	Peptidase M28	-	-	Peptidase family M28	QPCT	KOG3946@1|root,KOG3946@2759|Eukaryota,38FQR@33154|Opisthokonta,3BKDA@33208|Metazoa,3CUAP@33213|Bilateria,40CDN@6231|Nematoda,1KUGK@119089|Chromadorea	33208|Metazoa	-	Peptidase_M28
Mhap_VW9_g3474.t1	617	Pfam	IPR017905	ERV/ALR sulfhydryl oxidase domain	-	-	Erv1 / Alr family	-	KOG1731@1|root,KOG1731@2759|Eukaryota,3AH0A@33154|Opisthokonta,3BXJS@33208|Metazoa,3DFGN@33213|Bilateria,40G1J@6231|Nematoda,1KYAX@119089|Chromadorea	33208|Metazoa	-	Evr1_Alr,Thioredoxin
Mhap_VW9_g3474.t1	617	Pfam	IPR013766	Thioredoxin domain	-	-	Thioredoxin	-	KOG1731@1|root,KOG1731@2759|Eukaryota,3AH0A@33154|Opisthokonta,3BXJS@33208|Metazoa,3DFGN@33213|Bilateria,40G1J@6231|Nematoda,1KYAX@119089|Chromadorea	33208|Metazoa	-	Evr1_Alr,Thioredoxin
Mhap_VW9_g3476.t1	115	Pfam	IPR002919	Trypsin Inhibitor-like, cysteine rich domain	-	-	Trypsin Inhibitor like cysteine rich domain	NA	NA	NA	NA	NA
Mhap_VW9_g3476.t1	115	Pfam	IPR002919	Trypsin Inhibitor-like, cysteine rich domain	-	-	Trypsin Inhibitor like cysteine rich domain	NA	NA	NA	NA	NA
Mhap_VW9_g3482.t1	615	Pfam	IPR002018	Carboxylesterase, type B	-	-	Carboxylesterase family	BCHE	COG2272@1|root,KOG4389@2759|Eukaryota,38BW2@33154|Opisthokonta,3B9C3@33208|Metazoa,3CRAS@33213|Bilateria,40AIM@6231|Nematoda,1KU3F@119089|Chromadorea	33208|Metazoa	-	AChE_tetra,COesterase
Mhap_VW9_g3489.t1	602	Pfam	IPR029019	Beta-hexosaminidase, eukaryotic type, N-terminal	-	-	beta-acetyl hexosaminidase like	HEXB	COG3525@1|root,KOG2499@2759|Eukaryota,38D1Y@33154|Opisthokonta,3BBUY@33208|Metazoa,3CS07@33213|Bilateria,40BD5@6231|Nematoda,1KXIR@119089|Chromadorea	33208|Metazoa	GH20	Glyco_hydro_20,Glycohydro_20b2
Mhap_VW9_g3489.t1	602	Pfam	IPR015883	Glycoside hydrolase family 20, catalytic domain	-	-	Glycosyl hydrolase family 20, catalytic domain	HEXB	COG3525@1|root,KOG2499@2759|Eukaryota,38D1Y@33154|Opisthokonta,3BBUY@33208|Metazoa,3CS07@33213|Bilateria,40BD5@6231|Nematoda,1KXIR@119089|Chromadorea	33208|Metazoa	GH20	Glyco_hydro_20,Glycohydro_20b2
Mhap_VW9_g3509.t1	NA	NA	NA	NA	NA	NA	nucleotide diphosphatase activity	-	COG1524@1|root,KOG2645@2759|Eukaryota	2759|Eukaryota	-	Phosphodiest
Mhap_VW9_g3521.t1	331	Pfam	IPR000719	Protein kinase domain	-	-	Protein kinase domain	NA	NA	NA	NA	NA
Mhap_VW9_g3521.t1	331	Pfam	IPR000719	Protein kinase domain	-	-	Protein kinase domain	NA	NA	NA	NA	NA
Mhap_VW9_g3527.t1	346	Pfam	IPR000719	Protein kinase domain	-	-	Protein kinase domain	NA	NA	NA	NA	NA
Mhap_VW9_g3527.t1	346	Pfam	IPR000719	Protein kinase domain	-	-	Protein kinase domain	NA	NA	NA	NA	NA
Mhap_VW9_g3544.t1	355	Pfam	IPR000719	Protein kinase domain	-	-	Protein kinase domain	NA	NA	NA	NA	NA
Mhap_VW9_g3544.t1	355	Pfam	IPR000719	Protein kinase domain	-	-	Protein kinase domain	NA	NA	NA	NA	NA
Mhap_VW9_g3545.t1	377	Pfam	IPR000719	Protein kinase domain	-	-	Protein kinase domain	NA	NA	NA	NA	NA
Mhap_VW9_g3545.t1	377	Pfam	IPR000719	Protein kinase domain	-	-	Protein kinase domain	NA	NA	NA	NA	NA
Mhap_VW9_g3552.t4	510	Pfam	IPR000719	Protein kinase domain	-	-	Protein kinase domain	NA	NA	NA	NA	NA
Mhap_VW9_g3552.t4	510	Pfam	IPR000719	Protein kinase domain	-	-	Protein kinase domain	NA	NA	NA	NA	NA
Mhap_VW9_g3563.t1	146	Pfam	IPR008597	Invertebrate-type lysozyme	-	-	Destabilase	-	2DQ45@1|root,2SAEY@2759|Eukaryota,3AAF1@33154|Opisthokonta,3BUX3@33208|Metazoa,3DBWK@33213|Bilateria,40KIH@6231|Nematoda,1M3Y3@119089|Chromadorea,411JH@6236|Rhabditida	33208|Metazoa	-	Destabilase
Mhap_VW9_g3564.t1	141	Pfam	IPR008597	Invertebrate-type lysozyme	-	-	Destabilase	-	2C15I@1|root,2S2P0@2759|Eukaryota,3A4PN@33154|Opisthokonta,3BSDS@33208|Metazoa,3D95I@33213|Bilateria,40DTB@6231|Nematoda,1KW4B@119089|Chromadorea,40V4E@6236|Rhabditida	33208|Metazoa	-	Destabilase
Mhap_VW9_g3590.t2	404	Pfam	IPR000719	Protein kinase domain	-	-	Protein kinase domain	NA	NA	NA	NA	NA
Mhap_VW9_g3590.t2	404	Pfam	IPR000719	Protein kinase domain	-	-	Protein kinase domain	NA	NA	NA	NA	NA
Mhap_VW9_g3601.t1	323	Pfam	IPR000719	Protein kinase domain	-	-	Protein kinase domain	NA	NA	NA	NA	NA
Mhap_VW9_g3601.t1	323	Pfam	IPR000719	Protein kinase domain	-	-	Protein kinase domain	NA	NA	NA	NA	NA
Mhap_VW9_g3602.t1	407	Pfam	IPR000719	Protein kinase domain	-	-	Protein kinase domain	NA	NA	NA	NA	NA
Mhap_VW9_g3602.t1	407	Pfam	IPR000719	Protein kinase domain	-	-	Protein kinase domain	NA	NA	NA	NA	NA
Mhap_VW9_g3603.t3	393	Pfam	IPR000719	Protein kinase domain	-	-	Protein kinase domain	NA	NA	NA	NA	NA
Mhap_VW9_g3603.t3	393	Pfam	IPR000719	Protein kinase domain	-	-	Protein kinase domain	NA	NA	NA	NA	NA
Mhap_VW9_g3613.t1	437	Pfam	IPR001841	Zinc finger, RING-type	-	-	Ring finger domain	NA	NA	NA	NA	NA
Mhap_VW9_g3613.t1	437	Pfam	IPR001841	Zinc finger, RING-type	-	-	Ring finger domain	NA	NA	NA	NA	NA
Mhap_VW9_g3616.t1	165	Pfam	IPR001534	Transthyretin-like	-	-	Transthyretin-like family	-	2BY1G@1|root,2S1IK@2759|Eukaryota,3A3UR@33154|Opisthokonta,3BRDE@33208|Metazoa,3DGH1@33213|Bilateria,40DPD@6231|Nematoda,1KZ3A@119089|Chromadorea	33208|Metazoa	-	TTR-52
Mhap_VW9_g3618.t238	1915	Pfam	IPR001846	von Willebrand factor, type D domain	-	-	von Willebrand factor type D domain	-	KOG4338@1|root,KOG4338@2759|Eukaryota,38D8A@33154|Opisthokonta,3BCAR@33208|Metazoa,3CYWB@33213|Bilateria,485EG@7711|Chordata,492YV@7742|Vertebrata,49RPR@7898|Actinopterygii	33208|Metazoa	-	C8,DUF1943,VWD,Vitellogenin_N
Mhap_VW9_g3618.t238	1915	Pfam	IPR015255	Vitellinogen, open beta-sheet	-	-	Vitellinogen, open beta-sheet	-	KOG4338@1|root,KOG4338@2759|Eukaryota,38D8A@33154|Opisthokonta,3BCAR@33208|Metazoa,3CYWB@33213|Bilateria,485EG@7711|Chordata,492YV@7742|Vertebrata,49RPR@7898|Actinopterygii	33208|Metazoa	-	C8,DUF1943,VWD,Vitellogenin_N
Mhap_VW9_g3618.t238	1915	Pfam	IPR001747	Vitellogenin, N-terminal	-	-	Lipoprotein amino terminal region	-	KOG4338@1|root,KOG4338@2759|Eukaryota,38D8A@33154|Opisthokonta,3BCAR@33208|Metazoa,3CYWB@33213|Bilateria,485EG@7711|Chordata,492YV@7742|Vertebrata,49RPR@7898|Actinopterygii	33208|Metazoa	-	C8,DUF1943,VWD,Vitellogenin_N
Mhap_VW9_g3634.t2	356	Pfam	IPR000668	Peptidase C1A, papain C-terminal	-	-	Papain family cysteine protease	CTSB	COG4870@1|root,KOG1543@2759|Eukaryota,38F8F@33154|Opisthokonta,3BI1S@33208|Metazoa,3CS39@33213|Bilateria	33208|Metazoa	-	Peptidase_C1,Propeptide_C1
Mhap_VW9_g3636.t1	436	Pfam	IPR003582	ShKT domain	-	-	ShK domain-like	-	KOG3714@1|root,KOG3714@2759|Eukaryota,39V2U@33154|Opisthokonta,3BIEC@33208|Metazoa,3D1TY@33213|Bilateria,40FWS@6231|Nematoda,1KYKN@119089|Chromadorea	33208|Metazoa	-	Astacin,CUB,ShK
Mhap_VW9_g3636.t1	436	Pfam	IPR001506	Peptidase M12A	-	-	Astacin (Peptidase family M12A)	-	KOG3714@1|root,KOG3714@2759|Eukaryota,39V2U@33154|Opisthokonta,3BIEC@33208|Metazoa,3D1TY@33213|Bilateria,40FWS@6231|Nematoda,1KYKN@119089|Chromadorea	33208|Metazoa	-	Astacin,CUB,ShK
Mhap_VW9_g3677.t1	893	Pfam	IPR002350	Kazal domain	-	-	Kazal-type serine protease inhibitor domain	-	KOG3649@1|root,KOG3649@2759|Eukaryota,3A4CV@33154|Opisthokonta,3BS0C@33208|Metazoa,3D8YG@33213|Bilateria,40DKK@6231|Nematoda,1KW2J@119089|Chromadorea	33208|Metazoa	-	Kazal_1,Kazal_2
Mhap_VW9_g37.t1	458	Pfam	IPR001304	C-type lectin-like	-	-	Lectin C-type domain	-	KOG4297@1|root,KOG4297@2759|Eukaryota,38GR9@33154|Opisthokonta,3BBE1@33208|Metazoa,3CTZ0@33213|Bilateria	33208|Metazoa	-	F5_F8_type_C,Laminin_G_3,Lectin_C,Methyltransf_FA,PAN_1,SEA
Mhap_VW9_g3707.t1	321	Pfam	IPR001079	Galectin, carbohydrate recognition domain	-	-	Galactoside-binding lectin	NA	NA	NA	NA	NA
Mhap_VW9_g3707.t1	321	Pfam	IPR001079	Galectin, carbohydrate recognition domain	-	-	Galactoside-binding lectin	NA	NA	NA	NA	NA
Mhap_VW9_g3725.t1	560	Pfam	IPR003677	SXP/RAL-2 family protein Ani s 5-like, cation-binding domain	-	-	SXP/RAL-2 family protein Ani s 5-like, metal-binding domain	-	2C4KN@1|root,2SX8M@2759|Eukaryota,3AS1V@33154|Opisthokonta,3C451@33208|Metazoa,3DKVU@33213|Bilateria,40HFZ@6231|Nematoda,1M081@119089|Chromadorea,40YMD@6236|Rhabditida	33208|Metazoa	-	DUF148
Mhap_VW9_g3743.t1	468	Pfam	IPR001563	Peptidase S10, serine carboxypeptidase	-	-	Serine carboxypeptidase	CTSA	COG2939@1|root,KOG1282@2759|Eukaryota,38FWP@33154|Opisthokonta,3BDSA@33208|Metazoa,3CUIQ@33213|Bilateria,48109@7711|Chordata,48YEJ@7742|Vertebrata,3J72V@40674|Mammalia,4JWV8@9263|Metatheria	33208|Metazoa	-	Peptidase_S10
Mhap_VW9_g3756.t1	479	Pfam	IPR001563	Peptidase S10, serine carboxypeptidase	-	-	Serine carboxypeptidase	-	COG2939@1|root,KOG1282@2759|Eukaryota,38FWP@33154|Opisthokonta,3BDSA@33208|Metazoa,3CUIQ@33213|Bilateria,40AT7@6231|Nematoda,1KUGD@119089|Chromadorea,40VZ0@6236|Rhabditida	33208|Metazoa	-	Peptidase_S10
Mhap_VW9_g3757.t1	449	Pfam	IPR001841	Zinc finger, RING-type	-	-	Ring finger domain	NA	NA	NA	NA	NA
Mhap_VW9_g3757.t1	449	Pfam	IPR001841	Zinc finger, RING-type	-	-	Ring finger domain	NA	NA	NA	NA	NA
Mhap_VW9_g3764.t4	NA	NA	NA	NA	NA	NA	C-type lectin (CTL) or carbohydrate-recognition domain (CRD)	-	KOG4297@1|root,KOG4297@2759|Eukaryota,39TWF@33154|Opisthokonta,3BFQ9@33208|Metazoa,3CX0X@33213|Bilateria,48K4H@7711|Chordata,49H10@7742|Vertebrata,4A7UZ@7898|Actinopterygii	33208|Metazoa	-	Lectin_C,Trypsin
Mhap_VW9_g3765.t1	186	Pfam	IPR002223	Pancreatic trypsin inhibitor Kunitz domain	-	-	Kunitz/Bovine pancreatic trypsin inhibitor domain	PAPLN	KOG1075@1|root,KOG1217@1|root,KOG3538@1|root,KOG4475@1|root,KOG1075@2759|Eukaryota,KOG1217@2759|Eukaryota,KOG4475@2759|Eukaryota,KOG4597@2759|Eukaryota,38EQB@33154|Opisthokonta,3BB8S@33208|Metazoa,3E52Q@33213|Bilateria,41VU2@6656|Arthropoda,3SI1P@50557|Insecta,46GAF@7399|Hymenoptera	33208|Metazoa	-	ADAM_spacer1,I-set,Ig_3,Kunitz_BPTI,PLAC,Papilin_u7,TSP_1,WAP
Mhap_VW9_g3769.t1	208	Pfam	IPR002048	EF-hand domain	-	-	EF-hand domain pair	GUCA1C	COG5126@1|root,KOG0044@2759|Eukaryota,38EPM@33154|Opisthokonta,3BMVV@33208|Metazoa,3D492@33213|Bilateria,488V2@7711|Chordata,492Z5@7742|Vertebrata	33208|Metazoa	-	EF-hand_1,EF-hand_5,EF-hand_7,EF-hand_8
Mhap_VW9_g3776.t1	202	Pfam	IPR014044	CAP domain	-	-	Cysteine-rich secretory protein family	PI15	COG2340@1|root,KOG3017@2759|Eukaryota,39U9X@33154|Opisthokonta,3BHZ2@33208|Metazoa,3CXDK@33213|Bilateria,40JPU@6231|Nematoda,1M31J@119089|Chromadorea,40YXE@6236|Rhabditida	33208|Metazoa	-	CAP
Mhap_VW9_g3789.t1	199	Pfam	IPR014044	CAP domain	-	-	Cysteine-rich secretory protein family	-	COG2340@1|root,KOG3017@2759|Eukaryota,3A62C@33154|Opisthokonta,3BST2@33208|Metazoa,3DAE5@33213|Bilateria	33208|Metazoa	-	CAP
Mhap_VW9_g3793.t1	203	Pfam	IPR014044	CAP domain	-	-	Cysteine-rich secretory protein family	CRISP2	COG2340@1|root,KOG3017@2759|Eukaryota,39V9J@33154|Opisthokonta,3BI47@33208|Metazoa,3D0KV@33213|Bilateria,488NT@7711|Chordata,48Z8H@7742|Vertebrata,4A3U4@7898|Actinopterygii	33208|Metazoa	-	CAP,Crisp
Mhap_VW9_g3797.t1	230	Pfam	IPR014044	CAP domain	-	-	Cysteine-rich secretory protein family	PI15	COG2340@1|root,KOG3017@2759|Eukaryota,39U9X@33154|Opisthokonta,3BHZ2@33208|Metazoa,3CXDK@33213|Bilateria,40R3U@6231|Nematoda,1M0SV@119089|Chromadorea,40XJ5@6236|Rhabditida	33208|Metazoa	-	CAP
Mhap_VW9_g3812.t1	215	Pfam	IPR033438	Modulator of levamisole receptor-1	-	-	Modulator of levamisole receptor-1	-	2C6W1@1|root,2QU2H@2759|Eukaryota,39YWF@33154|Opisthokonta,3BMDK@33208|Metazoa,3D3P8@33213|Bilateria,40BG5@6231|Nematoda,1KV8T@119089|Chromadorea,40VSI@6236|Rhabditida	33208|Metazoa	-	MOLO1
Mhap_VW9_g3838.t1	646	Pfam	IPR003961	Fibronectin type III	-	-	Fibronectin type III domain	pehX	COG5434@1|root,COG5434@2|Bacteria,1PSSI@1224|Proteobacteria	1224|Proteobacteria	GH28	Glyco_hydro_28,Pectate_lyase_3,fn3
Mhap_VW9_g3838.t1	646	Pfam	IPR000743	Glycoside hydrolase, family 28	-	-	Glycosyl hydrolases family 28	pehX	COG5434@1|root,COG5434@2|Bacteria,1PSSI@1224|Proteobacteria	1224|Proteobacteria	GH28	Glyco_hydro_28,Pectate_lyase_3,fn3
Mhap_VW9_g3849.t1	1037	Pfam	IPR041147	Glycosyl hydrolases family 38, C-terminal beta sandwich domain	-	-	Glycosyl hydrolases family 38 C-terminal beta sandwich domain	MAN2B1	KOG1959@1|root,KOG4179@1|root,KOG1959@2759|Eukaryota,KOG4179@2759|Eukaryota,3AIIF@33154|Opisthokonta,3B96T@33208|Metazoa,3CYMN@33213|Bilateria,40BUJ@6231|Nematoda,1KU0X@119089|Chromadorea	33208|Metazoa	GH38	Alpha-mann_mid,Glyco_hydro_38,Glyco_hydro_38C
Mhap_VW9_g3849.t1	1037	Pfam	IPR000602	Glycoside hydrolase family 38, N-terminal domain	-	-	Glycosyl hydrolases family 38 N-terminal domain	MAN2B1	KOG1959@1|root,KOG4179@1|root,KOG1959@2759|Eukaryota,KOG4179@2759|Eukaryota,3AIIF@33154|Opisthokonta,3B96T@33208|Metazoa,3CYMN@33213|Bilateria,40BUJ@6231|Nematoda,1KU0X@119089|Chromadorea	33208|Metazoa	GH38	Alpha-mann_mid,Glyco_hydro_38,Glyco_hydro_38C
Mhap_VW9_g3849.t1	1037	Pfam	IPR015341	Glycoside hydrolase family 38, central domain	-	-	Alpha mannosidase middle domain	MAN2B1	KOG1959@1|root,KOG4179@1|root,KOG1959@2759|Eukaryota,KOG4179@2759|Eukaryota,3AIIF@33154|Opisthokonta,3B96T@33208|Metazoa,3CYMN@33213|Bilateria,40BUJ@6231|Nematoda,1KU0X@119089|Chromadorea	33208|Metazoa	GH38	Alpha-mann_mid,Glyco_hydro_38,Glyco_hydro_38C
Mhap_VW9_g3849.t1	1037	Pfam	IPR011682	Glycosyl hydrolase family 38, C-terminal	-	-	Glycosyl hydrolases family 38 C-terminal domain	MAN2B1	KOG1959@1|root,KOG4179@1|root,KOG1959@2759|Eukaryota,KOG4179@2759|Eukaryota,3AIIF@33154|Opisthokonta,3B96T@33208|Metazoa,3CYMN@33213|Bilateria,40BUJ@6231|Nematoda,1KU0X@119089|Chromadorea	33208|Metazoa	GH38	Alpha-mann_mid,Glyco_hydro_38,Glyco_hydro_38C
Mhap_VW9_g3856.t1	139	Pfam	IPR001534	Transthyretin-like	-	-	Transthyretin-like family	-	2BY1G@1|root,2S1IK@2759|Eukaryota,3A3UR@33154|Opisthokonta,3BRDE@33208|Metazoa,3DGH1@33213|Bilateria,40DPD@6231|Nematoda,1KZ3A@119089|Chromadorea,411J1@6236|Rhabditida	33208|Metazoa	-	TTR-52
Mhap_VW9_g3864.t1	442	Pfam	IPR001563	Peptidase S10, serine carboxypeptidase	-	-	Serine carboxypeptidase	-	COG2939@1|root,KOG1282@2759|Eukaryota,37KNC@33090|Viridiplantae,3GBVK@35493|Streptophyta,4JDGV@91835|fabids	35493|Streptophyta	-	Peptidase_S10
Mhap_VW9_g387.t3	455	Pfam	IPR000668	Peptidase C1A, papain C-terminal	-	-	Papain family cysteine protease	-	COG4870@1|root,KOG1543@2759|Eukaryota,3AGQB@33154|Opisthokonta,3BXI6@33208|Metazoa,3DFWW@33213|Bilateria,40FXK@6231|Nematoda,1KY9M@119089|Chromadorea	33208|Metazoa	-	Peptidase_C1
Mhap_VW9_g3877.t1	472	Pfam	IPR002048	EF-hand domain	-	-	EF hand	-	COG5126@1|root,KOG0044@2759|Eukaryota,3AEWH@33154|Opisthokonta,3BYWF@33208|Metazoa,3DFCJ@33213|Bilateria,48IVS@7711|Chordata,49G2H@7742|Vertebrata,4A70J@7898|Actinopterygii	33208|Metazoa	-	EF-hand_1,EF-hand_5,EF-hand_7,EF-hand_8
Mhap_VW9_g3877.t1	472	Pfam	IPR002048	EF-hand domain	-	-	EF-hand domain pair	-	COG5126@1|root,KOG0044@2759|Eukaryota,3AEWH@33154|Opisthokonta,3BYWF@33208|Metazoa,3DFCJ@33213|Bilateria,48IVS@7711|Chordata,49G2H@7742|Vertebrata,4A70J@7898|Actinopterygii	33208|Metazoa	-	EF-hand_1,EF-hand_5,EF-hand_7,EF-hand_8
Mhap_VW9_g3878.t1	647	Pfam	IPR003961	Fibronectin type III	-	-	Fibronectin type III domain	pehX	COG5434@1|root,COG5434@2|Bacteria,1PSSI@1224|Proteobacteria	1224|Proteobacteria	GH28	Glyco_hydro_28,Pectate_lyase_3,fn3
Mhap_VW9_g3878.t1	647	Pfam	IPR000743	Glycoside hydrolase, family 28	-	-	Glycosyl hydrolases family 28	pehX	COG5434@1|root,COG5434@2|Bacteria,1PSSI@1224|Proteobacteria	1224|Proteobacteria	GH28	Glyco_hydro_28,Pectate_lyase_3,fn3
Mhap_VW9_g3881.t1	805	Pfam	IPR011707	Multicopper oxidase-like, N-terminal	-	-	Multicopper oxidase	FET3	COG2132@1|root,KOG1263@2759|Eukaryota,38G3A@33154|Opisthokonta,3NVG2@4751|Fungi,3UZB7@5204|Basidiomycota,3VEQ8@5234|Tremellales	4751|Fungi	-	Cu-oxidase,Cu-oxidase_2,Cu-oxidase_3
Mhap_VW9_g3881.t1	805	Pfam	IPR001117	Multicopper oxidase, second cupredoxin domain	-	-	Multicopper oxidase	FET3	COG2132@1|root,KOG1263@2759|Eukaryota,38G3A@33154|Opisthokonta,3NVG2@4751|Fungi,3UZB7@5204|Basidiomycota,3VEQ8@5234|Tremellales	4751|Fungi	-	Cu-oxidase,Cu-oxidase_2,Cu-oxidase_3
Mhap_VW9_g3881.t1	805	Pfam	IPR011706	Multicopper oxidase, C-terminal	-	-	Multicopper oxidase	FET3	COG2132@1|root,KOG1263@2759|Eukaryota,38G3A@33154|Opisthokonta,3NVG2@4751|Fungi,3UZB7@5204|Basidiomycota,3VEQ8@5234|Tremellales	4751|Fungi	-	Cu-oxidase,Cu-oxidase_2,Cu-oxidase_3
Mhap_VW9_g3884.t1	293	Pfam	IPR003582	ShKT domain	-	-	ShK domain-like	NA	NA	NA	NA	NA
Mhap_VW9_g3884.t1	293	Pfam	IPR003582	ShKT domain	-	-	ShK domain-like	NA	NA	NA	NA	NA
Mhap_VW9_g3886.t1	131	Pfam	IPR002919	Trypsin Inhibitor-like, cysteine rich domain	-	-	Trypsin Inhibitor like cysteine rich domain	-	KOG1217@1|root,KOG1217@2759|Eukaryota,38F2N@33154|Opisthokonta,3CPK9@33208|Metazoa,3E5RB@33213|Bilateria,42ATA@6656|Arthropoda,3T06Q@50557|Insecta,449C5@7088|Lepidoptera	33208|Metazoa	-	TIL
Mhap_VW9_g3896.t1	323	Pfam	IPR001096	Peptidase C13, legumain	-	-	Peptidase C13 family	PIGK	COG5206@1|root,KOG1349@2759|Eukaryota,38CHC@33154|Opisthokonta,3BJ8U@33208|Metazoa,3CX6G@33213|Bilateria,40CFT@6231|Nematoda,1KVUJ@119089|Chromadorea	33208|Metazoa	-	Peptidase_C13
Mhap_VW9_g3921.t1	99	Pfam	IPR055119	Abnormal cell migration protein 18-like, fibronectin type I domain	-	-	Fibronectin type I domain	NA	NA	NA	NA	NA
Mhap_VW9_g3921.t1	99	Pfam	IPR055119	Abnormal cell migration protein 18-like, fibronectin type I domain	-	-	Fibronectin type I domain	NA	NA	NA	NA	NA
Mhap_VW9_g3924.t1	1565	Pfam	IPR009448	UDP-glucose:Glycoprotein Glucosyltransferase	-	-	UDP-glucose:Glycoprotein Glucosyltransferase	UGGT1	KOG1879@1|root,KOG1879@2759|Eukaryota,38FK5@33154|Opisthokonta,3BFCU@33208|Metazoa,3CR8P@33213|Bilateria,40AYZ@6231|Nematoda,1KUZC@119089|Chromadorea	33208|Metazoa	GT24	Glyco_transf_8,UDP-g_GGTase
Mhap_VW9_g3924.t1	1565	Pfam	IPR040525	UDP-glucose:glycoprotein glucosyltransferase, thioredoxin-like domain 4	-	-	Thioredoxin-like domain	UGGT1	KOG1879@1|root,KOG1879@2759|Eukaryota,38FK5@33154|Opisthokonta,3BFCU@33208|Metazoa,3CR8P@33213|Bilateria,40AYZ@6231|Nematoda,1KUZC@119089|Chromadorea	33208|Metazoa	GT24	Glyco_transf_8,UDP-g_GGTase
Mhap_VW9_g3924.t1	1565	Pfam	IPR040692	UGGT, thioredoxin-like domain 3	-	-	Thioredoxin-like domain	UGGT1	KOG1879@1|root,KOG1879@2759|Eukaryota,38FK5@33154|Opisthokonta,3BFCU@33208|Metazoa,3CR8P@33213|Bilateria,40AYZ@6231|Nematoda,1KUZC@119089|Chromadorea	33208|Metazoa	GT24	Glyco_transf_8,UDP-g_GGTase
Mhap_VW9_g3924.t1	1565	Pfam	IPR040694	UGGT, thioredoxin-like domain 2	-	-	Thioredoxin-like domain	UGGT1	KOG1879@1|root,KOG1879@2759|Eukaryota,38FK5@33154|Opisthokonta,3BFCU@33208|Metazoa,3CR8P@33213|Bilateria,40AYZ@6231|Nematoda,1KUZC@119089|Chromadorea	33208|Metazoa	GT24	Glyco_transf_8,UDP-g_GGTase
Mhap_VW9_g3924.t1	1565	Pfam	IPR040693	UGGT, thioredoxin-like domain 1	-	-	Thioredoxin-like domain	UGGT1	KOG1879@1|root,KOG1879@2759|Eukaryota,38FK5@33154|Opisthokonta,3BFCU@33208|Metazoa,3CR8P@33213|Bilateria,40AYZ@6231|Nematoda,1KUZC@119089|Chromadorea	33208|Metazoa	GT24	Glyco_transf_8,UDP-g_GGTase
Mhap_VW9_g3924.t1	1565	Pfam	IPR040497	Glucosyltransferase 24, catalytic domain	-	-	Glucosyltransferase 24	UGGT1	KOG1879@1|root,KOG1879@2759|Eukaryota,38FK5@33154|Opisthokonta,3BFCU@33208|Metazoa,3CR8P@33213|Bilateria,40AYZ@6231|Nematoda,1KUZC@119089|Chromadorea	33208|Metazoa	GT24	Glyco_transf_8,UDP-g_GGTase
Mhap_VW9_g3944.t1	972	Pfam	IPR002919	Trypsin Inhibitor-like, cysteine rich domain	-	-	Trypsin Inhibitor like cysteine rich domain	-	2D5GE@1|root,2SYGF@2759|Eukaryota,3ARZG@33154|Opisthokonta,3C379@33208|Metazoa,3DJV1@33213|Bilateria,40MWQ@6231|Nematoda,1M5BV@119089|Chromadorea,413JJ@6236|Rhabditida	33208|Metazoa	-	TIL
Mhap_VW9_g3964.t1	373	Pfam	IPR003582	ShKT domain	-	-	ShK domain-like	-	2FESB@1|root,2TG3H@2759|Eukaryota,39BWH@33154|Opisthokonta,3CFXS@33208|Metazoa,3DXCG@33213|Bilateria,40II7@6231|Nematoda,1M1TQ@119089|Chromadorea,40US3@6236|Rhabditida	33208|Metazoa	-	ShK
Mhap_VW9_g3983.t1	166	Pfam	IPR001534	Transthyretin-like	-	-	Transthyretin-like family	-	2BZBI@1|root,2R8BR@2759|Eukaryota,3992I@33154|Opisthokonta,3CD92@33208|Metazoa,3DUKF@33213|Bilateria,40KK0@6231|Nematoda,1M3ZT@119089|Chromadorea,411NC@6236|Rhabditida	33208|Metazoa	-	TTR-52
Mhap_VW9_g3997.t1	243	Pfam	IPR033438	Modulator of levamisole receptor-1	-	-	Modulator of levamisole receptor-1	NA	NA	NA	NA	NA
Mhap_VW9_g3997.t1	243	Pfam	IPR033438	Modulator of levamisole receptor-1	-	-	Modulator of levamisole receptor-1	NA	NA	NA	NA	NA
Mhap_VW9_g401.t1	733	Pfam	IPR006954	Moulting cycle mlt-10-like	-	-	Moulting cycle	mltn-10	2CZZU@1|root,2SC9C@2759|Eukaryota,3A4VA@33154|Opisthokonta,3BW5Q@33208|Metazoa,3DFSH@33213|Bilateria,40DHW@6231|Nematoda,1KYBK@119089|Chromadorea	33208|Metazoa	-	Moulting_cycle
Mhap_VW9_g4035.t1	190	Pfam	IPR002701	Chorismate mutase II, prokaryotic-type	-	-	Chorismate mutase type II	-	COG1605@1|root,COG1605@2|Bacteria,1NMQS@1224|Proteobacteria,2WG40@28216|Betaproteobacteria	28216|Betaproteobacteria	-	CM_2
Mhap_VW9_g4066.t1		BLAST2GO		Description=ribosylnicotinamide kinase activity
Mhap_VW9_g407.t1	417	Pfam	IPR003582	ShKT domain	-	-	ShK domain-like	NA	NA	NA	NA	NA
Mhap_VW9_g407.t1	417	Pfam	IPR003582	ShKT domain	-	-	ShK domain-like	NA	NA	NA	NA	NA
Mhap_VW9_g4080.t1	479	Pfam	IPR004843	Calcineurin-like phosphoesterase domain, ApaH type	-	-	Calcineurin-like phosphoesterase	SMPDL3B	KOG3770@1|root,KOG3770@2759|Eukaryota,38E4G@33154|Opisthokonta,3BEWN@33208|Metazoa,3CV2I@33213|Bilateria,40FSP@6231|Nematoda,1KXNQ@119089|Chromadorea,40VH0@6236|Rhabditida	33208|Metazoa	-	Metallophos
Mhap_VW9_g4080.t1	479	Pfam	IPR045473	Sphingomyelin phosphodiesterase, C-terminal domain	-	-	Acid sphingomyelin phosphodiesterase C-terminal region	SMPDL3B	KOG3770@1|root,KOG3770@2759|Eukaryota,38E4G@33154|Opisthokonta,3BEWN@33208|Metazoa,3CV2I@33213|Bilateria,40FSP@6231|Nematoda,1KXNQ@119089|Chromadorea,40VH0@6236|Rhabditida	33208|Metazoa	-	Metallophos
Mhap_VW9_g4098.t1	743	Pfam	IPR018497	Peptidase M13, C-terminal domain	-	-	Peptidase family M13	ECE2	COG3590@1|root,KOG2352@1|root,KOG2352@2759|Eukaryota,KOG3624@2759|Eukaryota,38BNF@33154|Opisthokonta,3B9I2@33208|Metazoa,3CW8Q@33213|Bilateria,481YV@7711|Chordata,495J7@7742|Vertebrata,3JFP9@40674|Mammalia,3EKWB@33554|Carnivora	33208|Metazoa	-	Methyltransf_25,Peptidase_M13,Peptidase_M13_N
Mhap_VW9_g4098.t1	743	Pfam	IPR008753	Peptidase M13, N-terminal domain	-	-	Peptidase family M13	ECE2	COG3590@1|root,KOG2352@1|root,KOG2352@2759|Eukaryota,KOG3624@2759|Eukaryota,38BNF@33154|Opisthokonta,3B9I2@33208|Metazoa,3CW8Q@33213|Bilateria,481YV@7711|Chordata,495J7@7742|Vertebrata,3JFP9@40674|Mammalia,3EKWB@33554|Carnivora	33208|Metazoa	-	Methyltransf_25,Peptidase_M13,Peptidase_M13_N
Mhap_VW9_g41.t1	452	Pfam	IPR001304	C-type lectin-like	-	-	Lectin C-type domain	-	KOG4297@1|root,KOG4297@2759|Eukaryota,39K1Q@33154|Opisthokonta,3BJRV@33208|Metazoa,3E42S@33213|Bilateria	33208|Metazoa	-	Lectin_C,PAN_1
Mhap_VW9_g4108.t4	325	Pfam	IPR055119	Abnormal cell migration protein 18-like, fibronectin type I domain	-	-	Fibronectin type I domain	NA	NA	NA	NA	NA
Mhap_VW9_g4108.t4	325	Pfam	IPR055119	Abnormal cell migration protein 18-like, fibronectin type I domain	-	-	Fibronectin type I domain	NA	NA	NA	NA	NA
Mhap_VW9_g4110.t1	748	Pfam	IPR001611	Leucine-rich repeat	-	-	Leucine rich repeat	-	COG4886@1|root,KOG0619@2759|Eukaryota,39TBA@33154|Opisthokonta,3BF84@33208|Metazoa,3D62M@33213|Bilateria,40BSW@6231|Nematoda,1KUDY@119089|Chromadorea,410EH@6236|Rhabditida	33208|Metazoa	-	LRR_8
Mhap_VW9_g4128.t2	395	Pfam	IPR005817	Wnt	-	-	wnt family	-	KOG3913@1|root,KOG3913@2759|Eukaryota,3AI2D@33154|Opisthokonta,3BYK7@33208|Metazoa,3DFMD@33213|Bilateria,40FVN@6231|Nematoda,1KYP5@119089|Chromadorea	33208|Metazoa	-	wnt
Mhap_VW9_g4142.t1	553	Pfam	IPR001506	Peptidase M12A	-	-	Astacin (Peptidase family M12A)	-	KOG3714@1|root,KOG3714@2759|Eukaryota,39V2U@33154|Opisthokonta,3BIEC@33208|Metazoa,3DGHG@33213|Bilateria,422HT@6656|Arthropoda,3SR4G@50557|Insecta,3ED9P@33342|Paraneoptera	33208|Metazoa	-	Astacin
Mhap_VW9_g4143.t1	788	Pfam	IPR002048	EF-hand domain	-	-	EF-hand domain pair	NA	NA	NA	NA	NA
Mhap_VW9_g4143.t1	788	Pfam	IPR002048	EF-hand domain	-	-	EF-hand domain pair	NA	NA	NA	NA	NA
Mhap_VW9_g4145.t1	492	Pfam	IPR002035	von Willebrand factor, type A	-	-	von Willebrand factor type A domain	COL12A1	KOG3544@1|root,KOG3544@2759|Eukaryota,39TVB@33154|Opisthokonta,3BCZT@33208|Metazoa,3CU2V@33213|Bilateria,48584@7711|Chordata,493N8@7742|Vertebrata	33208|Metazoa	-	Col_cuticle_N,Collagen,VWA,fn3
Mhap_VW9_g4184.t1	NA	NA	NA	NA	NA	NA	Transthyretin-like family	-	2BYQQ@1|root,2S20A@2759|Eukaryota,3A46U@33154|Opisthokonta,3BS38@33208|Metazoa,3D83Z@33213|Bilateria,40DG3@6231|Nematoda,1KW8V@119089|Chromadorea,40WVZ@6236|Rhabditida	33208|Metazoa	-	TTR-52
Mhap_VW9_g4192.t1	710	Pfam	IPR019791	Haem peroxidase, animal-type	-	-	Animal haem peroxidase	-	KOG2408@1|root,KOG2408@2759|Eukaryota,38VEH@33154|Opisthokonta,3BYM4@33208|Metazoa,3DFSQ@33213|Bilateria,40FCE@6231|Nematoda,1KXVR@119089|Chromadorea,40YCH@6236|Rhabditida	33208|Metazoa	-	An_peroxidase,ShK
Mhap_VW9_g4192.t1	710	Pfam	IPR003582	ShKT domain	-	-	ShK domain-like	-	KOG2408@1|root,KOG2408@2759|Eukaryota,38VEH@33154|Opisthokonta,3BYM4@33208|Metazoa,3DFSQ@33213|Bilateria,40FCE@6231|Nematoda,1KXVR@119089|Chromadorea,40YCH@6236|Rhabditida	33208|Metazoa	-	An_peroxidase,ShK
Mhap_VW9_g42.t1	405	Pfam	IPR001304	C-type lectin-like	-	-	Lectin C-type domain	-	KOG4297@1|root,KOG4297@2759|Eukaryota,39K1Q@33154|Opisthokonta,3BJRV@33208|Metazoa,3E42S@33213|Bilateria	33208|Metazoa	-	Lectin_C,PAN_1
Mhap_VW9_g4205.t1	324	Pfam	IPR002048	EF-hand domain	-	-	EF-hand domain pair	RCN2	KOG4223@1|root,KOG4223@2759|Eukaryota,39T0S@33154|Opisthokonta,3BAGW@33208|Metazoa,3D0YJ@33213|Bilateria,40D6V@6231|Nematoda,1KVVG@119089|Chromadorea,40SEF@6236|Rhabditida	33208|Metazoa	-	EF-hand_5,EF-hand_7,EF-hand_8
Mhap_VW9_g4217.t3	526	Pfam	IPR002602	Domain of unknown function DB	-	-	DB module	-	2B4G8@1|root,2SS26@2759|Eukaryota,3AP6H@33154|Opisthokonta,3C19N@33208|Metazoa,3DHR7@33213|Bilateria,40GGR@6231|Nematoda,1KZFD@119089|Chromadorea	33208|Metazoa	-	DB
Mhap_VW9_g4247.t5	1247	Pfam	IPR013151	Immunoglobulin-like beta-sandwich domain	-	-	Immunoglobulin domain	-	KOG4475@1|root,KOG4475@2759|Eukaryota,39UXD@33154|Opisthokonta,3BM9C@33208|Metazoa,3DDN2@33213|Bilateria,40C47@6231|Nematoda,1KTMT@119089|Chromadorea,40YSJ@6236|Rhabditida	33208|Metazoa	-	EGF_CA,I-set,Ig_2,Ig_3,TSP_1,VWA_2,ig
Mhap_VW9_g4247.t5	1247	Pfam	-	-	-	-	Immunoglobulin domain	-	KOG4475@1|root,KOG4475@2759|Eukaryota,39UXD@33154|Opisthokonta,3BM9C@33208|Metazoa,3DDN2@33213|Bilateria,40C47@6231|Nematoda,1KTMT@119089|Chromadorea,40YSJ@6236|Rhabditida	33208|Metazoa	-	EGF_CA,I-set,Ig_2,Ig_3,TSP_1,VWA_2,ig
Mhap_VW9_g4247.t5	1247	Pfam	IPR013098	Immunoglobulin I-set	-	-	Immunoglobulin I-set domain	-	KOG4475@1|root,KOG4475@2759|Eukaryota,39UXD@33154|Opisthokonta,3BM9C@33208|Metazoa,3DDN2@33213|Bilateria,40C47@6231|Nematoda,1KTMT@119089|Chromadorea,40YSJ@6236|Rhabditida	33208|Metazoa	-	EGF_CA,I-set,Ig_2,Ig_3,TSP_1,VWA_2,ig
Mhap_VW9_g4266.t1	627	Pfam	IPR001830	Glycosyl transferase, family 20	-	-	Glycosyltransferase family 20	NA	NA	NA	NA	NA
Mhap_VW9_g4266.t1	627	Pfam	IPR001830	Glycosyl transferase, family 20	-	-	Glycosyltransferase family 20	NA	NA	NA	NA	NA
Mhap_VW9_g4269.t1	381	Pfam	IPR005817	Wnt	-	-	wnt family	-	KOG3913@1|root,KOG3913@2759|Eukaryota,39T6P@33154|Opisthokonta,3BFDX@33208|Metazoa,3D1Q2@33213|Bilateria,40CJ5@6231|Nematoda,1KV1U@119089|Chromadorea	33208|Metazoa	-	wnt
Mhap_VW9_g4279.t2	244	Pfam	IPR003582	ShKT domain	-	-	ShK domain-like	-	2D7UH@1|root,2T7HW@2759|Eukaryota,391UE@33154|Opisthokonta,3C7B8@33208|Metazoa,3DNBA@33213|Bilateria,40JWT@6231|Nematoda,1M38X@119089|Chromadorea,40ZKZ@6236|Rhabditida	33208|Metazoa	-	ShK
Mhap_VW9_g4284.t3	617	Pfam	IPR001506	Peptidase M12A	-	-	Astacin (Peptidase family M12A)	nas-10	KOG3714@1|root,KOG3714@2759|Eukaryota,3A1D5@33154|Opisthokonta,3BQ3N@33208|Metazoa,3D6UG@33213|Bilateria,40D07@6231|Nematoda,1KVH0@119089|Chromadorea,40VE4@6236|Rhabditida	33208|Metazoa	-	Astacin,ShK
Mhap_VW9_g4284.t3	617	Pfam	IPR003582	ShKT domain	-	-	ShK domain-like	nas-10	KOG3714@1|root,KOG3714@2759|Eukaryota,3A1D5@33154|Opisthokonta,3BQ3N@33208|Metazoa,3D6UG@33213|Bilateria,40D07@6231|Nematoda,1KVH0@119089|Chromadorea,40VE4@6236|Rhabditida	33208|Metazoa	-	Astacin,ShK
Mhap_VW9_g4285.t1	NA	NA	NA	NA	NA	NA	Saposin-like type B, region 1	-	KOG1340@1|root,KOG1340@2759|Eukaryota,3A74K@33154|Opisthokonta,3BT7P@33208|Metazoa,3DAFI@33213|Bilateria,40E51@6231|Nematoda,1KWKV@119089|Chromadorea	33208|Metazoa	-	SapB_1,SapB_2
Mhap_VW9_g4305.t1	190	Pfam	IPR000859	CUB domain	-	-	CUB domain	-	KOG4292@1|root,KOG4292@2759|Eukaryota	2759|Eukaryota	-	CUB
Mhap_VW9_g4321.t1	755	Pfam	IPR001650	Helicase, C-terminal domain-like	-	-	Helicase conserved C-terminal domain	NA	NA	NA	NA	NA
Mhap_VW9_g4321.t1	755	Pfam	IPR011545	DEAD/DEAH box helicase domain	-	-	DEAD/DEAH box helicase	NA	NA	NA	NA	NA
Mhap_VW9_g4321.t1	755	Pfam	IPR001650	Helicase, C-terminal domain-like	-	-	Helicase conserved C-terminal domain	NA	NA	NA	NA	NA
Mhap_VW9_g4321.t1	755	Pfam	IPR011545	DEAD/DEAH box helicase domain	-	-	DEAD/DEAH box helicase	NA	NA	NA	NA	NA
Mhap_VW9_g4322.t1	990	Pfam	IPR001304	C-type lectin-like	-	-	Lectin C-type domain	-	KOG1216@1|root,KOG4297@1|root,KOG4729@1|root,KOG1216@2759|Eukaryota,KOG4297@2759|Eukaryota,KOG4729@2759|Eukaryota,38GR9@33154|Opisthokonta,3BBE1@33208|Metazoa,3CTZ0@33213|Bilateria,4803E@7711|Chordata	33208|Metazoa	-	F5_F8_type_C,Gal_Lectin,LCCL,Laminin_G_3,Lectin_C,SEA
Mhap_VW9_g4323.t2	773	Pfam	IPR001304	C-type lectin-like	-	-	Lectin C-type domain	-	KOG4297@1|root,KOG4297@2759|Eukaryota,39K1Q@33154|Opisthokonta,3BJRV@33208|Metazoa,3E42S@33213|Bilateria	33208|Metazoa	-	Lectin_C,PAN_1
Mhap_VW9_g4324.t1	970	Pfam	IPR001304	C-type lectin-like	-	-	Lectin C-type domain	-	KOG4297@1|root,KOG4297@2759|Eukaryota,39K1Q@33154|Opisthokonta,3BJRV@33208|Metazoa,3E42S@33213|Bilateria	33208|Metazoa	-	Lectin_C,PAN_1
Mhap_VW9_g438.t1	411	Pfam	IPR000560	Histidine phosphatase superfamily, clade-2	-	-	Histidine phosphatase superfamily (branch 2)	-	KOG3720@1|root,KOG3720@2759|Eukaryota,39CKA@33154|Opisthokonta,3CGKR@33208|Metazoa,3DY2H@33213|Bilateria,40JBU@6231|Nematoda,1M2P2@119089|Chromadorea,40XQP@6236|Rhabditida	33208|Metazoa	-	His_Phos_2
Mhap_VW9_g4423.t1	195	Pfam	IPR014878	THAP4-like, heme-binding beta-barrel domain	-	-	THAP4-like, heme-binding beta-barrel domain	-	KOG3371@1|root,KOG3371@2759|Eukaryota,3A17M@33154|Opisthokonta,3BPU4@33208|Metazoa,3D6Y5@33213|Bilateria,40CP5@6231|Nematoda,1KVEY@119089|Chromadorea	33208|Metazoa	-	DUF1794
Mhap_VW9_g4424.t1	804	Pfam	IPR013126	Heat shock protein 70 family	-	-	Hsp70 protein	HYOU1	COG0443@1|root,KOG0104@2759|Eukaryota,38CWK@33154|Opisthokonta,3BJNI@33208|Metazoa,3CUA7@33213|Bilateria,480T7@7711|Chordata,492HG@7742|Vertebrata,3J6S2@40674|Mammalia,35HCB@314146|Euarchontoglires,4M69P@9443|Primates	33208|Metazoa	-	HSP70
Mhap_VW9_g4430.t1	NA	NA	NA	NA	NA	NA	Immunoglobulin	-	KOG3510@1|root,KOG3510@2759|Eukaryota,3A5QW@33154|Opisthokonta,3BTDP@33208|Metazoa,3D9IT@33213|Bilateria,40DZK@6231|Nematoda,1KWEA@119089|Chromadorea	33208|Metazoa	-	Ig_3,ig
Mhap_VW9_g449.t1	466	Pfam	IPR000560	Histidine phosphatase superfamily, clade-2	-	-	Histidine phosphatase superfamily (branch 2)	-	KOG3720@1|root,KOG3720@2759|Eukaryota,3AK2A@33154|Opisthokonta,3C03Y@33208|Metazoa,3DG26@33213|Bilateria,40G71@6231|Nematoda,1KYZQ@119089|Chromadorea,40RM1@6236|Rhabditida	33208|Metazoa	-	His_Phos_2
Mhap_VW9_g4551.t1	NA	NA	NA	NA	NA	NA	Granulin b	GRN	KOG4296@1|root,KOG4296@2759|Eukaryota,39RRJ@33154|Opisthokonta,3B99G@33208|Metazoa,3D2TI@33213|Bilateria,48C52@7711|Chordata,495RF@7742|Vertebrata,49S1D@7898|Actinopterygii	33208|Metazoa	-	Granulin
Mhap_VW9_g4553.t1	87	Pfam	IPR002223	Pancreatic trypsin inhibitor Kunitz domain	-	-	Kunitz/Bovine pancreatic trypsin inhibitor domain	mig-6	KOG3538@1|root,KOG4597@2759|Eukaryota,38EQB@33154|Opisthokonta,3BB8S@33208|Metazoa,3E52Q@33213|Bilateria	33208|Metazoa	-	ADAM_spacer1,Ig_3,Kunitz_BPTI,PLAC,TSP_1,WAP
Mhap_VW9_g458.t1	260	Pfam	IPR002619	Domain of unknown function CX	-	-	CX module	NA	NA	NA	NA	NA
Mhap_VW9_g458.t1	260	Pfam	IPR002619	Domain of unknown function CX	-	-	CX module	NA	NA	NA	NA	NA
Mhap_VW9_g4621.t1	149	Pfam	IPR001534	Transthyretin-like	-	-	Transthyretin-like family	-	2BY1G@1|root,2S1IK@2759|Eukaryota,3A3UR@33154|Opisthokonta,3BRDE@33208|Metazoa,3D8GC@33213|Bilateria,40DIW@6231|Nematoda,1KW7A@119089|Chromadorea,411I2@6236|Rhabditida	33208|Metazoa	-	TTR-52
Mhap_VW9_g4622.t1	153	Pfam	IPR001534	Transthyretin-like	-	-	Transthyretin-like family	-	2BY1G@1|root,2SQTW@2759|Eukaryota,3AND1@33154|Opisthokonta,3C1NX@33208|Metazoa,3DHTJ@33213|Bilateria,40GMT@6231|Nematoda,1KZCX@119089|Chromadorea	33208|Metazoa	-	TTR-52
Mhap_VW9_g4623.t2	146	Pfam	IPR001534	Transthyretin-like	-	-	Transthyretin-like family	-	2BY1G@1|root,2S1IK@2759|Eukaryota,3A3UR@33154|Opisthokonta,3BRDE@33208|Metazoa,3D8GC@33213|Bilateria,40DIW@6231|Nematoda,1KW7A@119089|Chromadorea,411I2@6236|Rhabditida	33208|Metazoa	-	TTR-52
Mhap_VW9_g4632.t1	NA	NA	NA	NA	NA	NA	Component of the counting factor (CF) complex	-	2D8YH@1|root,2SF04@2759|Eukaryota,3X8TN@554915|Amoebozoa	554915|Amoebozoa	-	Glyco_hydro_25
Mhap_VW9_g4633.t1	NA	NA	NA	NA	NA	NA	cell wall macromolecule catabolic process	-	2D8YH@1|root,2S1SN@2759|Eukaryota,3X8RU@554915|Amoebozoa	554915|Amoebozoa	-	Glyco_hydro_25
Mhap_VW9_g4634.t1	NA	NA	NA	NA	NA	NA	cell wall macromolecule catabolic process	-	2D8YH@1|root,2S1SN@2759|Eukaryota,3X8RU@554915|Amoebozoa	554915|Amoebozoa	-	Glyco_hydro_25
Mhap_VW9_g4637.t2	253	Pfam	IPR002053	Glycoside hydrolase, family 25	-	-	Glycosyl hydrolases family 25	-	2D8YH@1|root,2S1SN@2759|Eukaryota,3X8RU@554915|Amoebozoa	554915|Amoebozoa	-	Glyco_hydro_25
Mhap_VW9_g4638.t1	NA	NA	NA	NA	NA	NA	Component of the counting factor (CF) complex	-	2D8YH@1|root,2SF04@2759|Eukaryota,3X8TN@554915|Amoebozoa	554915|Amoebozoa	-	Glyco_hydro_25
Mhap_VW9_g4639.t1	NA	NA	NA	NA	NA	NA	family 25	-	2D8YH@1|root,2S5CG@2759|Eukaryota,3ZDFX@5878|Ciliophora	5878|Ciliophora	-	Glyco_hydro_25
Mhap_VW9_g4640.t1	NA	NA	NA	NA	NA	NA	cell wall macromolecule catabolic process	-	2D8YH@1|root,2S1SN@2759|Eukaryota,3X8RU@554915|Amoebozoa	554915|Amoebozoa	-	Glyco_hydro_25
Mhap_VW9_g4641.t3	NA	NA	NA	NA	NA	NA	family 25	-	2D8YH@1|root,2S5CG@2759|Eukaryota,3ZDFX@5878|Ciliophora	5878|Ciliophora	-	Glyco_hydro_25
Mhap_VW9_g4693.t1	NA	NA	NA	NA	NA	NA	Fibronectin type 3 domain	-	2C3JA@1|root,2QUC5@2759|Eukaryota,39WG8@33154|Opisthokonta,3BJ2F@33208|Metazoa,3D66W@33213|Bilateria,40B2C@6231|Nematoda,1KU02@119089|Chromadorea	33208|Metazoa	-	fn3
Mhap_VW9_g4695.t1	253	Pfam	IPR000889	Glutathione peroxidase	-	-	Glutathione peroxidase	GPX3	COG0386@1|root,KOG1651@2759|Eukaryota,39TYG@33154|Opisthokonta,3BSUF@33208|Metazoa,3CSBX@33213|Bilateria,40FI4@6231|Nematoda,1KVJH@119089|Chromadorea	33208|Metazoa	-	GSHPx
Mhap_VW9_g4721.t1	832	Pfam	IPR000372	Leucine-rich repeat N-terminal domain	-	-	Leucine rich repeat N-terminal domain	SLIT2	COG4886@1|root,KOG4237@2759|Eukaryota,39P4V@33154|Opisthokonta,3BAT5@33208|Metazoa,3CRGK@33213|Bilateria,40CD7@6231|Nematoda,1KUCH@119089|Chromadorea,40UK8@6236|Rhabditida	33208|Metazoa	-	EGF,LRRCT,LRRNT,LRR_8,Laminin_G_1,Laminin_G_2,hEGF
Mhap_VW9_g4721.t1	832	Pfam	IPR001611	Leucine-rich repeat	-	-	Leucine rich repeat	SLIT2	COG4886@1|root,KOG4237@2759|Eukaryota,39P4V@33154|Opisthokonta,3BAT5@33208|Metazoa,3CRGK@33213|Bilateria,40CD7@6231|Nematoda,1KUCH@119089|Chromadorea,40UK8@6236|Rhabditida	33208|Metazoa	-	EGF,LRRCT,LRRNT,LRR_8,Laminin_G_1,Laminin_G_2,hEGF
Mhap_VW9_g4721.t1	832	Pfam	IPR000742	EGF-like domain	-	-	EGF-like domain	SLIT2	COG4886@1|root,KOG4237@2759|Eukaryota,39P4V@33154|Opisthokonta,3BAT5@33208|Metazoa,3CRGK@33213|Bilateria,40CD7@6231|Nematoda,1KUCH@119089|Chromadorea,40UK8@6236|Rhabditida	33208|Metazoa	-	EGF,LRRCT,LRRNT,LRR_8,Laminin_G_1,Laminin_G_2,hEGF
Mhap_VW9_g4722.t1	602	Pfam	IPR001223	Glycoside hydrolase family 18, catalytic domain	-	-	Glycosyl hydrolases family 18	Cht3	COG3325@1|root,KOG2806@2759|Eukaryota,38BJK@33154|Opisthokonta,3BA7Q@33208|Metazoa,3CS5K@33213|Bilateria,40C6W@6231|Nematoda,1KYPU@119089|Chromadorea	33208|Metazoa	GH18	CBM_14,Glyco_hydro_18
Mhap_VW9_g4722.t1	602	Pfam	IPR002557	Chitin binding domain	-	-	Chitin binding Peritrophin-A domain	Cht3	COG3325@1|root,KOG2806@2759|Eukaryota,38BJK@33154|Opisthokonta,3BA7Q@33208|Metazoa,3CS5K@33213|Bilateria,40C6W@6231|Nematoda,1KYPU@119089|Chromadorea	33208|Metazoa	GH18	CBM_14,Glyco_hydro_18
Mhap_VW9_g4726.t1	567	Pfam	IPR019545	DM13 domain	-	-	Electron transfer DM13	-	KOG4731@1|root,KOG4731@2759|Eukaryota,39880@33154|Opisthokonta,3BIZD@33208|Metazoa,3CZ8K@33213|Bilateria,40C8Y@6231|Nematoda,1KV30@119089|Chromadorea	33208|Metazoa	-	DM13,DOMON
Mhap_VW9_g4743.t1	532	Pfam	IPR029153	Chondroitin proteoglycan 4	-	-	Chondroitin proteoglycan 4	-	2DZEV@1|root,2S6Z7@2759|Eukaryota,3A9U1@33154|Opisthokonta,3BU1A@33208|Metazoa,3DBC7@33213|Bilateria,40EQA@6231|Nematoda,1KX12@119089|Chromadorea	33208|Metazoa	-	CPG4
Mhap_VW9_g4758.t1	238	Pfam	IPR002602	Domain of unknown function DB	-	-	DB module	-	2B4G8@1|root,2SKAC@2759|Eukaryota,3AH57@33154|Opisthokonta,3BWWK@33208|Metazoa,3DFK7@33213|Bilateria,40FHZ@6231|Nematoda,1KYI2@119089|Chromadorea	33208|Metazoa	-	DB
Mhap_VW9_g4786.t59	1462	Pfam	IPR000436	Sushi/SCR/CCP domain	-	-	Sushi repeat (SCR repeat)	-	KOG4297@1|root,KOG4297@2759|Eukaryota,39UHY@33154|Opisthokonta,3BB6H@33208|Metazoa,3D14B@33213|Bilateria,40BMK@6231|Nematoda,1KUKI@119089|Chromadorea	33208|Metazoa	-	Sushi,WAP
Mhap_VW9_g4812.t2	456	Pfam	IPR002018	Carboxylesterase, type B	-	-	Carboxylesterase family	Ces3	COG2272@1|root,KOG1516@2759|Eukaryota,38BGT@33154|Opisthokonta,3BC24@33208|Metazoa,3CS2Q@33213|Bilateria,40AVS@6231|Nematoda,1KTN4@119089|Chromadorea	33208|Metazoa	CE10	COesterase
Mhap_VW9_g4813.t3	439	Pfam	IPR002018	Carboxylesterase, type B	-	-	Carboxylesterase family	Ces3	COG2272@1|root,KOG1516@2759|Eukaryota,38BGT@33154|Opisthokonta,3BC24@33208|Metazoa,3CS2Q@33213|Bilateria,40AVS@6231|Nematoda,1KTN4@119089|Chromadorea	33208|Metazoa	CE10	COesterase
Mhap_VW9_g482.t1	177	Pfam	IPR001820	Protease inhibitor I35 (TIMP)	-	-	Tissue inhibitor of metalloproteinase	TIMP3	KOG4745@1|root,KOG4745@2759|Eukaryota,38NPT@33154|Opisthokonta,3BF77@33208|Metazoa,3CZFM@33213|Bilateria,420I3@6656|Arthropoda,3SNNP@50557|Insecta	33208|Metazoa	-	TIMP
Mhap_VW9_g4848.t2	935	Pfam	IPR001079	Galectin, carbohydrate recognition domain	-	-	Galactoside-binding lectin	NA	NA	NA	NA	NA
Mhap_VW9_g4848.t2	935	Pfam	IPR001079	Galectin, carbohydrate recognition domain	-	-	Galactoside-binding lectin	NA	NA	NA	NA	NA
Mhap_VW9_g4862.t1	491	Pfam	IPR004843	Calcineurin-like phosphoesterase domain, ApaH type	-	-	Calcineurin-like phosphoesterase	-	COG1409@1|root,KOG2679@2759|Eukaryota	2759|Eukaryota	-	Metallophos
Mhap_VW9_g4865.t1	318	Pfam	IPR007284	Ground-like domain	-	-	Ground-like domain	-	2E5BA@1|root,2SUJN@2759|Eukaryota,3ARSD@33154|Opisthokonta,3C273@33208|Metazoa,3DI0F@33213|Bilateria,40GWS@6231|Nematoda,1KZW7@119089|Chromadorea,40RVU@6236|Rhabditida	33208|Metazoa	-	Ground-like
Mhap_VW9_g4896.t1	361	Pfam	IPR001841	Zinc finger, RING-type	-	-	Ring finger domain	NA	NA	NA	NA	NA
Mhap_VW9_g4896.t1	361	Pfam	IPR001841	Zinc finger, RING-type	-	-	Ring finger domain	NA	NA	NA	NA	NA
Mhap_VW9_g4900.t1	357	Pfam	IPR001841	Zinc finger, RING-type	-	-	Ring finger domain	NA	NA	NA	NA	NA
Mhap_VW9_g4900.t1	357	Pfam	IPR001841	Zinc finger, RING-type	-	-	Ring finger domain	NA	NA	NA	NA	NA
Mhap_VW9_g491.t17	740	Pfam	IPR001382	Glycoside hydrolase family 47	-	-	Glycosyl hydrolase family 47	EDEM2	KOG2429@1|root,KOG2429@2759|Eukaryota,38CUF@33154|Opisthokonta,3BENT@33208|Metazoa,3CTX0@33213|Bilateria,40BKJ@6231|Nematoda,1KTPB@119089|Chromadorea	33208|Metazoa	-	Glyco_hydro_47
Mhap_VW9_g4918.t1	343	Pfam	IPR018957	Zinc finger, C3HC4 RING-type	-	-	Zinc finger, C3HC4 type (RING finger)	NA	NA	NA	NA	NA
Mhap_VW9_g4918.t1	343	Pfam	IPR018957	Zinc finger, C3HC4 RING-type	-	-	Zinc finger, C3HC4 type (RING finger)	NA	NA	NA	NA	NA
Mhap_VW9_g4925.t1	360	Pfam	IPR001841	Zinc finger, RING-type	-	-	Ring finger domain	NA	NA	NA	NA	NA
Mhap_VW9_g4925.t1	360	Pfam	IPR001841	Zinc finger, RING-type	-	-	Ring finger domain	NA	NA	NA	NA	NA
Mhap_VW9_g494.t1	390	Pfam	IPR001506	Peptidase M12A	-	-	Astacin (Peptidase family M12A)	nas-5	KOG3714@1|root,KOG3714@2759|Eukaryota,3AJED@33154|Opisthokonta,3BX95@33208|Metazoa,3DE93@33213|Bilateria,40FND@6231|Nematoda,1KYID@119089|Chromadorea	33208|Metazoa	-	Astacin
Mhap_VW9_g4950.t1	457	Pfam	IPR013766	Thioredoxin domain	-	-	Thioredoxin	PDIA6	COG0526@1|root,KOG0191@2759|Eukaryota,38DXF@33154|Opisthokonta,3BBEW@33208|Metazoa,3CSZI@33213|Bilateria,40FUT@6231|Nematoda,1KY5V@119089|Chromadorea,40RMJ@6236|Rhabditida	33208|Metazoa	-	Thioredoxin
Mhap_VW9_g4965.t1	290	Pfam	IPR001179	FKBP-type peptidyl-prolyl cis-trans isomerase domain	-	-	FKBP-type peptidyl-prolyl cis-trans isomerase	FKBP9	COG0545@1|root,KOG0549@2759|Eukaryota,38H2V@33154|Opisthokonta,3BKQW@33208|Metazoa,3CUPI@33213|Bilateria,40FGB@6231|Nematoda,1KY79@119089|Chromadorea,40SCC@6236|Rhabditida	33208|Metazoa	-	EF-hand_5,FKBP_C
Mhap_VW9_g4971.t1	190	Pfam	IPR000668	Peptidase C1A, papain C-terminal	-	-	Papain family cysteine protease	-	COG4870@1|root,KOG1543@2759|Eukaryota,37QZK@33090|Viridiplantae,3G9A2@35493|Streptophyta,4JG84@91835|fabids	35493|Streptophyta	-	Peptidase_C1,Propeptide_C1
Mhap_VW9_g4972.t1	1026	Pfam	IPR041147	Glycosyl hydrolases family 38, C-terminal beta sandwich domain	-	-	Glycosyl hydrolases family 38 C-terminal beta sandwich domain	MAN2B1	KOG1959@1|root,KOG4179@1|root,KOG1959@2759|Eukaryota,KOG4179@2759|Eukaryota,3AIIF@33154|Opisthokonta,3B96T@33208|Metazoa,3CYMN@33213|Bilateria,40BUJ@6231|Nematoda,1KU0X@119089|Chromadorea	33208|Metazoa	GH38	Alpha-mann_mid,Glyco_hydro_38,Glyco_hydro_38C
Mhap_VW9_g4972.t1	1026	Pfam	IPR000602	Glycoside hydrolase family 38, N-terminal domain	-	-	Glycosyl hydrolases family 38 N-terminal domain	MAN2B1	KOG1959@1|root,KOG4179@1|root,KOG1959@2759|Eukaryota,KOG4179@2759|Eukaryota,3AIIF@33154|Opisthokonta,3B96T@33208|Metazoa,3CYMN@33213|Bilateria,40BUJ@6231|Nematoda,1KU0X@119089|Chromadorea	33208|Metazoa	GH38	Alpha-mann_mid,Glyco_hydro_38,Glyco_hydro_38C
Mhap_VW9_g4972.t1	1026	Pfam	IPR015341	Glycoside hydrolase family 38, central domain	-	-	Alpha mannosidase middle domain	MAN2B1	KOG1959@1|root,KOG4179@1|root,KOG1959@2759|Eukaryota,KOG4179@2759|Eukaryota,3AIIF@33154|Opisthokonta,3B96T@33208|Metazoa,3CYMN@33213|Bilateria,40BUJ@6231|Nematoda,1KU0X@119089|Chromadorea	33208|Metazoa	GH38	Alpha-mann_mid,Glyco_hydro_38,Glyco_hydro_38C
Mhap_VW9_g4972.t1	1026	Pfam	IPR011682	Glycosyl hydrolase family 38, C-terminal	-	-	Glycosyl hydrolases family 38 C-terminal domain	MAN2B1	KOG1959@1|root,KOG4179@1|root,KOG1959@2759|Eukaryota,KOG4179@2759|Eukaryota,3AIIF@33154|Opisthokonta,3B96T@33208|Metazoa,3CYMN@33213|Bilateria,40BUJ@6231|Nematoda,1KU0X@119089|Chromadorea	33208|Metazoa	GH38	Alpha-mann_mid,Glyco_hydro_38,Glyco_hydro_38C
Mhap_VW9_g4990.t1	549	Pfam	IPR001828	Receptor, ligand binding region	-	-	Receptor family ligand binding region	-	KOG1052@1|root,KOG1054@2759|Eukaryota,39MCC@33154|Opisthokonta,3CNZE@33208|Metazoa,3DEZ0@33213|Bilateria,40BRI@6231|Nematoda,1KYD4@119089|Chromadorea	33208|Metazoa	-	ANF_receptor,Lig_chan,Lig_chan-Glu_bd,SBP_bac_3
Mhap_VW9_g4990.t1	549	Pfam	IPR019594	Ionotropic glutamate receptor, L-glutamate and glycine-binding domain	-	-	Ligated ion channel L-glutamate- and glycine-binding site	-	KOG1052@1|root,KOG1054@2759|Eukaryota,39MCC@33154|Opisthokonta,3CNZE@33208|Metazoa,3DEZ0@33213|Bilateria,40BRI@6231|Nematoda,1KYD4@119089|Chromadorea	33208|Metazoa	-	ANF_receptor,Lig_chan,Lig_chan-Glu_bd,SBP_bac_3
Mhap_VW9_g503.t2	300	Pfam	IPR001818	Peptidase M10, metallopeptidase	-	-	Matrixin	-	KOG1565@1|root,KOG1565@2759|Eukaryota	2759|Eukaryota	-	Hemopexin,PG_binding_1,Peptidase_M10
Mhap_VW9_g5032.t4	208	Pfam	IPR029153	Chondroitin proteoglycan 4	-	-	Chondroitin proteoglycan 4	-	KOG4297@1|root,KOG4297@2759|Eukaryota,3AMXW@33154|Opisthokonta,3C1S9@33208|Metazoa,3DHUJ@33213|Bilateria,40GJ3@6231|Nematoda,1KZB8@119089|Chromadorea,40UBR@6236|Rhabditida	33208|Metazoa	-	CPG4,Lectin_C
Mhap_VW9_g5034.t1	1643	Pfam	IPR008211	Laminin, N-terminal	-	-	Laminin N-terminal (Domain VI)	LAMC3	KOG1836@1|root,KOG1836@2759|Eukaryota,38B3X@33154|Opisthokonta,3BCDS@33208|Metazoa,3CVEC@33213|Bilateria,40CJF@6231|Nematoda,1KTSW@119089|Chromadorea	33208|Metazoa	-	Laminin_B,Laminin_EGF,Laminin_N
Mhap_VW9_g5034.t1	1643	Pfam	IPR002049	Laminin-type EGF domain	-	-	Laminin EGF domain	LAMC3	KOG1836@1|root,KOG1836@2759|Eukaryota,38B3X@33154|Opisthokonta,3BCDS@33208|Metazoa,3CVEC@33213|Bilateria,40CJF@6231|Nematoda,1KTSW@119089|Chromadorea	33208|Metazoa	-	Laminin_B,Laminin_EGF,Laminin_N
Mhap_VW9_g5034.t1	1643	Pfam	IPR000034	Laminin IV	-	-	Laminin B (Domain IV)	LAMC3	KOG1836@1|root,KOG1836@2759|Eukaryota,38B3X@33154|Opisthokonta,3BCDS@33208|Metazoa,3CVEC@33213|Bilateria,40CJF@6231|Nematoda,1KTSW@119089|Chromadorea	33208|Metazoa	-	Laminin_B,Laminin_EGF,Laminin_N
Mhap_VW9_g5064.t2	312	Pfam	IPR001254	Serine proteases, trypsin domain	-	-	Trypsin	-	2E2TR@1|root,2SA08@2759|Eukaryota,3AAH4@33154|Opisthokonta,3BU7Q@33208|Metazoa,3DBJS@33213|Bilateria,40EP4@6231|Nematoda,1KX6F@119089|Chromadorea	33208|Metazoa	-	Trypsin
Mhap_VW9_g5106.t1	560	Pfam	IPR002213	UDP-glucuronosyl/UDP-glucosyltransferase	-	-	UDP-glucoronosyl and UDP-glucosyl transferase	UGT2A1	KOG1192@1|root,KOG1192@2759|Eukaryota,38B62@33154|Opisthokonta,3BDT1@33208|Metazoa,3CY8Z@33213|Bilateria	33208|Metazoa	GT1	UDPGT
Mhap_VW9_g5107.t1	556	Pfam	IPR002213	UDP-glucuronosyl/UDP-glucosyltransferase	-	-	UDP-glucoronosyl and UDP-glucosyl transferase	UGT2A1	KOG1192@1|root,KOG1192@2759|Eukaryota,38B62@33154|Opisthokonta,3BDT1@33208|Metazoa,3CY8Z@33213|Bilateria	33208|Metazoa	GT1	UDPGT
Mhap_VW9_g5108.t1	598	Pfam	IPR002213	UDP-glucuronosyl/UDP-glucosyltransferase	-	-	UDP-glucoronosyl and UDP-glucosyl transferase	-	KOG1192@1|root,KOG1192@2759|Eukaryota,37MYI@33090|Viridiplantae,3G8WS@35493|Streptophyta,3M2SH@4447|Liliopsida,3INVA@38820|Poales	35493|Streptophyta	GT1	UDPGT
Mhap_VW9_g5110.t1	NA	NA	NA	NA	NA	NA	Thrombospondin type 1 repeats	-	2F1JD@1|root,2T2JA@2759|Eukaryota,3ASAE@33154|Opisthokonta,3C596@33208|Metazoa,3DJPK@33213|Bilateria,40H8V@6231|Nematoda,1M059@119089|Chromadorea	33208|Metazoa	-	TSP_1
Mhap_VW9_g5111.t2	531	Pfam	IPR000742	EGF-like domain	-	-	EGF-like domain	TFPI2	KOG4295@1|root,KOG4295@2759|Eukaryota,39W2M@33154|Opisthokonta,3BFPP@33208|Metazoa,3D4UK@33213|Bilateria,48BPC@7711|Chordata,4972A@7742|Vertebrata,4A2W4@7898|Actinopterygii	33208|Metazoa	-	Kunitz_BPTI
Mhap_VW9_g5111.t2	531	Pfam	IPR002223	Pancreatic trypsin inhibitor Kunitz domain	-	-	Kunitz/Bovine pancreatic trypsin inhibitor domain	TFPI2	KOG4295@1|root,KOG4295@2759|Eukaryota,39W2M@33154|Opisthokonta,3BFPP@33208|Metazoa,3D4UK@33213|Bilateria,48BPC@7711|Chordata,4972A@7742|Vertebrata,4A2W4@7898|Actinopterygii	33208|Metazoa	-	Kunitz_BPTI
Mhap_VW9_g5177.t1	163	Pfam	IPR031424	UPAR/Ly6 domain-containing protein Quiver-like	-	-	Quiver family u-PAR/Ly-6-like domain	NA	NA	NA	NA	NA
Mhap_VW9_g5177.t1	163	Pfam	IPR031424	UPAR/Ly6 domain-containing protein Quiver-like	-	-	Quiver family u-PAR/Ly-6-like domain	NA	NA	NA	NA	NA
Mhap_VW9_g5206.t2	681	Pfam	IPR018933	Netrin module, non-TIMP type	-	-	UNC-6/NTR/C345C module	NTN1	KOG3512@1|root,KOG3512@2759|Eukaryota,38JQI@33154|Opisthokonta,3BAQP@33208|Metazoa,3CVRN@33213|Bilateria,40FIW@6231|Nematoda,1M1UE@119089|Chromadorea,40UUK@6236|Rhabditida	33208|Metazoa	-	Laminin_EGF,Laminin_N,NTR
Mhap_VW9_g5206.t2	681	Pfam	IPR002049	Laminin-type EGF domain	-	-	Laminin EGF domain	NTN1	KOG3512@1|root,KOG3512@2759|Eukaryota,38JQI@33154|Opisthokonta,3BAQP@33208|Metazoa,3CVRN@33213|Bilateria,40FIW@6231|Nematoda,1M1UE@119089|Chromadorea,40UUK@6236|Rhabditida	33208|Metazoa	-	Laminin_EGF,Laminin_N,NTR
Mhap_VW9_g5206.t2	681	Pfam	IPR008211	Laminin, N-terminal	-	-	Laminin N-terminal (Domain VI)	NTN1	KOG3512@1|root,KOG3512@2759|Eukaryota,38JQI@33154|Opisthokonta,3BAQP@33208|Metazoa,3CVRN@33213|Bilateria,40FIW@6231|Nematoda,1M1UE@119089|Chromadorea,40UUK@6236|Rhabditida	33208|Metazoa	-	Laminin_EGF,Laminin_N,NTR
Mhap_VW9_g5252.t1	249	Pfam	IPR026321	Coiled-coil domain-containing protein 134	-	-	ERK and JNK pathways, inhibitor	CCDC134	2CJQH@1|root,2QVE7@2759|Eukaryota,39TF5@33154|Opisthokonta,3BFEX@33208|Metazoa,3CUGN@33213|Bilateria,4207Q@6656|Arthropoda	33208|Metazoa	-	ERK-JNK_inhib
Mhap_VW9_g527.t9	484	Pfam	IPR013098	Immunoglobulin I-set	-	-	Immunoglobulin I-set domain	LSAMP	KOG3510@1|root,KOG3510@2759|Eukaryota,39RYB@33154|Opisthokonta,3BEBW@33208|Metazoa,3D12F@33213|Bilateria,40CCK@6231|Nematoda,1KV39@119089|Chromadorea,41046@6236|Rhabditida	33208|Metazoa	-	I-set,Ig_3
Mhap_VW9_g527.t9	484	Pfam	-	-	-	-	Immunoglobulin domain	LSAMP	KOG3510@1|root,KOG3510@2759|Eukaryota,39RYB@33154|Opisthokonta,3BEBW@33208|Metazoa,3D12F@33213|Bilateria,40CCK@6231|Nematoda,1KV39@119089|Chromadorea,41046@6236|Rhabditida	33208|Metazoa	-	I-set,Ig_3
Mhap_VW9_g5338.t15	817	Pfam	IPR006149	EB domain	-	-	EB module	-	KOG1218@1|root,KOG1218@2759|Eukaryota,39MH3@33154|Opisthokonta,3C4A8@33208|Metazoa,3DJD2@33213|Bilateria,40FMF@6231|Nematoda,1KY2T@119089|Chromadorea	33208|Metazoa	-	EB,Polysacc_deac_1
Mhap_VW9_g5350.t1	520	Pfam	IPR002937	Amine oxidase	-	-	Flavin containing amine oxidoreductase	PAOX	KOG0685@1|root,KOG0685@2759|Eukaryota,38DWW@33154|Opisthokonta,3BF08@33208|Metazoa,3CVXC@33213|Bilateria,40GFS@6231|Nematoda,1KZE0@119089|Chromadorea	33208|Metazoa	-	Amino_oxidase
Mhap_VW9_g5383.t1	66	Pfam	IPR006202	Neurotransmitter-gated ion-channel ligand-binding domain	-	-	Neurotransmitter-gated ion-channel ligand binding domain	-	KOG3645@1|root,KOG3645@2759|Eukaryota,39A5N@33154|Opisthokonta,3BNUJ@33208|Metazoa,3D5AB@33213|Bilateria,40BJ8@6231|Nematoda,1KU19@119089|Chromadorea	33208|Metazoa	-	Neur_chan_LBD,Neur_chan_memb
Mhap_VW9_g54.t1	849	Pfam	IPR000086	NUDIX hydrolase domain	-	-	NUDIX domain	NA	NA	NA	NA	NA
Mhap_VW9_g54.t1	849	Pfam	IPR000086	NUDIX hydrolase domain	-	-	NUDIX domain	NA	NA	NA	NA	NA
Mhap_VW9_g5404.t1	403	Pfam	IPR001258	NHL repeat	-	-	NHL repeat	-	KOG3567@1|root,KOG3567@2759|Eukaryota,39XEH@33154|Opisthokonta,3BAVT@33208|Metazoa,3D57J@33213|Bilateria,40AX1@6231|Nematoda,1KU6J@119089|Chromadorea	33208|Metazoa	-	NHL
Mhap_VW9_g5405.t1	369	Pfam	IPR000246	Peptidase T2, asparaginase 2	-	-	Asparaginase	AGA	COG1446@1|root,KOG1593@2759|Eukaryota,38CB3@33154|Opisthokonta,3BAK9@33208|Metazoa,3CXSF@33213|Bilateria,41VEE@6656|Arthropoda,3SFTB@50557|Insecta,46GVS@7399|Hymenoptera	33208|Metazoa	-	Asparaginase_2
Mhap_VW9_g5415.t1	772	Pfam	IPR028150	Lustrin, cysteine-rich repeated	-	-	Lustrin, cysteine-rich repeated domain	-	KOG4295@1|root,KOG4295@2759|Eukaryota,39T13@33154|Opisthokonta,3BM2T@33208|Metazoa,3D3CI@33213|Bilateria,40AW7@6231|Nematoda,1KY1C@119089|Chromadorea,40ZTR@6236|Rhabditida	33208|Metazoa	-	Kunitz_BPTI,Lustrin_cystein
Mhap_VW9_g5415.t1	772	Pfam	IPR002223	Pancreatic trypsin inhibitor Kunitz domain	-	-	Kunitz/Bovine pancreatic trypsin inhibitor domain	-	KOG4295@1|root,KOG4295@2759|Eukaryota,39T13@33154|Opisthokonta,3BM2T@33208|Metazoa,3D3CI@33213|Bilateria,40AW7@6231|Nematoda,1KY1C@119089|Chromadorea,40ZTR@6236|Rhabditida	33208|Metazoa	-	Kunitz_BPTI,Lustrin_cystein
Mhap_VW9_g5452.t1	146	Pfam	IPR008597	Invertebrate-type lysozyme	-	-	Destabilase	-	2DQ45@1|root,2SAEY@2759|Eukaryota,3AAF1@33154|Opisthokonta,3BUX3@33208|Metazoa,3DBWK@33213|Bilateria,40KIH@6231|Nematoda,1M3Y3@119089|Chromadorea,411JH@6236|Rhabditida	33208|Metazoa	-	Destabilase
Mhap_VW9_g5465.t3	292	Pfam	IPR002918	Lipase EstA/Esterase EstB	-	-	Lipase (class 2)	-	28KCV@1|root,2SNV1@2759|Eukaryota,3AK9G@33154|Opisthokonta,3C04R@33208|Metazoa,3DG3G@33213|Bilateria,40G4F@6231|Nematoda,1KYZ5@119089|Chromadorea	33208|Metazoa	-	Lipase_2
Mhap_VW9_g5469.t1	NA	NA	NA	NA	NA	NA	Glycosyl hydrolases family 2, TIM barrel domain	-	COG3934@1|root,COG3934@2|Bacteria,1QVBV@1224|Proteobacteria,2U65V@28211|Alphaproteobacteria,2JVMK@204441|Rhodospirillales	204441|Rhodospirillales	-	Glyco_hydro_2_C
Mhap_VW9_g5470.t1	372	Pfam	IPR000719	Protein kinase domain	-	-	Protein kinase domain	NA	NA	NA	NA	NA
Mhap_VW9_g5470.t1	372	Pfam	IPR000719	Protein kinase domain	-	-	Protein kinase domain	NA	NA	NA	NA	NA
Mhap_VW9_g5491.t1	87	Pfam	IPR010800	Glycine rich protein	-	-	Glycine rich protein family	NA	NA	NA	NA	NA
Mhap_VW9_g5491.t1	87	Pfam	IPR010800	Glycine rich protein	-	-	Glycine rich protein family	NA	NA	NA	NA	NA
Mhap_VW9_g5492.t1	291	Pfam	IPR002918	Lipase EstA/Esterase EstB	-	-	Lipase (class 2)	-	28KCV@1|root,2SK28@2759|Eukaryota,3AFUX@33154|Opisthokonta,3BYT3@33208|Metazoa,3DFCZ@33213|Bilateria,40G25@6231|Nematoda,1KYPR@119089|Chromadorea	33208|Metazoa	-	Lipase_2
Mhap_VW9_g5499.t2		BLAST2GO		Description=FMRFamide-related peptide FLP-18 precursor;Gene=flp-18	Gene=flp-18
Mhap_VW9_g5520.t1	204	Pfam	IPR014044	CAP domain	-	-	Cysteine-rich secretory protein family	-	COG2340@1|root,KOG3017@2759|Eukaryota,3A62C@33154|Opisthokonta,3BST2@33208|Metazoa,3DAE5@33213|Bilateria	33208|Metazoa	-	CAP
Mhap_VW9_g5522.t1	217	Pfam	IPR014044	CAP domain	-	-	Cysteine-rich secretory protein family	PI16	COG2340@1|root,KOG3017@2759|Eukaryota,39VP1@33154|Opisthokonta,3BK4U@33208|Metazoa,3D4JB@33213|Bilateria,48A16@7711|Chordata	33208|Metazoa	-	CAP
Mhap_VW9_g5588.t1	646	Pfam	IPR002227	Tyrosinase copper-binding domain	-	-	Common central domain of tyrosinase	TYRP1	2CMS5@1|root,2QRNA@2759|Eukaryota,39R7T@33154|Opisthokonta,3BG6W@33208|Metazoa,3CW4D@33213|Bilateria,40FKM@6231|Nematoda,1KXWT@119089|Chromadorea	33208|Metazoa	-	Tyrosinase
Mhap_VW9_g5711.t1	NA	NA	NA	NA	NA	NA	GDNF/GAS1 domain	-	2BWPG@1|root,2S2DN@2759|Eukaryota,3A4FI@33154|Opisthokonta,3BRY1@33208|Metazoa,3D921@33213|Bilateria,40DRQ@6231|Nematoda,1KW91@119089|Chromadorea	33208|Metazoa	-	GDNF
Mhap_VW9_g5714.t1	253	Pfam	IPR007284	Ground-like domain	-	-	Ground-like domain	-	2E962@1|root,2SFJM@2759|Eukaryota,3AH7Q@33154|Opisthokonta,3BYGR@33208|Metazoa,3DDB8@33213|Bilateria,40FRX@6231|Nematoda,1KXMU@119089|Chromadorea	33208|Metazoa	-	Ground-like
Mhap_VW9_g5722.t3	491	Pfam	IPR001506	Peptidase M12A	-	-	Astacin (Peptidase family M12A)	dpy-31	KOG3714@1|root,KOG3714@2759|Eukaryota,3A025@33154|Opisthokonta,3BQ15@33208|Metazoa,3D649@33213|Bilateria,40BA3@6231|Nematoda,1KTVE@119089|Chromadorea,40UF1@6236|Rhabditida	33208|Metazoa	-	Astacin,CUB,MAM,SRCR,TSP_1
Mhap_VW9_g5826.t1	523	Pfam	-	-	-	-	Carboxypeptidase regulatory-like domain	CPE	KOG2649@1|root,KOG2649@2759|Eukaryota,38DE0@33154|Opisthokonta,3B9RU@33208|Metazoa,3CSI8@33213|Bilateria,40B3Y@6231|Nematoda,1KXP8@119089|Chromadorea	33208|Metazoa	-	CarboxypepD_reg,Peptidase_M14
Mhap_VW9_g5826.t1	523	Pfam	IPR000834	Peptidase M14, carboxypeptidase A	-	-	Zinc carboxypeptidase	CPE	KOG2649@1|root,KOG2649@2759|Eukaryota,38DE0@33154|Opisthokonta,3B9RU@33208|Metazoa,3CSI8@33213|Bilateria,40B3Y@6231|Nematoda,1KXP8@119089|Chromadorea	33208|Metazoa	-	CarboxypepD_reg,Peptidase_M14
Mhap_VW9_g583.t1	634	Pfam	IPR004843	Calcineurin-like phosphoesterase domain, ApaH type	-	-	Calcineurin-like phosphoesterase	ACP5	COG1409@1|root,KOG2679@2759|Eukaryota,39T6Y@33154|Opisthokonta,3BF3E@33208|Metazoa,3CRTN@33213|Bilateria,488VV@7711|Chordata,48ZYD@7742|Vertebrata,49QUR@7898|Actinopterygii	33208|Metazoa	-	Metallophos
Mhap_VW9_g5841.t2	535	Pfam	IPR033452	Glycosyl hydrolase family 30, beta sandwich domain	-	-	Glycosyl hydrolase family 30 beta sandwich domain	GBA	COG5520@1|root,KOG2566@2759|Eukaryota,39A7W@33154|Opisthokonta,3BEX4@33208|Metazoa,3CS4D@33213|Bilateria,40B1H@6231|Nematoda,1KYBS@119089|Chromadorea,40Y2T@6236|Rhabditida	33208|Metazoa	GH30	Glyco_hydro_30,Glyco_hydro_30C
Mhap_VW9_g5841.t2	535	Pfam	IPR033453	Glycosyl hydrolase family 30, TIM-barrel domain	-	-	Glycosyl hydrolase family 30 TIM-barrel domain	GBA	COG5520@1|root,KOG2566@2759|Eukaryota,39A7W@33154|Opisthokonta,3BEX4@33208|Metazoa,3CS4D@33213|Bilateria,40B1H@6231|Nematoda,1KYBS@119089|Chromadorea,40Y2T@6236|Rhabditida	33208|Metazoa	GH30	Glyco_hydro_30,Glyco_hydro_30C
Mhap_VW9_g5846.t2	617	Pfam	IPR007000	Phospholipase B-like	-	-	Phospholipase B	PLBD2	KOG3774@1|root,KOG3774@2759|Eukaryota,38SPP@33154|Opisthokonta,3BEP4@33208|Metazoa,3CRV7@33213|Bilateria,40C8G@6231|Nematoda,1KUW0@119089|Chromadorea	33208|Metazoa	-	Phospholip_B
Mhap_VW9_g5868.t1	210	Pfam	IPR002223	Pancreatic trypsin inhibitor Kunitz domain	-	-	Kunitz/Bovine pancreatic trypsin inhibitor domain	-	KOG4295@1|root,KOG4295@2759|Eukaryota,3ANAN@33154|Opisthokonta,3C17U@33208|Metazoa,3DHM3@33213|Bilateria,40GJB@6231|Nematoda,1KZGS@119089|Chromadorea	33208|Metazoa	-	Kunitz_BPTI
Mhap_VW9_g5883.t2	NA	NA	NA	NA	NA	NA	Saposin-like type B, region 1	-	KOG1340@1|root,KOG1340@2759|Eukaryota,3A74K@33154|Opisthokonta,3BT7P@33208|Metazoa,3DAFI@33213|Bilateria,40E51@6231|Nematoda,1KWKV@119089|Chromadorea,40WKM@6236|Rhabditida	33208|Metazoa	-	SapB_1,SapB_2
Mhap_VW9_g5884.t1	270	Pfam	IPR010345	Interleukin-17 family	-	-	Interleukin-17	-	2F1S6@1|root,2TGAX@2759|Eukaryota,39C65@33154|Opisthokonta,3CG76@33208|Metazoa,3DXNE@33213|Bilateria,40IVI@6231|Nematoda,1M25X@119089|Chromadorea,40W08@6236|Rhabditida	33208|Metazoa	-	IL17
Mhap_VW9_g5888.t14	273	Pfam	IPR014044	CAP domain	-	-	Cysteine-rich secretory protein family	-	COG2340@1|root,COG2340@2|Bacteria,1RI4E@1224|Proteobacteria,1SAPW@1236|Gammaproteobacteria	1236|Gammaproteobacteria	-	CAP
Mhap_VW9_g5899.t1	212	Pfam	IPR014044	CAP domain	-	-	Cysteine-rich secretory protein family	-	COG2340@1|root,COG2340@2|Bacteria,1RI4E@1224|Proteobacteria,1SAPW@1236|Gammaproteobacteria	1236|Gammaproteobacteria	-	CAP
Mhap_VW9_g5919.t1	1784	Pfam	IPR002049	Laminin-type EGF domain	-	-	Laminin EGF domain	LAMB1	KOG0994@1|root,KOG0994@2759|Eukaryota,38ZGF@33154|Opisthokonta,3B9YQ@33208|Metazoa,3CVKW@33213|Bilateria,40C46@6231|Nematoda,1KXQZ@119089|Chromadorea	33208|Metazoa	-	Laminin_EGF,Laminin_N
Mhap_VW9_g5919.t1	1784	Pfam	IPR013015	Laminin IV type B	-	-	Laminin IV type B domain	LAMB1	KOG0994@1|root,KOG0994@2759|Eukaryota,38ZGF@33154|Opisthokonta,3B9YQ@33208|Metazoa,3CVKW@33213|Bilateria,40C46@6231|Nematoda,1KXQZ@119089|Chromadorea	33208|Metazoa	-	Laminin_EGF,Laminin_N
Mhap_VW9_g5919.t1	1784	Pfam	IPR008211	Laminin, N-terminal	-	-	Laminin N-terminal (Domain VI)	LAMB1	KOG0994@1|root,KOG0994@2759|Eukaryota,38ZGF@33154|Opisthokonta,3B9YQ@33208|Metazoa,3CVKW@33213|Bilateria,40C46@6231|Nematoda,1KXQZ@119089|Chromadorea	33208|Metazoa	-	Laminin_EGF,Laminin_N
Mhap_VW9_g5946.t2	347	Pfam	IPR000668	Peptidase C1A, papain C-terminal	-	-	Papain family cysteine protease	CTSB	COG4870@1|root,KOG1543@2759|Eukaryota,38F8F@33154|Opisthokonta,3BI1S@33208|Metazoa,3CS39@33213|Bilateria,41UQT@6656|Arthropoda,3SKPK@50557|Insecta	33208|Metazoa	-	Peptidase_C1,Propeptide_C1
Mhap_VW9_g5950.t1	212	Pfam	IPR014044	CAP domain	-	-	Cysteine-rich secretory protein family	-	COG2340@1|root,COG2340@2|Bacteria,1RI4E@1224|Proteobacteria,1SAPW@1236|Gammaproteobacteria	1236|Gammaproteobacteria	-	CAP
Mhap_VW9_g6011.t1	199	Pfam	IPR003656	Zinc finger, BED-type	-	-	BED zinc finger	NA	NA	NA	NA	NA
Mhap_VW9_g6011.t1	199	Pfam	IPR003656	Zinc finger, BED-type	-	-	BED zinc finger	NA	NA	NA	NA	NA
Mhap_VW9_g6045.t2	1758	Pfam	IPR002049	Laminin-type EGF domain	-	-	Laminin EGF domain	LAMB1	KOG0994@1|root,KOG0994@2759|Eukaryota,38ZGF@33154|Opisthokonta,3B9YQ@33208|Metazoa,3CVKW@33213|Bilateria,40C46@6231|Nematoda,1KXQZ@119089|Chromadorea	33208|Metazoa	-	Laminin_EGF,Laminin_N
Mhap_VW9_g6045.t2	1758	Pfam	IPR013015	Laminin IV type B	-	-	Laminin IV type B domain	LAMB1	KOG0994@1|root,KOG0994@2759|Eukaryota,38ZGF@33154|Opisthokonta,3B9YQ@33208|Metazoa,3CVKW@33213|Bilateria,40C46@6231|Nematoda,1KXQZ@119089|Chromadorea	33208|Metazoa	-	Laminin_EGF,Laminin_N
Mhap_VW9_g6045.t2	1758	Pfam	IPR008211	Laminin, N-terminal	-	-	Laminin N-terminal (Domain VI)	LAMB1	KOG0994@1|root,KOG0994@2759|Eukaryota,38ZGF@33154|Opisthokonta,3B9YQ@33208|Metazoa,3CVKW@33213|Bilateria,40C46@6231|Nematoda,1KXQZ@119089|Chromadorea	33208|Metazoa	-	Laminin_EGF,Laminin_N
Mhap_VW9_g6065.t1	81	Pfam	IPR002223	Pancreatic trypsin inhibitor Kunitz domain	-	-	Kunitz/Bovine pancreatic trypsin inhibitor domain	-	KOG4295@1|root,KOG4295@2759|Eukaryota,3AH8T@33154|Opisthokonta,3BYPJ@33208|Metazoa,3DFG6@33213|Bilateria,40FI3@6231|Nematoda,1KYU5@119089|Chromadorea,410HB@6236|Rhabditida	33208|Metazoa	-	EB,Kunitz_BPTI,Lustrin_cystein
Mhap_VW9_g6080.t1	258	Pfam	IPR004898	Pectate lyase PlyH/PlyE-like	-	-	Pectate lyase	-	COG3866@1|root,COG5297@1|root,COG3866@2|Bacteria,COG5297@2|Bacteria,2GK3F@201174|Actinobacteria	201174|Actinobacteria	-	Pectate_lyase,RicinB_lectin_2
Mhap_VW9_g6089.t1	NA	NA	NA	NA	NA	NA	Belongs to the UDP-glycosyltransferase family	-	KOG1192@1|root,KOG1192@2759|Eukaryota,38FD1@33154|Opisthokonta,3BHA3@33208|Metazoa,3CV7E@33213|Bilateria,40DE7@6231|Nematoda,1KVT7@119089|Chromadorea,40Y50@6236|Rhabditida	33208|Metazoa	GT1	UDPGT
Mhap_VW9_g6195.t2	496	Pfam	IPR001563	Peptidase S10, serine carboxypeptidase	-	-	Serine carboxypeptidase	-	COG2939@1|root,KOG1282@2759|Eukaryota,38FWP@33154|Opisthokonta,3BDSA@33208|Metazoa,3CUIQ@33213|Bilateria,40AT7@6231|Nematoda,1KUGD@119089|Chromadorea,40VZ0@6236|Rhabditida	33208|Metazoa	-	Peptidase_S10
Mhap_VW9_g62.t1	178	ProSiteProfiles	PS50808	Zinc finger BED-type profile.	-	-	Zinc finger, BED-type
Mhap_VW9_g6233.t1	556	Pfam	IPR001124	Lipid-binding serum glycoprotein, C-terminal	-	-	LBP / BPI / CETP family, C-terminal domain	-	KOG4160@1|root,KOG4160@2759|Eukaryota,3AUWV@33154|Opisthokonta,3C3YE@33208|Metazoa,3DKV9@33213|Bilateria,40CWV@6231|Nematoda,1KVNM@119089|Chromadorea	33208|Metazoa	-	LBP_BPI_CETP,LBP_BPI_CETP_C
Mhap_VW9_g6265.t1	167	Pfam	IPR008597	Invertebrate-type lysozyme	-	-	Destabilase	-	2C15I@1|root,2S2P0@2759|Eukaryota,3A4PN@33154|Opisthokonta,3BSDS@33208|Metazoa,3D95I@33213|Bilateria,40DTB@6231|Nematoda,1KW4B@119089|Chromadorea	33208|Metazoa	-	Destabilase
Mhap_VW9_g6269.t1		BLAST2GO		Description=ATP-dependent DNase; Hydrolases;Enzyme_code=EC:3.1.21.3
Mhap_VW9_g6271.t1	150	Pfam	IPR002223	Pancreatic trypsin inhibitor Kunitz domain	-	-	Kunitz/Bovine pancreatic trypsin inhibitor domain	-	2E8WR@1|root,2SFBC@2759|Eukaryota,3ABPE@33154|Opisthokonta,3BWER@33208|Metazoa,3DC8G@33213|Bilateria,40F72@6231|Nematoda,1KXB6@119089|Chromadorea	33208|Metazoa	-	Kunitz_BPTI
Mhap_VW9_g6292.t1	288	Pfam	IPR000719	Protein kinase domain	-	-	Protein kinase domain	NA	NA	NA	NA	NA
Mhap_VW9_g6292.t1	288	Pfam	IPR000719	Protein kinase domain	-	-	Protein kinase domain	NA	NA	NA	NA	NA
Mhap_VW9_g63.t1	168	Pfam	IPR003656	Zinc finger, BED-type	-	-	BED zinc finger	NA	NA	NA	NA	NA
Mhap_VW9_g63.t1	168	Pfam	IPR003656	Zinc finger, BED-type	-	-	BED zinc finger	NA	NA	NA	NA	NA
Mhap_VW9_g6300.t2	771	Pfam	IPR001079	Galectin, carbohydrate recognition domain	-	-	Galactoside-binding lectin	LGALS4	KOG3587@1|root,KOG3587@2759|Eukaryota,38F0D@33154|Opisthokonta,3BEA4@33208|Metazoa,3CV1B@33213|Bilateria	33208|Metazoa	-	Gal-bind_lectin
Mhap_VW9_g6302.t1	NA	NA	NA	NA	NA	NA	Glycosyl hydrolases family 2, TIM barrel domain	-	COG3934@1|root,COG3934@2|Bacteria,1QVBV@1224|Proteobacteria,2U65V@28211|Alphaproteobacteria,2JVMK@204441|Rhodospirillales	204441|Rhodospirillales	-	Glyco_hydro_2_C
Mhap_VW9_g6312.t3	607	Pfam	IPR002018	Carboxylesterase, type B	-	-	Carboxylesterase family	CES4A	COG2272@1|root,KOG1516@2759|Eukaryota,39SPB@33154|Opisthokonta,3BNRP@33208|Metazoa,3D07Z@33213|Bilateria,484VW@7711|Chordata,48ZJQ@7742|Vertebrata,3JDHI@40674|Mammalia,35DYW@314146|Euarchontoglires	33208|Metazoa	CE10	COesterase
Mhap_VW9_g6314.t1	461	Pfam	IPR001563	Peptidase S10, serine carboxypeptidase	-	-	Serine carboxypeptidase	CTSA	COG2939@1|root,KOG1282@2759|Eukaryota,38FWP@33154|Opisthokonta,3BDSA@33208|Metazoa,3CUIQ@33213|Bilateria,48109@7711|Chordata,48YEJ@7742|Vertebrata,3J72V@40674|Mammalia,3EKSK@33554|Carnivora	33208|Metazoa	-	Peptidase_S10
Mhap_VW9_g6333.t1	146	Pfam	IPR001534	Transthyretin-like	-	-	Transthyretin-like family	ttr-52	2BYQQ@1|root,2SV2S@2759|Eukaryota,3AQJ2@33154|Opisthokonta,3C304@33208|Metazoa,3DI27@33213|Bilateria,40GY8@6231|Nematoda,1KZZ3@119089|Chromadorea	33208|Metazoa	-	TTR-52
Mhap_VW9_g6352.t2	367	Pfam	IPR002921	Fungal lipase-type domain	-	-	Lipase (class 3)	-	KOG4569@1|root,KOG4569@2759|Eukaryota,3A6PE@33154|Opisthokonta,3C06G@33208|Metazoa,3DGCW@33213|Bilateria,40G79@6231|Nematoda,1KZ1F@119089|Chromadorea,40YAD@6236|Rhabditida	33208|Metazoa	-	Lipase_3
Mhap_VW9_g6357.t1	637	Pfam	IPR012336	Thioredoxin-like fold	-	-	Glutathione S-transferase N-terminal domain	NA	NA	NA	NA	NA
Mhap_VW9_g6357.t1	637	Pfam	IPR012336	Thioredoxin-like fold	-	-	Glutathione S-transferase N-terminal domain	NA	NA	NA	NA	NA
Mhap_VW9_g6392.t7	697	Pfam	-	-	-	-	Concanavalin A-like lectin/glucanases superfamily	-	COG3291@1|root,COG4733@1|root,COG3291@2|Bacteria,COG4733@2|Bacteria	2|Bacteria	GH5,GH9	Alginate_lyase,Laminin_G_3,Phage-tail_3
Mhap_VW9_g6392.t7	697	Pfam	IPR008397	Alginate lyase domain	-	-	Alginate lyase	-	COG3291@1|root,COG4733@1|root,COG3291@2|Bacteria,COG4733@2|Bacteria	2|Bacteria	GH5,GH9	Alginate_lyase,Laminin_G_3,Phage-tail_3
Mhap_VW9_g6425.t1	216	Pfam	IPR005018	DOMON domain	-	-	DOMON domain	-	2FF2T@1|root,2TGED@2759|Eukaryota,39CAF@33154|Opisthokonta,3CGBD@33208|Metazoa,3DXST@33213|Bilateria,40FK5@6231|Nematoda,1KY8V@119089|Chromadorea,40WH3@6236|Rhabditida	33208|Metazoa	-	DOMON
Mhap_VW9_g6456.t1	247	Pfam	-	-	-	-	Thioredoxin-like	TXNDC12	29W9B@1|root,2RXP1@2759|Eukaryota,38FHT@33154|Opisthokonta,3BIVS@33208|Metazoa,3CUZS@33213|Bilateria,40CR2@6231|Nematoda,1KVFK@119089|Chromadorea,40UAR@6236|Rhabditida	33208|Metazoa	-	Thioredoxin_7
Mhap_VW9_g6478.t2	NA	NA	NA	NA	NA	NA	Trypsin Inhibitor like cysteine rich domain	-	2D5GE@1|root,2SYGF@2759|Eukaryota,3ARZG@33154|Opisthokonta,3C379@33208|Metazoa,3DJV1@33213|Bilateria,40MWQ@6231|Nematoda,1M5BV@119089|Chromadorea,413JJ@6236|Rhabditida	33208|Metazoa	-	TIL
Mhap_VW9_g651.t1	489	Pfam	IPR000719	Protein kinase domain	-	-	Protein kinase domain	NA	NA	NA	NA	NA
Mhap_VW9_g651.t1	489	Pfam	IPR000719	Protein kinase domain	-	-	Protein kinase domain	NA	NA	NA	NA	NA
Mhap_VW9_g6526.t1	NA	NA	NA	NA	NA	NA	larval salivary gland morphogenesis	-	COG4886@1|root,KOG0619@2759|Eukaryota,39VSK@33154|Opisthokonta,3BG7P@33208|Metazoa,3CU6Z@33213|Bilateria,41WG9@6656|Arthropoda	33208|Metazoa	-	LRR_8
Mhap_VW9_g6533.t1	141	Pfam	IPR001534	Transthyretin-like	-	-	Transthyretin-like family	-	2BY1G@1|root,2S5WG@2759|Eukaryota,3A7RM@33154|Opisthokonta,3BSXH@33208|Metazoa,3DA58@33213|Bilateria,40E3B@6231|Nematoda,1KWD2@119089|Chromadorea	33208|Metazoa	-	TTR-52
Mhap_VW9_g6536.t1	141	Pfam	IPR001534	Transthyretin-like	-	-	Transthyretin-like family	-	2BY1G@1|root,2S5WG@2759|Eukaryota,3A7RM@33154|Opisthokonta,3BSXH@33208|Metazoa,3DA58@33213|Bilateria,40E3B@6231|Nematoda,1KWD2@119089|Chromadorea	33208|Metazoa	-	TTR-52
Mhap_VW9_g6540.t1	377	Pfam	IPR003582	ShKT domain	-	-	ShK domain-like	NA	NA	NA	NA	NA
Mhap_VW9_g6540.t1	377	Pfam	IPR003582	ShKT domain	-	-	ShK domain-like	NA	NA	NA	NA	NA
Mhap_VW9_g6596.t1	950	Pfam	IPR003609	PAN/Apple domain	-	-	PAN domain	let-653	2EGUE@1|root,2SMP8@2759|Eukaryota,3AFKP@33154|Opisthokonta,3BX92@33208|Metazoa,3DEKH@33213|Bilateria,40DVA@6231|Nematoda,1KYZD@119089|Chromadorea,40TIZ@6236|Rhabditida	33208|Metazoa	-	PAN_1
Mhap_VW9_g6624.t1	408	Pfam	IPR000668	Peptidase C1A, papain C-terminal	-	-	Papain family cysteine protease	-	COG4870@1|root,KOG1543@2759|Eukaryota,39NJ5@33154|Opisthokonta,3CQ3A@33208|Metazoa	33208|Metazoa	-	Peptidase_C1
Mhap_VW9_g6633.t1	326	Pfam	IPR033438	Modulator of levamisole receptor-1	-	-	Modulator of levamisole receptor-1	-	2C6W1@1|root,2QU2H@2759|Eukaryota,39YWF@33154|Opisthokonta,3BMDK@33208|Metazoa,3D3P8@33213|Bilateria,40BG5@6231|Nematoda,1KV8T@119089|Chromadorea	33208|Metazoa	-	MOLO1
Mhap_VW9_g6651.t1	900	Pfam	IPR054593	Beta-mannosidase-like, galactose-binding domain-like	-	-	Glycosyl hydrolase 2 galactose-binding domain-like	-	COG3250@1|root,KOG2230@2759|Eukaryota,38CZF@33154|Opisthokonta,3BA6B@33208|Metazoa,3CR54@33213|Bilateria,40AHB@6231|Nematoda,1KTPX@119089|Chromadorea	33208|Metazoa	-	Glyco_hydro_2,Glyco_hydro_2_C,Glyco_hydro_2_N
Mhap_VW9_g6661.t1	616	Pfam	IPR002018	Carboxylesterase, type B	-	-	Carboxylesterase family	-	COG2272@1|root,KOG1516@2759|Eukaryota,39Y33@33154|Opisthokonta,3BNNT@33208|Metazoa,3D46R@33213|Bilateria,429U3@6656|Arthropoda,3SZ8Y@50557|Insecta,451M1@7147|Diptera,45MYU@7214|Drosophilidae	33208|Metazoa	-	COesterase
Mhap_VW9_g6662.t1	602	Pfam	IPR002018	Carboxylesterase, type B	-	-	Carboxylesterase family	CES5A	COG2272@1|root,KOG1516@2759|Eukaryota,38D2A@33154|Opisthokonta,3BDJX@33208|Metazoa,3CTBY@33213|Bilateria,40JJG@6231|Nematoda,1M2X3@119089|Chromadorea,40YGZ@6236|Rhabditida	33208|Metazoa	CE10	COesterase
Mhap_VW9_g6751.t1	95	Pfam	IPR022559	Protein SUP-1-like	-	-	Protein of unknown function (DUF2650)	sup-1	2BZIU@1|root,2STS7@2759|Eukaryota,3AR6R@33154|Opisthokonta,3C210@33208|Metazoa,3DIV9@33213|Bilateria,40GNT@6231|Nematoda,1KZPG@119089|Chromadorea	33208|Metazoa	-	DUF2650
Mhap_VW9_g6776.t1	559	Pfam	IPR013547	Prolyl 4-hydroxylase alpha-subunit, N-terminal	-	-	Prolyl 4-Hydroxylase alpha-subunit, N-terminal region	P4HA2	KOG1591@1|root,KOG1591@2759|Eukaryota,38BMH@33154|Opisthokonta,3BA6F@33208|Metazoa,3CVG3@33213|Bilateria,40AKR@6231|Nematoda,1KXZR@119089|Chromadorea	33208|Metazoa	-	2OG-FeII_Oxy_3,P4Ha_N
Mhap_VW9_g6776.t1	559	Pfam	IPR044862	Prolyl 4-hydroxylase alpha subunit, Fe(2+) 2OG dioxygenase domain	-	-	2OG-Fe(II) oxygenase superfamily	P4HA2	KOG1591@1|root,KOG1591@2759|Eukaryota,38BMH@33154|Opisthokonta,3BA6F@33208|Metazoa,3CVG3@33213|Bilateria,40AKR@6231|Nematoda,1KXZR@119089|Chromadorea	33208|Metazoa	-	2OG-FeII_Oxy_3,P4Ha_N
Mhap_VW9_g6778.t1	427	Pfam	IPR001173	Glycosyltransferase 2-like	-	-	Glycosyl transferase family 2	-	KOG3736@1|root,KOG3736@2759|Eukaryota,38ZXA@33154|Opisthokonta,3BGYE@33208|Metazoa,3D4JN@33213|Bilateria,40B63@6231|Nematoda,1KUKB@119089|Chromadorea	33208|Metazoa	GT27	Glycos_transf_2
Mhap_VW9_g6791.t1	NA	NA	NA	NA	NA	NA	Matrix-remodelling associated 5a	MXRA5	COG4886@1|root,KOG0619@2759|Eukaryota,38DB1@33154|Opisthokonta,3BCEA@33208|Metazoa,3E4HF@33213|Bilateria,48R6W@7711|Chordata,49MSR@7742|Vertebrata,49SNX@7898|Actinopterygii	33208|Metazoa	-	I-set,Ig_3,LRR_8
Mhap_VW9_g6875.t2	334	Pfam	IPR018998	EndoU ribonuclease, C-terminal	-	-	Endoribonuclease XendoU	NA	NA	NA	NA	NA
Mhap_VW9_g6875.t2	334	Pfam	IPR018998	EndoU ribonuclease, C-terminal	-	-	Endoribonuclease XendoU	NA	NA	NA	NA	NA
Mhap_VW9_g6933.t11	864	Pfam	IPR002048	EF-hand domain	-	-	EF hand	cbn-1	COG5126@1|root,KOG0027@2759|Eukaryota,39XSE@33154|Opisthokonta,3BBH8@33208|Metazoa,3D652@33213|Bilateria,40CMR@6231|Nematoda,1KUIQ@119089|Chromadorea	33208|Metazoa	-	EF-hand_5
Mhap_VW9_g6970.t1	255	Pfam	IPR002602	Domain of unknown function DB	-	-	DB module	-	2B4G8@1|root,2SMGP@2759|Eukaryota,3AI2B@33154|Opisthokonta,3BXAF@33208|Metazoa,3DDYY@33213|Bilateria,40FSS@6231|Nematoda,1KYDS@119089|Chromadorea	33208|Metazoa	-	DB
Mhap_VW9_g6971.t1	205	Pfam	IPR004911	Gamma interferon inducible lysosomal thiol reductase GILT	-	-	Gamma interferon inducible lysosomal thiol reductase (GILT)	-	KOG3160@1|root,KOG3160@2759|Eukaryota,3A07I@33154|Opisthokonta,3BQ89@33208|Metazoa,3D6D2@33213|Bilateria,40CPG@6231|Nematoda,1KVJB@119089|Chromadorea	33208|Metazoa	-	GILT
Mhap_VW9_g6972.t1	343	Pfam	IPR002209	Fibroblast growth factor family	-	-	Fibroblast growth factor	FGF9	KOG3885@1|root,KOG3885@2759|Eukaryota,39S67@33154|Opisthokonta,3BI8E@33208|Metazoa,3CVDA@33213|Bilateria,40DQ2@6231|Nematoda,1KW98@119089|Chromadorea	33208|Metazoa	-	FGF
Mhap_VW9_g6986.t1	561	Pfam	IPR002654	Glycosyl transferase, family 25	-	-	Glycosyltransferase family 25 (LPS biosynthesis protein)	CERCAM	KOG4179@1|root,KOG4179@2759|Eukaryota,38BZB@33154|Opisthokonta,3BB9G@33208|Metazoa,3CT83@33213|Bilateria,41Y8I@6656|Arthropoda,3SHNB@50557|Insecta	33208|Metazoa	GT25	Glyco_tranf_2_4,Glyco_transf_25
Mhap_VW9_g7021.t1	254	Pfam	IPR003609	PAN/Apple domain	-	-	PAN domain	-	2EISS@1|root,2SP4T@2759|Eukaryota,3AMJR@33154|Opisthokonta,3C0EF@33208|Metazoa,3DGQZ@33213|Bilateria,40GDD@6231|Nematoda,1KZ39@119089|Chromadorea	33208|Metazoa	-	PAN_1
Mhap_VW9_g7070.t1	698	Pfam	IPR002172	Low-density lipoprotein (LDL) receptor class A repeat	-	-	Low-density lipoprotein receptor domain class A	F44E2.4	KOG3593@1|root,KOG3593@2759|Eukaryota,39TEJ@33154|Opisthokonta,3BP4U@33208|Metazoa,3D593@33213|Bilateria,40C2R@6231|Nematoda,1KTKJ@119089|Chromadorea,40RQY@6236|Rhabditida	33208|Metazoa	-	DUF19,Ldl_recept_a
Mhap_VW9_g7071.t16	1353	Pfam	IPR002542	Domain of unknown function DUF19	-	-	Domain of unknown function (DUF19)	F44E2.4	KOG3593@1|root,KOG3593@2759|Eukaryota,39TEJ@33154|Opisthokonta,3BP4U@33208|Metazoa,3D593@33213|Bilateria,40C2R@6231|Nematoda,1KTKJ@119089|Chromadorea	33208|Metazoa	-	DUF19,Ldl_recept_a
Mhap_VW9_g7071.t16	1353	Pfam	IPR002172	Low-density lipoprotein (LDL) receptor class A repeat	-	-	Low-density lipoprotein receptor domain class A	F44E2.4	KOG3593@1|root,KOG3593@2759|Eukaryota,39TEJ@33154|Opisthokonta,3BP4U@33208|Metazoa,3D593@33213|Bilateria,40C2R@6231|Nematoda,1KTKJ@119089|Chromadorea	33208|Metazoa	-	DUF19,Ldl_recept_a
Mhap_VW9_g7107.t1	188	Pfam	IPR008632	Nematode fatty acid retinoid binding	-	-	Nematode fatty acid retinoid binding protein (Gp-FAR-1)	far-1	2CBDD@1|root,2S5FJ@2759|Eukaryota,3A7WS@33154|Opisthokonta,3BSHH@33208|Metazoa,3DA98@33213|Bilateria,40EE1@6231|Nematoda,1KWGG@119089|Chromadorea,40UKW@6236|Rhabditida	33208|Metazoa	-	Gp-FAR-1
Mhap_VW9_g7150.t2	2296	Pfam	IPR002223	Pancreatic trypsin inhibitor Kunitz domain	-	-	Kunitz/Bovine pancreatic trypsin inhibitor domain	-	KOG4295@1|root,KOG4295@2759|Eukaryota,39V1S@33154|Opisthokonta,3BKBJ@33208|Metazoa,3D4P7@33213|Bilateria,40AM9@6231|Nematoda,1KUGG@119089|Chromadorea	33208|Metazoa	-	Kunitz_BPTI,Lustrin_cystein,Thyroglobulin_1
Mhap_VW9_g7150.t2	2296	Pfam	IPR028150	Lustrin, cysteine-rich repeated	-	-	Lustrin, cysteine-rich repeated domain	-	KOG4295@1|root,KOG4295@2759|Eukaryota,39V1S@33154|Opisthokonta,3BKBJ@33208|Metazoa,3D4P7@33213|Bilateria,40AM9@6231|Nematoda,1KUGG@119089|Chromadorea	33208|Metazoa	-	Kunitz_BPTI,Lustrin_cystein,Thyroglobulin_1
Mhap_VW9_g7171.t1	199	Pfam	IPR014878	THAP4-like, heme-binding beta-barrel domain	-	-	THAP4-like, heme-binding beta-barrel domain	-	KOG3371@1|root,KOG3371@2759|Eukaryota,3A1DU@33154|Opisthokonta,3BQ92@33208|Metazoa,3D743@33213|Bilateria,40CYV@6231|Nematoda,1KVN9@119089|Chromadorea	33208|Metazoa	-	DUF1794
Mhap_VW9_g7172.t4	210	Pfam	IPR003582	ShKT domain	-	-	ShK domain-like	NA	NA	NA	NA	NA
Mhap_VW9_g7172.t4	210	Pfam	IPR003582	ShKT domain	-	-	ShK domain-like	NA	NA	NA	NA	NA
Mhap_VW9_g7186.t1	511	Pfam	IPR007284	Ground-like domain	-	-	Ground-like domain	-	2ERGG@1|root,2SU9H@2759|Eukaryota,3ARFX@33154|Opisthokonta,3C2MD@33208|Metazoa,3DIUN@33213|Bilateria,40GT2@6231|Nematoda,1KZTR@119089|Chromadorea,40U95@6236|Rhabditida	33208|Metazoa	-	Ground-like
Mhap_VW9_g7188.t1	279	Pfam	IPR003582	ShKT domain	-	-	ShK domain-like	NA	NA	NA	NA	NA
Mhap_VW9_g7188.t1	279	Pfam	IPR003582	ShKT domain	-	-	ShK domain-like	NA	NA	NA	NA	NA
Mhap_VW9_g7196.t1	823	Pfam	IPR002227	Tyrosinase copper-binding domain	-	-	Common central domain of tyrosinase	-	28J2M@1|root,2QRET@2759|Eukaryota,38F0S@33154|Opisthokonta,3BGBA@33208|Metazoa,3CU5R@33213|Bilateria,40D73@6231|Nematoda,1KYV1@119089|Chromadorea	33208|Metazoa	-	Tyrosinase
Mhap_VW9_g7209.t1	737	Pfam	IPR044861	Isopenicillin N synthase-like, Fe(2+) 2OG dioxygenase domain	-	-	2OG-Fe(II) oxygenase superfamily	PLOD1	KOG1971@1|root,KOG1971@2759|Eukaryota,38DIW@33154|Opisthokonta,3BCUS@33208|Metazoa,3CS3C@33213|Bilateria,40AZF@6231|Nematoda,1KTMI@119089|Chromadorea	33208|Metazoa	-	2OG-FeII_Oxy
Mhap_VW9_g7251.t1	299	Pfam	IPR007284	Ground-like domain	-	-	Ground-like domain	-	2E5BA@1|root,2TGAK@2759|Eukaryota,39C5Q@33154|Opisthokonta,3CG6S@33208|Metazoa,3DXMZ@33213|Bilateria,40IV1@6231|Nematoda,1M25C@119089|Chromadorea,40VYH@6236|Rhabditida	33208|Metazoa	-	Ground-like
Mhap_VW9_g7269.t1	140	Pfam	IPR016179	Insulin-like	-	-	Insulin/IGF/Relaxin family	-	2F0JF@1|root,2T1QH@2759|Eukaryota,3AUYW@33154|Opisthokonta,3C3BB@33208|Metazoa,3DJ4T@33213|Bilateria,40HBN@6231|Nematoda,1M0E6@119089|Chromadorea	33208|Metazoa	-	Ins_beta,Insulin
Mhap_VW9_g727.t2	1099	Pfam	IPR001506	Peptidase M12A	-	-	Astacin (Peptidase family M12A)	-	KOG3714@1|root,KOG3714@2759|Eukaryota,3A1D5@33154|Opisthokonta,3BQ3N@33208|Metazoa,3D6UG@33213|Bilateria,40D07@6231|Nematoda,1KVH0@119089|Chromadorea,411B5@6236|Rhabditida	33208|Metazoa	-	Astacin,ShK
Mhap_VW9_g7270.t3	NA	NA	NA	NA	NA	NA	Electron transfer DM13	-	KOG4731@1|root,KOG4731@2759|Eukaryota,3AN68@33154|Opisthokonta,3C12C@33208|Metazoa,3DHPI@33213|Bilateria,40GJ4@6231|Nematoda,1KZEK@119089|Chromadorea	33208|Metazoa	-	DM13
Mhap_VW9_g7304.t1	78	Pfam	IPR004214	Conotoxin	-	-	Conotoxin	NA	NA	NA	NA	NA
Mhap_VW9_g7304.t1	78	Pfam	IPR004214	Conotoxin	-	-	Conotoxin	NA	NA	NA	NA	NA
Mhap_VW9_g731.t1	327	Pfam	IPR003582	ShKT domain	-	-	ShK domain-like	NA	NA	NA	NA	NA
Mhap_VW9_g731.t1	327	Pfam	IPR003582	ShKT domain	-	-	ShK domain-like	NA	NA	NA	NA	NA
Mhap_VW9_g7323.t1	424	Pfam	IPR003386	Lecithin:cholesterol/phospholipid:diacylglycerol acyltransferase	-	-	Lecithin:cholesterol acyltransferase	PLA2G15	KOG2369@1|root,KOG2369@2759|Eukaryota,38DE3@33154|Opisthokonta,3BDIK@33208|Metazoa,3CTGA@33213|Bilateria,40D2W@6231|Nematoda,1KYIM@119089|Chromadorea,40V6G@6236|Rhabditida	33208|Metazoa	-	LCAT
Mhap_VW9_g7353.t5	698	Pfam	IPR014782	Peptidase M1, membrane alanine aminopeptidase	-	-	Peptidase family M1 domain	ENPEP	COG0308@1|root,KOG1046@2759|Eukaryota,38CFG@33154|Opisthokonta,3BD0T@33208|Metazoa,3CUKR@33213|Bilateria,41U5T@6656|Arthropoda,3SK91@50557|Insecta,44ZAR@7147|Diptera,45NSW@7214|Drosophilidae	33208|Metazoa	-	ERAP1_C,Peptidase_M1
Mhap_VW9_g7353.t5	698	Pfam	IPR045357	Aminopeptidase N-like , N-terminal domain	-	-	Peptidase M1 N-terminal domain	ENPEP	COG0308@1|root,KOG1046@2759|Eukaryota,38CFG@33154|Opisthokonta,3BD0T@33208|Metazoa,3CUKR@33213|Bilateria,41U5T@6656|Arthropoda,3SK91@50557|Insecta,44ZAR@7147|Diptera,45NSW@7214|Drosophilidae	33208|Metazoa	-	ERAP1_C,Peptidase_M1
Mhap_VW9_g7354.t3	622	Pfam	IPR006954	Moulting cycle mlt-10-like	-	-	Moulting cycle	NA	NA	NA	NA	NA
Mhap_VW9_g7354.t3	622	Pfam	IPR006954	Moulting cycle mlt-10-like	-	-	Moulting cycle	NA	NA	NA	NA	NA
Mhap_VW9_g7407.t1	315	Pfam	-	-	-	-	Thioredoxin-like	TXNDC12	29W9B@1|root,2RXP1@2759|Eukaryota,38FHT@33154|Opisthokonta,3BIVS@33208|Metazoa,3CUZS@33213|Bilateria,40G9S@6231|Nematoda,1KZ59@119089|Chromadorea	33208|Metazoa	-	Thioredoxin_7
Mhap_VW9_g7420.t1	172	Pfam	IPR003172	MD-2-related lipid-recognition domain	-	-	ML domain	-	KOG4063@1|root,KOG4063@2759|Eukaryota,3A6QH@33154|Opisthokonta,3BUU3@33208|Metazoa,3D9PU@33213|Bilateria,40EPP@6231|Nematoda,1KX0K@119089|Chromadorea	33208|Metazoa	-	E1_DerP2_DerF2
Mhap_VW9_g7444.t2	296	Pfam	IPR014044	CAP domain	-	-	Cysteine-rich secretory protein family	GLIPR2	COG2340@1|root,KOG3017@2759|Eukaryota,3A626@33154|Opisthokonta,3BGGC@33208|Metazoa,3CWAY@33213|Bilateria,40GAC@6231|Nematoda,1KZ87@119089|Chromadorea,40SA5@6236|Rhabditida	33208|Metazoa	-	CAP
Mhap_VW9_g7474.t1	538	Pfam	IPR008758	Peptidase S28	-	-	Serine carboxypeptidase S28	PRCP	KOG2183@1|root,KOG2183@2759|Eukaryota,38H4Q@33154|Opisthokonta,3BCW8@33208|Metazoa,3CSRE@33213|Bilateria,40CJR@6231|Nematoda,1KXRW@119089|Chromadorea	33208|Metazoa	-	Peptidase_S28
Mhap_VW9_g7514.t3	264	Pfam	IPR002048	EF-hand domain	-	-	EF hand	-	COG5126@1|root,KOG0027@2759|Eukaryota,3AC0W@33154|Opisthokonta,3BWJA@33208|Metazoa,3DBYB@33213|Bilateria,40EZ8@6231|Nematoda,1KX9K@119089|Chromadorea	33208|Metazoa	-	EF-hand_1,EF-hand_5,EF-hand_7
Mhap_VW9_g7514.t3	264	Pfam	IPR002048	EF-hand domain	-	-	EF-hand domain pair	-	COG5126@1|root,KOG0027@2759|Eukaryota,3AC0W@33154|Opisthokonta,3BWJA@33208|Metazoa,3DBYB@33213|Bilateria,40EZ8@6231|Nematoda,1KX9K@119089|Chromadorea	33208|Metazoa	-	EF-hand_1,EF-hand_5,EF-hand_7
Mhap_VW9_g752.t1	234	Pfam	IPR002130	Cyclophilin-type peptidyl-prolyl cis-trans isomerase domain	-	-	Cyclophilin type peptidyl-prolyl cis-trans isomerase/CLD	NA	NA	NA	NA	NA
Mhap_VW9_g752.t1	234	Pfam	IPR002130	Cyclophilin-type peptidyl-prolyl cis-trans isomerase domain	-	-	Cyclophilin type peptidyl-prolyl cis-trans isomerase/CLD	NA	NA	NA	NA	NA
Mhap_VW9_g7590.t1	798	Pfam	-	-	-	-	Thrombospondin type 1 domain	ADAMTSL1	KOG3538@1|root,KOG3538@2759|Eukaryota,38H7I@33154|Opisthokonta,3BFQE@33208|Metazoa,3CTUZ@33213|Bilateria,40FBV@6231|Nematoda,1KXPK@119089|Chromadorea,40WR6@6236|Rhabditida	33208|Metazoa	-	ADAM_spacer1,I-set,Ig_3,PLAC,TSP_1
Mhap_VW9_g7590.t1	798	Pfam	IPR013098	Immunoglobulin I-set	-	-	Immunoglobulin I-set domain	ADAMTSL1	KOG3538@1|root,KOG3538@2759|Eukaryota,38H7I@33154|Opisthokonta,3BFQE@33208|Metazoa,3CTUZ@33213|Bilateria,40FBV@6231|Nematoda,1KXPK@119089|Chromadorea,40WR6@6236|Rhabditida	33208|Metazoa	-	ADAM_spacer1,I-set,Ig_3,PLAC,TSP_1
Mhap_VW9_g7639.t1	444	ProSiteProfiles	PS50853	Fibronectin type-III domain profile.	Fibronectin type III	-	-
Mhap_VW9_g7658.t1	NA	NA	NA	NA	NA	NA	Saposin-like type B, region 1	-	KOG1340@1|root,KOG1340@2759|Eukaryota,3A74K@33154|Opisthokonta,3BT7P@33208|Metazoa,3DAFI@33213|Bilateria,40E51@6231|Nematoda,1KWKV@119089|Chromadorea	33208|Metazoa	-	SapB_1,SapB_2
Mhap_VW9_g7664.t1	235	Pfam	IPR009939	Fungal chitosanase	-	-	Fungal chitosanase of glycosyl hydrolase group 75	-	COG5434@1|root,COG5434@2|Bacteria	2|Bacteria	-	Beta_helix,CBM_6,F5_F8_type_C,Pectate_lyase_3
Mhap_VW9_g7666.t3	840	Pfam	IPR012336	Thioredoxin-like fold	-	-	Glutathione S-transferase N-terminal domain	NA	NA	NA	NA	NA
Mhap_VW9_g7666.t3	840	Pfam	IPR012336	Thioredoxin-like fold	-	-	Glutathione S-transferase N-terminal domain	NA	NA	NA	NA	NA
Mhap_VW9_g7672.t1	350	Pfam	IPR009009	RlpA-like protein, double-psi beta-barrel domain	-	-	Lytic transglycolase	-	COG4305@1|root,COG4305@2|Bacteria,2I9WK@201174|Actinobacteria	201174|Actinobacteria	-	DPBB_1,Pollen_allerg_1
Mhap_VW9_g7673.t1	350	Pfam	IPR009009	RlpA-like protein, double-psi beta-barrel domain	-	-	Lytic transglycolase	-	COG4305@1|root,COG4305@2|Bacteria,2I9WK@201174|Actinobacteria	201174|Actinobacteria	-	DPBB_1,Pollen_allerg_1
Mhap_VW9_g7729.t1	230	Pfam	IPR001304	C-type lectin-like	-	-	Lectin C-type domain	-	KOG4297@1|root,KOG4297@2759|Eukaryota,38GR9@33154|Opisthokonta,3BBE1@33208|Metazoa,3CTZ0@33213|Bilateria,4803E@7711|Chordata	33208|Metazoa	-	F5_F8_type_C,Gal_Lectin,Kringle,LCCL,Laminin_G_3,Lectin_C,SEA,Trefoil,fn2
Mhap_VW9_g7730.t1	231	Pfam	IPR001304	C-type lectin-like	-	-	Lectin C-type domain	FCER2	KOG4297@1|root,KOG4297@2759|Eukaryota,39X2I@33154|Opisthokonta,3BNNA@33208|Metazoa,3D0U7@33213|Bilateria,485EY@7711|Chordata,4988M@7742|Vertebrata,3JE70@40674|Mammalia,35CE0@314146|Euarchontoglires,4PTN5@9989|Rodentia	33208|Metazoa	-	Lectin_C
Mhap_VW9_g7733.t1	232	Pfam	IPR001304	C-type lectin-like	-	-	Lectin C-type domain	NA	NA	NA	NA	NA
Mhap_VW9_g7733.t1	232	Pfam	IPR001304	C-type lectin-like	-	-	Lectin C-type domain	NA	NA	NA	NA	NA
Mhap_VW9_g7753.t1	210	Pfam	IPR003656	Zinc finger, BED-type	-	-	BED zinc finger	NA	NA	NA	NA	NA
Mhap_VW9_g7753.t1	210	Pfam	IPR003656	Zinc finger, BED-type	-	-	BED zinc finger	NA	NA	NA	NA	NA
Mhap_VW9_g7796.t2	313	Pfam	IPR001254	Serine proteases, trypsin domain	-	-	Trypsin	-	COG5640@1|root,KOG3627@2759|Eukaryota,3963Z@33154|Opisthokonta,3CAHJ@33208|Metazoa,3DRQ0@33213|Bilateria,427VQ@6656|Arthropoda,3SWU8@50557|Insecta,446UQ@7088|Lepidoptera	33208|Metazoa	-	Trypsin
Mhap_VW9_g7814.t1	944	Pfam	IPR001079	Galectin, carbohydrate recognition domain	-	-	Galactoside-binding lectin	NA	NA	NA	NA	NA
Mhap_VW9_g7814.t1	944	Pfam	IPR001079	Galectin, carbohydrate recognition domain	-	-	Galactoside-binding lectin	NA	NA	NA	NA	NA
Mhap_VW9_g7858.t1	598	Pfam	IPR000668	Peptidase C1A, papain C-terminal	-	-	Papain family cysteine protease	-	COG4870@1|root,KOG1543@2759|Eukaryota,38I5R@33154|Opisthokonta,3BF68@33208|Metazoa,3CWSV@33213|Bilateria,41WFX@6656|Arthropoda,3SJWJ@50557|Insecta,3E86T@33342|Paraneoptera	33208|Metazoa	-	Inhibitor_I29,Peptidase_C1
Mhap_VW9_g7861.t1	123	Pfam	IPR008160	Collagen triple helix repeat	-	-	Collagen triple helix repeat (20 copies)	NA	NA	NA	NA	NA
Mhap_VW9_g7861.t1	123	Pfam	IPR008160	Collagen triple helix repeat	-	-	Collagen triple helix repeat (20 copies)	NA	NA	NA	NA	NA
Mhap_VW9_g7869.t1	381	Pfam	IPR013201	Cathepsin propeptide inhibitor domain (I29)	-	-	Cathepsin propeptide inhibitor domain (I29)	Cp1	COG4870@1|root,KOG1543@2759|Eukaryota,38I5R@33154|Opisthokonta,3BF68@33208|Metazoa,3CWSV@33213|Bilateria,40ANT@6231|Nematoda,1KU5X@119089|Chromadorea	33208|Metazoa	-	Inhibitor_I29,Peptidase_C1
Mhap_VW9_g7869.t1	381	Pfam	IPR000668	Peptidase C1A, papain C-terminal	-	-	Papain family cysteine protease	Cp1	COG4870@1|root,KOG1543@2759|Eukaryota,38I5R@33154|Opisthokonta,3BF68@33208|Metazoa,3CWSV@33213|Bilateria,40ANT@6231|Nematoda,1KU5X@119089|Chromadorea	33208|Metazoa	-	Inhibitor_I29,Peptidase_C1
Mhap_VW9_g787.t1	1036	Pfam	IPR001382	Glycoside hydrolase family 47	-	-	Glycosyl hydrolase family 47	EDEM3	KOG2430@1|root,KOG2430@2759|Eukaryota,39M9N@33154|Opisthokonta,3BA2X@33208|Metazoa,3CW8P@33213|Bilateria,40C8Q@6231|Nematoda,1KU47@119089|Chromadorea	33208|Metazoa	-	Glyco_hydro_47,PA
Mhap_VW9_g787.t1	1036	Pfam	IPR003137	PA domain	-	-	PA domain	EDEM3	KOG2430@1|root,KOG2430@2759|Eukaryota,39M9N@33154|Opisthokonta,3BA2X@33208|Metazoa,3CW8P@33213|Bilateria,40C8Q@6231|Nematoda,1KU47@119089|Chromadorea	33208|Metazoa	-	Glyco_hydro_47,PA
Mhap_VW9_g7899.t1	206	Gene3D	G3DSA:1.20.59.10	Chorismate mutase	IPR036979	Chorismate mutase domain superfamily	-	-
Mhap_VW9_g7907.t1	285	Pfam	IPR001148	Alpha carbonic anhydrase domain	-	-	Eukaryotic-type carbonic anhydrase	CA7	COG3338@1|root,KOG0382@2759|Eukaryota,39GXK@33154|Opisthokonta,3BHYI@33208|Metazoa,3CT0W@33213|Bilateria,40D4W@6231|Nematoda,1KVVC@119089|Chromadorea,410Q5@6236|Rhabditida	33208|Metazoa	-	Carb_anhydrase
Mhap_VW9_g7908.t2	277	Pfam	IPR001148	Alpha carbonic anhydrase domain	-	-	Eukaryotic-type carbonic anhydrase	-	COG3338@1|root,KOG0382@2759|Eukaryota,3ZEBA@5878|Ciliophora	5878|Ciliophora	-	Carb_anhydrase
Mhap_VW9_g7909.t1	290	Pfam	IPR001148	Alpha carbonic anhydrase domain	-	-	Eukaryotic-type carbonic anhydrase	CA4	COG3338@1|root,KOG0382@2759|Eukaryota,39XTU@33154|Opisthokonta,3BMQY@33208|Metazoa,3D16D@33213|Bilateria,48385@7711|Chordata,49916@7742|Vertebrata,4A0IX@7898|Actinopterygii	33208|Metazoa	-	Carb_anhydrase
Mhap_VW9_g7934.t1	449	Pfam	IPR001506	Peptidase M12A	-	-	Astacin (Peptidase family M12A)	ASTL	KOG3714@1|root,KOG3714@2759|Eukaryota,39V2U@33154|Opisthokonta,3BIEC@33208|Metazoa,3D4ZY@33213|Bilateria,48QR9@7711|Chordata,49MB0@7742|Vertebrata,49YUV@7898|Actinopterygii	33208|Metazoa	-	Astacin,CUB
Mhap_VW9_g7957.t4	NA	NA	NA	NA	NA	NA	Moulting cycle	-	2CZZU@1|root,2SC9C@2759|Eukaryota,3A4VA@33154|Opisthokonta,3BW5Q@33208|Metazoa,3DFSH@33213|Bilateria,40DHW@6231|Nematoda,1KYBK@119089|Chromadorea,40V2V@6236|Rhabditida	33208|Metazoa	-	Moulting_cycle
Mhap_VW9_g7960.t10	1023	Pfam	IPR001223	Glycoside hydrolase family 18, catalytic domain	-	-	Glycosyl hydrolases family 18	-	COG3325@1|root,KOG2806@2759|Eukaryota,3AIK9@33154|Opisthokonta,3BX64@33208|Metazoa,3DFC6@33213|Bilateria,40FKS@6231|Nematoda,1KY9Z@119089|Chromadorea	33208|Metazoa	-	Glyco_hydro_18
Mhap_VW9_g7973.t1	140	Pfam	IPR001534	Transthyretin-like	-	-	Transthyretin-like family	-	2BY1G@1|root,2S5WG@2759|Eukaryota,3A7RM@33154|Opisthokonta,3BSXH@33208|Metazoa,3DA58@33213|Bilateria,40E3B@6231|Nematoda,1KWD2@119089|Chromadorea	33208|Metazoa	-	TTR-52
Mhap_VW9_g8010.t5	292	Pfam	IPR013078	Histidine phosphatase superfamily, clade-1	-	-	Histidine phosphatase superfamily (branch 1)	NA	NA	NA	NA	NA
Mhap_VW9_g8010.t5	292	Pfam	IPR013078	Histidine phosphatase superfamily, clade-1	-	-	Histidine phosphatase superfamily (branch 1)	NA	NA	NA	NA	NA
Mhap_VW9_g8055.t4	370	Pfam	IPR007466	Peptidyl-arginine deiminase, Porphyromonas-type	-	-	Porphyromonas-type peptidyl-arginine deiminase	NA	NA	NA	NA	NA
Mhap_VW9_g8055.t4	370	Pfam	IPR007466	Peptidyl-arginine deiminase, Porphyromonas-type	-	-	Porphyromonas-type peptidyl-arginine deiminase	NA	NA	NA	NA	NA
Mhap_VW9_g8059.t1	472	Pfam	IPR002213	UDP-glucuronosyl/UDP-glucosyltransferase	-	-	UDP-glucoronosyl and UDP-glucosyl transferase	UGT2A1	KOG1192@1|root,KOG1192@2759|Eukaryota,38B62@33154|Opisthokonta,3BDT1@33208|Metazoa,3CY8Z@33213|Bilateria,41U20@6656|Arthropoda,3SKRZ@50557|Insecta,455F9@7147|Diptera,45WVK@7214|Drosophilidae	33208|Metazoa	GT1	UDPGT
Mhap_VW9_g8071.t8	786	Pfam	IPR003582	ShKT domain	-	-	ShK domain-like	-	KOG2408@1|root,KOG2408@2759|Eukaryota,39ZJ7@33154|Opisthokonta,3BNGC@33208|Metazoa,3D5X9@33213|Bilateria,40C9U@6231|Nematoda,1KUP2@119089|Chromadorea	33208|Metazoa	-	An_peroxidase,ShK
Mhap_VW9_g8071.t8	786	Pfam	IPR019791	Haem peroxidase, animal-type	-	-	Animal haem peroxidase	-	KOG2408@1|root,KOG2408@2759|Eukaryota,39ZJ7@33154|Opisthokonta,3BNGC@33208|Metazoa,3D5X9@33213|Bilateria,40C9U@6231|Nematoda,1KUP2@119089|Chromadorea	33208|Metazoa	-	An_peroxidase,ShK
Mhap_VW9_g810.t20	362	Pfam	IPR033121	Peptidase family A1 domain	-	-	Eukaryotic aspartyl protease	CTSE	KOG1339@1|root,KOG1339@2759|Eukaryota,38D42@33154|Opisthokonta,3BBEX@33208|Metazoa,3CZ8C@33213|Bilateria,41UZN@6656|Arthropoda	33208|Metazoa	-	A1_Propeptide,Asp
Mhap_VW9_g8235.t1	353	Pfam	IPR033121	Peptidase family A1 domain	-	-	Eukaryotic aspartyl protease	NAPSA	KOG1339@1|root,KOG1339@2759|Eukaryota	2759|Eukaryota	-	Asp
Mhap_VW9_g8237.t1	572	Pfam	IPR001818	Peptidase M10, metallopeptidase	-	-	Matrixin	-	KOG1565@1|root,KOG1565@2759|Eukaryota,3A6UJ@33154|Opisthokonta,3BT7T@33208|Metazoa,3D9H8@33213|Bilateria,40EF0@6231|Nematoda,1KWIS@119089|Chromadorea	33208|Metazoa	-	Peptidase_M10
Mhap_VW9_g8267.t2	274	Pfam	IPR000884	Thrombospondin type-1 (TSP1) repeat	-	-	Thrombospondin type 1 domain	SPON1	KOG3539@1|root,KOG3539@2759|Eukaryota,38FW7@33154|Opisthokonta,3BEQ3@33208|Metazoa,3CYKJ@33213|Bilateria,41TS9@6656|Arthropoda,3SK5A@50557|Insecta,44XXM@7147|Diptera,45PB9@7214|Drosophilidae	33208|Metazoa	-	Kunitz_BPTI,Reeler,Spond_N,TSP_1
Mhap_VW9_g8278.t1	403	Pfam	IPR033121	Peptidase family A1 domain	-	-	Eukaryotic aspartyl protease	-	KOG1339@1|root,KOG1339@2759|Eukaryota,3A4QZ@33154|Opisthokonta,3BSBF@33208|Metazoa,3D8VS@33213|Bilateria,40DGT@6231|Nematoda,1KYSD@119089|Chromadorea	2759|Eukaryota	-	Asp
Mhap_VW9_g8279.t1	348	Pfam	IPR000668	Peptidase C1A, papain C-terminal	-	-	Papain family cysteine protease	CTSB	COG4870@1|root,KOG1543@2759|Eukaryota,38F8F@33154|Opisthokonta,3BI1S@33208|Metazoa,3CS39@33213|Bilateria,41UQT@6656|Arthropoda	33208|Metazoa	-	Peptidase_C1,Propeptide_C1
Mhap_VW9_g8351.t23	391	Pfam	IPR000210	BTB/POZ domain	-	-	BTB/POZ domain	NA	NA	NA	NA	NA
Mhap_VW9_g8351.t23	391	Pfam	IPR000210	BTB/POZ domain	-	-	BTB/POZ domain	NA	NA	NA	NA	NA
Mhap_VW9_g8356.t1	508	Pfam	IPR001212	Somatomedin B domain	-	-	Somatomedin B domain	SBSPON	2C4A0@1|root,2QV8I@2759|Eukaryota,38BT9@33154|Opisthokonta,3BIKF@33208|Metazoa,3CTRA@33213|Bilateria,40E5Z@6231|Nematoda,1KYCR@119089|Chromadorea,40SIP@6236|Rhabditida	33208|Metazoa	-	Somatomedin_B,TSP_1
Mhap_VW9_g8356.t1	508	Pfam	IPR044004	Spondin-like TSP1 domain	-	-	Spondin-like TSP1 domain	SBSPON	2C4A0@1|root,2QV8I@2759|Eukaryota,38BT9@33154|Opisthokonta,3BIKF@33208|Metazoa,3CTRA@33213|Bilateria,40E5Z@6231|Nematoda,1KYCR@119089|Chromadorea,40SIP@6236|Rhabditida	33208|Metazoa	-	Somatomedin_B,TSP_1
Mhap_VW9_g8380.t2	351	Pfam	IPR003582	ShKT domain	-	-	ShK domain-like	-	2CS3V@1|root,2RA9R@2759|Eukaryota,3AWNV@33154|Opisthokonta,3CIBI@33208|Metazoa,3DZVQ@33213|Bilateria,40MBW@6231|Nematoda,1M4SX@119089|Chromadorea,412W0@6236|Rhabditida	33208|Metazoa	-	ShK
Mhap_VW9_g8388.t1	747	Pfam	IPR003582	ShKT domain	-	-	ShK domain-like	-	28J2M@1|root,2QRET@2759|Eukaryota,38F0S@33154|Opisthokonta,3BGBA@33208|Metazoa,3CU5R@33213|Bilateria,40FEA@6231|Nematoda,1KY3W@119089|Chromadorea,40XFN@6236|Rhabditida	33208|Metazoa	-	ShK,Tyrosinase
Mhap_VW9_g8388.t1	747	Pfam	IPR002227	Tyrosinase copper-binding domain	-	-	Common central domain of tyrosinase	-	28J2M@1|root,2QRET@2759|Eukaryota,38F0S@33154|Opisthokonta,3BGBA@33208|Metazoa,3CU5R@33213|Bilateria,40FEA@6231|Nematoda,1KY3W@119089|Chromadorea,40XFN@6236|Rhabditida	33208|Metazoa	-	ShK,Tyrosinase
Mhap_VW9_g8408.t2	NA	NA	NA	NA	NA	NA	BPI/LBP/CETP C-terminal domain	-	KOG4160@1|root,KOG4160@2759|Eukaryota,3AUWV@33154|Opisthokonta,3C3YE@33208|Metazoa,3DKV9@33213|Bilateria,40CWV@6231|Nematoda,1KVNM@119089|Chromadorea	33208|Metazoa	-	LBP_BPI_CETP,LBP_BPI_CETP_C
Mhap_VW9_g8462.t1	280	Pfam	IPR004898	Pectate lyase PlyH/PlyE-like	-	-	Pectate lyase	-	COG5297@1|root,COG5297@2|Bacteria,2GK3F@201174|Actinobacteria	201174|Actinobacteria	-	Pectate_lyase
Mhap_VW9_g8468.t1	392	Pfam	IPR000668	Peptidase C1A, papain C-terminal	-	-	Papain family cysteine protease	-	COG4870@1|root,KOG1543@2759|Eukaryota,38F8F@33154|Opisthokonta,3BI1S@33208|Metazoa,3CS39@33213|Bilateria,41UQT@6656|Arthropoda,3SKPK@50557|Insecta,3EC7R@33342|Paraneoptera	33208|Metazoa	-	Peptidase_C1,Propeptide_C1
Mhap_VW9_g8469.t1	289	Pfam	IPR000668	Peptidase C1A, papain C-terminal	-	-	Papain family cysteine protease	CTSO	COG4870@1|root,KOG1542@2759|Eukaryota,38CJI@33154|Opisthokonta,3BBDI@33208|Metazoa,3CZHQ@33213|Bilateria,487CR@7711|Chordata	33208|Metazoa	-	Inhibitor_I29,Peptidase_C1
Mhap_VW9_g8479.t1	219	Pfam	IPR000668	Peptidase C1A, papain C-terminal	-	-	Papain family cysteine protease	-	COG4870@1|root,KOG1543@2759|Eukaryota,3AHJ2@33154|Opisthokonta,3BZKS@33208|Metazoa,3DDE6@33213|Bilateria,40FYK@6231|Nematoda,1KXGZ@119089|Chromadorea,40XBV@6236|Rhabditida	33208|Metazoa	-	Peptidase_C1
Mhap_VW9_g8480.t3	404	Pfam	IPR000668	Peptidase C1A, papain C-terminal	-	-	Papain family cysteine protease	TINAGL1	KOG1544@1|root,KOG1544@2759|Eukaryota,38EK0@33154|Opisthokonta,3B9PJ@33208|Metazoa,3CZFG@33213|Bilateria,41X32@6656|Arthropoda,3SIP9@50557|Insecta,451JC@7147|Diptera,45VYF@7214|Drosophilidae	33208|Metazoa	-	Peptidase_C1,Somatomedin_B
Mhap_VW9_g8482.t1	438	Pfam	IPR000668	Peptidase C1A, papain C-terminal	-	-	Papain family cysteine protease	-	COG4870@1|root,KOG1543@2759|Eukaryota,38F8F@33154|Opisthokonta,3BI1S@33208|Metazoa,3CS39@33213|Bilateria	33208|Metazoa	-	Peptidase_C1,Propeptide_C1
Mhap_VW9_g8501.t10	370	Pfam	IPR055119	Abnormal cell migration protein 18-like, fibronectin type I domain	-	-	Fibronectin type I domain	NA	NA	NA	NA	NA
Mhap_VW9_g8501.t10	370	Pfam	IPR055119	Abnormal cell migration protein 18-like, fibronectin type I domain	-	-	Fibronectin type I domain	NA	NA	NA	NA	NA
Mhap_VW9_g8583.t12	347	Pfam	IPR002921	Fungal lipase-type domain	-	-	Lipase (class 3)	-	KOG4569@1|root,KOG4569@2759|Eukaryota,3A6PE@33154|Opisthokonta,3C06G@33208|Metazoa,3DGCW@33213|Bilateria,40G79@6231|Nematoda,1KZ1F@119089|Chromadorea	33208|Metazoa	-	Lipase_3
Mhap_VW9_g8610.t1	186	Pfam	IPR016179	Insulin-like	-	-	Insulin/IGF/Relaxin family	NA	NA	NA	NA	NA
Mhap_VW9_g8610.t1	186	Pfam	IPR016179	Insulin-like	-	-	Insulin/IGF/Relaxin family	NA	NA	NA	NA	NA
Mhap_VW9_g8611.t1	154	Pfam	IPR003677	SXP/RAL-2 family protein Ani s 5-like, cation-binding domain	-	-	SXP/RAL-2 family protein Ani s 5-like, metal-binding domain	-	2FFHY@1|root,2TGVX@2759|Eukaryota,39CXI@33154|Opisthokonta,3CGXG@33208|Metazoa,3DYDU@33213|Bilateria,40JQU@6231|Nematoda,1M32K@119089|Chromadorea,40YZP@6236|Rhabditida	33208|Metazoa	-	DUF148
Mhap_VW9_g8628.t1	530	Pfam	IPR002018	Carboxylesterase, type B	-	-	Carboxylesterase family	-	COG2272@1|root,COG2272@2|Bacteria,1MVQZ@1224|Proteobacteria,2TUA9@28211|Alphaproteobacteria,2KG07@204458|Caulobacterales	204458|Caulobacterales	CE10	COesterase
Mhap_VW9_g8630.t1	NA	NA	NA	NA	NA	NA	Belongs to the CRISP family	CRISP2	COG2340@1|root,KOG3017@2759|Eukaryota,39V9J@33154|Opisthokonta,3BI47@33208|Metazoa,3D0KV@33213|Bilateria,40GQF@6231|Nematoda,1KZRX@119089|Chromadorea,40UUS@6236|Rhabditida	33208|Metazoa	-	CAP,Crisp
Mhap_VW9_g8633.t1	437	Pfam	IPR003582	ShKT domain	-	-	ShK domain-like	-	KOG3714@1|root,KOG3714@2759|Eukaryota,39UJX@33154|Opisthokonta,3BP4Z@33208|Metazoa,3D2U1@33213|Bilateria,40BK6@6231|Nematoda,1KXV1@119089|Chromadorea,40Y2V@6236|Rhabditida	33208|Metazoa	-	Astacin,ShK
Mhap_VW9_g8633.t1	437	Pfam	IPR001506	Peptidase M12A	-	-	Astacin (Peptidase family M12A)	-	KOG3714@1|root,KOG3714@2759|Eukaryota,39UJX@33154|Opisthokonta,3BP4Z@33208|Metazoa,3D2U1@33213|Bilateria,40BK6@6231|Nematoda,1KXV1@119089|Chromadorea,40Y2V@6236|Rhabditida	33208|Metazoa	-	Astacin,ShK
Mhap_VW9_g8634.t1	101	Pfam	IPR001534	Transthyretin-like	-	-	Transthyretin-like family	-	2BY1G@1|root,2THFC@2759|Eukaryota,39DNB@33154|Opisthokonta,3CHKZ@33208|Metazoa,3DZ4I@33213|Bilateria,40KJJ@6231|Nematoda,1M3ZA@119089|Chromadorea,411MD@6236|Rhabditida	33208|Metazoa	-	TTR-52
Mhap_VW9_g8635.t1	142	Pfam	IPR001534	Transthyretin-like	-	-	Transthyretin-like family	-	2BY1G@1|root,2SQN1@2759|Eukaryota,3APH1@33154|Opisthokonta,3C1NJ@33208|Metazoa,3DH54@33213|Bilateria,40GF8@6231|Nematoda,1KZDU@119089|Chromadorea	33208|Metazoa	-	TTR-52
Mhap_VW9_g8645.t1	NA	NA	NA	NA	NA	NA	Lytic transglycolase	-	COG0797@1|root,COG0797@2|Bacteria,2IBUB@201174|Actinobacteria	201174|Actinobacteria	-	DPBB_1
Mhap_VW9_g8646.t1	NA	NA	NA	NA	NA	NA	Lytic transglycolase	-	COG0797@1|root,COG0797@2|Bacteria,2IBUB@201174|Actinobacteria	201174|Actinobacteria	-	DPBB_1
Mhap_VW9_g8647.t1	NA	NA	NA	NA	NA	NA	Lytic transglycolase	-	COG0797@1|root,COG0797@2|Bacteria,2IBUB@201174|Actinobacteria	201174|Actinobacteria	-	DPBB_1
Mhap_VW9_g8685.t1	NA	NA	NA	NA	NA	NA	C-type lectin (CTL) or carbohydrate-recognition domain (CRD)	CLEC4E	KOG4297@1|root,KOG4297@2759|Eukaryota,39TWF@33154|Opisthokonta,3BFQ9@33208|Metazoa,3CX0X@33213|Bilateria,48C6K@7711|Chordata,494RA@7742|Vertebrata	33208|Metazoa	-	Lectin_C
Mhap_VW9_g8690.t1	414	Pfam	IPR002921	Fungal lipase-type domain	-	-	Lipase (class 3)	-	KOG4569@1|root,KOG4569@2759|Eukaryota,39G5H@33154|Opisthokonta,3C1H6@33208|Metazoa,3DHVZ@33213|Bilateria,40GIW@6231|Nematoda,1KZKP@119089|Chromadorea,40TD9@6236|Rhabditida	33208|Metazoa	-	Lipase_3
Mhap_VW9_g872.t2	914	Pfam	IPR001079	Galectin, carbohydrate recognition domain	-	-	Galactoside-binding lectin	NA	NA	NA	NA	NA
Mhap_VW9_g872.t2	914	Pfam	IPR001079	Galectin, carbohydrate recognition domain	-	-	Galactoside-binding lectin	NA	NA	NA	NA	NA
Mhap_VW9_g8758.t1	161	Pfam	IPR001534	Transthyretin-like	-	-	Transthyretin-like family	-	2BZBI@1|root,2SU17@2759|Eukaryota,3AQ47@33154|Opisthokonta,3C1ZG@33208|Metazoa,3DID5@33213|Bilateria,40GQN@6231|Nematoda,1KZP0@119089|Chromadorea	33208|Metazoa	-	TTR-52
Mhap_VW9_g8759.t1	152	Pfam	IPR001534	Transthyretin-like	-	-	Transthyretin-like family	-	2BZBI@1|root,2S2J7@2759|Eukaryota,3A5J0@33154|Opisthokonta,3BRZS@33208|Metazoa,3D913@33213|Bilateria,40DJ5@6231|Nematoda,1KW7R@119089|Chromadorea	33208|Metazoa	-	TTR-52
Mhap_VW9_g8767.t1	503	Pfam	IPR028146	Glucosidase II beta subunit, N-terminal	-	-	Glucosidase II beta subunit-like	PRKCSH	KOG2397@1|root,KOG2397@2759|Eukaryota,38EUH@33154|Opisthokonta,3BAI0@33208|Metazoa,3CWAX@33213|Bilateria,41WT1@6656|Arthropoda,3SHBB@50557|Insecta,44YD6@7147|Diptera,45RTU@7214|Drosophilidae	33208|Metazoa	-	EF-hand_5,PRKCSH-like,PRKCSH_1
Mhap_VW9_g8767.t1	503	Pfam	IPR036607	Glucosidase 2 subunit beta-like	-	-	Glucosidase II beta subunit-like protein	PRKCSH	KOG2397@1|root,KOG2397@2759|Eukaryota,38EUH@33154|Opisthokonta,3BAI0@33208|Metazoa,3CWAX@33213|Bilateria,41WT1@6656|Arthropoda,3SHBB@50557|Insecta,44YD6@7147|Diptera,45RTU@7214|Drosophilidae	33208|Metazoa	-	EF-hand_5,PRKCSH-like,PRKCSH_1
Mhap_VW9_g8768.t1	365	Pfam	IPR001623	DnaJ domain	-	-	DnaJ domain	dnj-20	COG0484@1|root,KOG0713@2759|Eukaryota,38ENN@33154|Opisthokonta,3B95U@33208|Metazoa,3CWHF@33213|Bilateria,40CEC@6231|Nematoda,1KU6Q@119089|Chromadorea	33208|Metazoa	-	DnaJ,DnaJ_C
Mhap_VW9_g8768.t1	365	Pfam	IPR002939	Chaperone DnaJ, C-terminal	-	-	DnaJ C terminal domain	dnj-20	COG0484@1|root,KOG0713@2759|Eukaryota,38ENN@33154|Opisthokonta,3B95U@33208|Metazoa,3CWHF@33213|Bilateria,40CEC@6231|Nematoda,1KU6Q@119089|Chromadorea	33208|Metazoa	-	DnaJ,DnaJ_C
Mhap_VW9_g8814.t1	611	Pfam	IPR017942	Lipid-binding serum glycoprotein, N-terminal	-	-	LBP / BPI / CETP family, N-terminal domain	LBP	KOG4160@1|root,KOG4160@2759|Eukaryota,39TPG@33154|Opisthokonta,3BNWX@33208|Metazoa,3E40U@33213|Bilateria,40CEY@6231|Nematoda,1KUU3@119089|Chromadorea	33208|Metazoa	-	LBP_BPI_CETP,LBP_BPI_CETP_C
Mhap_VW9_g8814.t1	611	Pfam	IPR001124	Lipid-binding serum glycoprotein, C-terminal	-	-	LBP / BPI / CETP family, C-terminal domain	LBP	KOG4160@1|root,KOG4160@2759|Eukaryota,39TPG@33154|Opisthokonta,3BNWX@33208|Metazoa,3E40U@33213|Bilateria,40CEY@6231|Nematoda,1KUU3@119089|Chromadorea	33208|Metazoa	-	LBP_BPI_CETP,LBP_BPI_CETP_C
Mhap_VW9_g8908.t1	217	Pfam	IPR007945	Neuroendocrine 7B2 precursor	-	-	Neuroendocrine protein 7B2 precursor (Secretogranin V)	SCG5	KOG4187@1|root,KOG4187@2759|Eukaryota,38G2M@33154|Opisthokonta,3BEH1@33208|Metazoa,3CRYZ@33213|Bilateria,40DCH@6231|Nematoda,1KVQ9@119089|Chromadorea	33208|Metazoa	-	Secretogranin_V
Mhap_VW9_g8938.t2	646	Pfam	IPR001767	Hedgehog protein, Hint domain	-	-	Hint module	Hh	KOG3638@1|root,KOG3638@2759|Eukaryota,38EJM@33154|Opisthokonta,3BA86@33208|Metazoa,3CRIQ@33213|Bilateria,40DMJ@6231|Nematoda,1KW3V@119089|Chromadorea,40V5E@6236|Rhabditida	33208|Metazoa	-	HH_signal,Hint
Mhap_VW9_g8940.t1	646	Pfam	IPR001767	Hedgehog protein, Hint domain	-	-	Hint module	Hh	KOG3638@1|root,KOG3638@2759|Eukaryota,38EJM@33154|Opisthokonta,3BA86@33208|Metazoa,3CRIQ@33213|Bilateria,40DMJ@6231|Nematoda,1KW3V@119089|Chromadorea,40V5E@6236|Rhabditida	33208|Metazoa	-	HH_signal,Hint
Mhap_VW9_g8979.t1	266	Pfam	IPR004898	Pectate lyase PlyH/PlyE-like	-	-	Pectate lyase	-	COG5297@1|root,COG5297@2|Bacteria,2GK3F@201174|Actinobacteria,41D08@629295|Streptomyces griseus group	201174|Actinobacteria	-	Pectate_lyase
Mhap_VW9_g898.t1	162	Pfam	IPR013098	Immunoglobulin I-set	-	-	Immunoglobulin I-set domain	-	2C1RV@1|root,2RYK7@2759|Eukaryota,3A08I@33154|Opisthokonta,3BPSY@33208|Metazoa,3D6QZ@33213|Bilateria,40E7P@6231|Nematoda,1KYW7@119089|Chromadorea,40U4N@6236|Rhabditida	33208|Metazoa	-	I-set,Ig_3
Mhap_VW9_g8984.t1	261	Pfam	IPR001938	Thaumatin family	-	-	Thaumatin family	-	2CMEZ@1|root,2QQ6D@2759|Eukaryota,3A472@33154|Opisthokonta,3BRU8@33208|Metazoa,3D8RY@33213|Bilateria,40G92@6231|Nematoda,1KZA5@119089|Chromadorea	33208|Metazoa	-	Thaumatin
Mhap_VW9_g9034.t1	NA	NA	NA	NA	NA	NA	lipid binding	-	KOG4015@1|root,KOG4015@2759|Eukaryota,3A4HC@33154|Opisthokonta,3BTCU@33208|Metazoa,3DAC0@33213|Bilateria,40EEB@6231|Nematoda,1KWKU@119089|Chromadorea	33208|Metazoa	-	Lipocalin
Mhap_VW9_g9042.t1	450	Pfam	IPR033121	Peptidase family A1 domain	-	-	Eukaryotic aspartyl protease	NA	NA	NA	NA	NA
Mhap_VW9_g9042.t1	450	Pfam	IPR033121	Peptidase family A1 domain	-	-	Eukaryotic aspartyl protease	NA	NA	NA	NA	NA
Mhap_VW9_g9051.t1	458	Pfam	IPR000560	Histidine phosphatase superfamily, clade-2	-	-	Histidine phosphatase superfamily (branch 2)	-	KOG3720@1|root,KOG3720@2759|Eukaryota	2759|Eukaryota	-	His_Phos_2
Mhap_VW9_g908.t1		BLAST2GO		Description=Glycogen [starch] synthase
Mhap_VW9_g9086.t3	476	Pfam	IPR026906	BspA-type LRR region	-	-	BspA type Leucine rich repeat region (6 copies)	-	COG4886@1|root,KOG0619@2759|Eukaryota,3A812@33154|Opisthokonta,3BTMQ@33208|Metazoa,3D9HR@33213|Bilateria,40EB3@6231|Nematoda,1KX2C@119089|Chromadorea	33208|Metazoa	-	LRR_5,LRR_8
Mhap_VW9_g9129.t1	284	Pfam	IPR004898	Pectate lyase PlyH/PlyE-like	-	-	Pectate lyase	-	COG3866@1|root,COG5297@1|root,COG3866@2|Bacteria,COG5297@2|Bacteria,2GK3F@201174|Actinobacteria	201174|Actinobacteria	-	Pectate_lyase,RicinB_lectin_2
Mhap_VW9_g9130.t1	282	Pfam	IPR004898	Pectate lyase PlyH/PlyE-like	-	-	Pectate lyase	-	COG5297@1|root,COG5297@2|Bacteria,2GK3F@201174|Actinobacteria	201174|Actinobacteria	-	Pectate_lyase
Mhap_VW9_g9132.t1	280	Pfam	IPR004898	Pectate lyase PlyH/PlyE-like	-	-	Pectate lyase	-	2AA6V@1|root,2SHHK@2759|Eukaryota,39TRP@33154|Opisthokonta,3P1J6@4751|Fungi,3QSAK@4890|Ascomycota,218DS@147550|Sordariomycetes,1F1NN@1028384|Glomerellales	4751|Fungi	-	Pectate_lyase
Mhap_VW9_g9135.t1	283	Pfam	IPR004898	Pectate lyase PlyH/PlyE-like	-	-	Pectate lyase	-	2AA6V@1|root,2RYEI@2759|Eukaryota,3A0SS@33154|Opisthokonta,3P1FA@4751|Fungi,3QMRF@4890|Ascomycota,215BA@147550|Sordariomycetes,41JYA@639021|Magnaporthales	4751|Fungi	-	Pectate_lyase
Mhap_VW9_g9136.t1	862	Pfam	IPR001124	Lipid-binding serum glycoprotein, C-terminal	-	-	LBP / BPI / CETP family, C-terminal domain	-	KOG4160@1|root,KOG4160@2759|Eukaryota,39X49@33154|Opisthokonta,3BJ5X@33208|Metazoa,3CSSJ@33213|Bilateria,40BX3@6231|Nematoda,1KU8Z@119089|Chromadorea,40YJ0@6236|Rhabditida	33208|Metazoa	-	LBP_BPI_CETP,LBP_BPI_CETP_C
Mhap_VW9_g9136.t1	862	Pfam	IPR017942	Lipid-binding serum glycoprotein, N-terminal	-	-	LBP / BPI / CETP family, N-terminal domain	-	KOG4160@1|root,KOG4160@2759|Eukaryota,39X49@33154|Opisthokonta,3BJ5X@33208|Metazoa,3CSSJ@33213|Bilateria,40BX3@6231|Nematoda,1KU8Z@119089|Chromadorea,40YJ0@6236|Rhabditida	33208|Metazoa	-	LBP_BPI_CETP,LBP_BPI_CETP_C
Mhap_VW9_g9137.t3	NA	NA	NA	NA	NA	NA	Domain of unknown function DUF148	-	2E6SH@1|root,2SDF9@2759|Eukaryota,3ADVB@33154|Opisthokonta,3BW0P@33208|Metazoa,3DCCQ@33213|Bilateria,40F1D@6231|Nematoda,1KXB2@119089|Chromadorea,4104B@6236|Rhabditida	33208|Metazoa	-	DUF148
Mhap_VW9_g9139.t1	284	Pfam	IPR004898	Pectate lyase PlyH/PlyE-like	-	-	Pectate lyase	-	2AA6V@1|root,2S11F@2759|Eukaryota	2759|Eukaryota	-	Pectate_lyase
Mhap_VW9_g9159.t1	277	Pfam	IPR004898	Pectate lyase PlyH/PlyE-like	-	-	Pectate lyase	-	COG3509@1|root,COG5297@1|root,COG3509@2|Bacteria,COG5297@2|Bacteria,2GK3F@201174|Actinobacteria	201174|Actinobacteria	-	Pectate_lyase,RicinB_lectin_2
Mhap_VW9_g9182.t1	529	Pfam	IPR055119	Abnormal cell migration protein 18-like, fibronectin type I domain	-	-	Fibronectin type I domain	NA	NA	NA	NA	NA
Mhap_VW9_g9182.t1	529	Pfam	IPR055119	Abnormal cell migration protein 18-like, fibronectin type I domain	-	-	Fibronectin type I domain	NA	NA	NA	NA	NA
Mhap_VW9_g9187.t1	1399	Pfam	IPR013098	Immunoglobulin I-set	-	-	Immunoglobulin I-set domain	rig-6	KOG3513@1|root,KOG3513@2759|Eukaryota,38C7V@33154|Opisthokonta,3B984@33208|Metazoa,3CS11@33213|Bilateria,40D9X@6231|Nematoda,1KYK1@119089|Chromadorea	33208|Metazoa	-	Bravo_FIGEY,I-set,Ig_3,fn3
Mhap_VW9_g9187.t1	1399	Pfam	-	-	-	-	Immunoglobulin domain	rig-6	KOG3513@1|root,KOG3513@2759|Eukaryota,38C7V@33154|Opisthokonta,3B984@33208|Metazoa,3CS11@33213|Bilateria,40D9X@6231|Nematoda,1KYK1@119089|Chromadorea	33208|Metazoa	-	Bravo_FIGEY,I-set,Ig_3,fn3
Mhap_VW9_g9250.t1	105	Pfam	IPR002544	FMRFamide-related peptide-like	-	-	FMRFamide related peptide family	flp-14	2E2FA@1|root,2S9P2@2759|Eukaryota,3ABBA@33154|Opisthokonta,3BVBF@33208|Metazoa,3DB7V@33213|Bilateria,40EHB@6231|Nematoda,1KWY4@119089|Chromadorea	33208|Metazoa	-	FARP
Mhap_VW9_g9325.t3	579	Pfam	IPR001124	Lipid-binding serum glycoprotein, C-terminal	-	-	LBP / BPI / CETP family, C-terminal domain	-	KOG4160@1|root,KOG4160@2759|Eukaryota,3AIDF@33154|Opisthokonta,3BYVR@33208|Metazoa,3DF11@33213|Bilateria,40FZQ@6231|Nematoda,1KXXZ@119089|Chromadorea	33208|Metazoa	-	LBP_BPI_CETP_C
Mhap_VW9_g9354.t3	441	Pfam	IPR003609	PAN/Apple domain	-	-	PAN domain	-	2D2U3@1|root,2SP0T@2759|Eukaryota,3AKMR@33154|Opisthokonta,3C0XY@33208|Metazoa,3DGGX@33213|Bilateria,40GEI@6231|Nematoda,1KZAE@119089|Chromadorea	33208|Metazoa	-	PAN_1
Mhap_VW9_g9371.t6	616	Pfam	IPR002227	Tyrosinase copper-binding domain	-	-	Common central domain of tyrosinase	-	28J2M@1|root,2QRET@2759|Eukaryota,39UHZ@33154|Opisthokonta,3BYPD@33208|Metazoa,3DE3V@33213|Bilateria,40FFI@6231|Nematoda,1KXJA@119089|Chromadorea	33208|Metazoa	-	ShK,Tyrosinase
Mhap_VW9_g9371.t6	616	Pfam	IPR003582	ShKT domain	-	-	ShK domain-like	-	28J2M@1|root,2QRET@2759|Eukaryota,39UHZ@33154|Opisthokonta,3BYPD@33208|Metazoa,3DE3V@33213|Bilateria,40FFI@6231|Nematoda,1KXJA@119089|Chromadorea	33208|Metazoa	-	ShK,Tyrosinase
Mhap_VW9_g9374.t2	534	Pfam	IPR019545	DM13 domain	-	-	Electron transfer DM13	NA	NA	NA	NA	NA
Mhap_VW9_g9374.t2	534	Pfam	IPR019545	DM13 domain	-	-	Electron transfer DM13	NA	NA	NA	NA	NA
Mhap_VW9_g9409.t1	NA	NA	NA	NA	NA	NA	Protein of unknown function (DUF753)	-	2F712@1|root,2T83P@2759|Eukaryota,392IP@33154|Opisthokonta,3C7XF@33208|Metazoa,3DNY1@33213|Bilateria,42576@6656|Arthropoda,3SQCS@50557|Insecta,44XWT@7147|Diptera,45FU0@7148|Nematocera	33208|Metazoa	-	DUF753
Mhap_VW9_g9415.t1	487	Pfam	IPR002591	Type I phosphodiesterase/nucleotide pyrophosphatase/phosphate transferase	-	-	Type I phosphodiesterase / nucleotide pyrophosphatase	ENPP6	COG1524@1|root,KOG2645@2759|Eukaryota,38C3J@33154|Opisthokonta,3BHVH@33208|Metazoa,3CYYP@33213|Bilateria,40BQS@6231|Nematoda,1KUB7@119089|Chromadorea	33208|Metazoa	-	Phosphodiest
Mhap_VW9_g9436.t1	872	Pfam	IPR001079	Galectin, carbohydrate recognition domain	-	-	Galactoside-binding lectin	NA	NA	NA	NA	NA
Mhap_VW9_g9436.t1	872	Pfam	IPR001079	Galectin, carbohydrate recognition domain	-	-	Galactoside-binding lectin	NA	NA	NA	NA	NA
Mhap_VW9_g945.t1	185	Pfam	IPR002602	Domain of unknown function DB	-	-	DB module	-	2CXQN@1|root,2RZ2T@2759|Eukaryota,3A23S@33154|Opisthokonta,3BQSE@33208|Metazoa,3D7RR@33213|Bilateria,40D28@6231|Nematoda,1KVSX@119089|Chromadorea	33208|Metazoa	-	DB
Mhap_VW9_g946.t1	289	Pfam	IPR004045	Glutathione S-transferase, N-terminal	-	-	Glutathione S-transferase, N-terminal domain	NA	NA	NA	NA	NA
Mhap_VW9_g946.t1	289	Pfam	IPR004046	Glutathione S-transferase, C-terminal	-	-	Glutathione S-transferase, C-terminal domain	NA	NA	NA	NA	NA
Mhap_VW9_g946.t1	289	Pfam	IPR004045	Glutathione S-transferase, N-terminal	-	-	Glutathione S-transferase, N-terminal domain	NA	NA	NA	NA	NA
Mhap_VW9_g946.t1	289	Pfam	IPR004046	Glutathione S-transferase, C-terminal	-	-	Glutathione S-transferase, C-terminal domain	NA	NA	NA	NA	NA
Mhap_VW9_g9470.t1	826	Pfam	IPR001190	SRCR domain	-	-	Scavenger receptor cysteine-rich domain	-	28KTA@1|root,2QT9G@2759|Eukaryota,39TQE@33154|Opisthokonta,3BKF0@33208|Metazoa,3CZ8W@33213|Bilateria,40C3X@6231|Nematoda,1KTSM@119089|Chromadorea,40YWR@6236|Rhabditida	33208|Metazoa	-	Beta_helix,Lectin_C,SRCR
Mhap_VW9_g9497.t2	851	Pfam	IPR001079	Galectin, carbohydrate recognition domain	-	-	Galactoside-binding lectin	NA	NA	NA	NA	NA
Mhap_VW9_g9497.t2	851	Pfam	IPR001079	Galectin, carbohydrate recognition domain	-	-	Galactoside-binding lectin	NA	NA	NA	NA	NA
Mhap_VW9_g9531.t1	NA	NA	NA	NA	NA	NA	lipid binding	-	KOG4160@1|root,KOG4160@2759|Eukaryota,39BTY@33154|Opisthokonta,3CFV9@33208|Metazoa,3DX9W@33213|Bilateria,40EAA@6231|Nematoda,1KWPS@119089|Chromadorea	33208|Metazoa	-	LBP_BPI_CETP,LBP_BPI_CETP_C
Mhap_VW9_g955.t1	194	Pfam	IPR003677	SXP/RAL-2 family protein Ani s 5-like, cation-binding domain	-	-	SXP/RAL-2 family protein Ani s 5-like, metal-binding domain	NA	NA	NA	NA	NA
Mhap_VW9_g955.t1	194	Pfam	IPR003677	SXP/RAL-2 family protein Ani s 5-like, cation-binding domain	-	-	SXP/RAL-2 family protein Ani s 5-like, metal-binding domain	NA	NA	NA	NA	NA
Mhap_VW9_g9555.t1	960	Pfam	IPR000322	Glycoside hydrolase family 31, TIM barrel domain	-	-	Glycosyl hydrolases family 31 TIM-barrel domain	-	COG1501@1|root,KOG1065@2759|Eukaryota,38C0A@33154|Opisthokonta,3BACU@33208|Metazoa,3CTEG@33213|Bilateria,40BS5@6231|Nematoda,1KUKA@119089|Chromadorea	33208|Metazoa	GH31	Gal_mutarotas_2,Glyco_hydro_31,NtCtMGAM_N,Trefoil
Mhap_VW9_g9555.t1	960	Pfam	IPR048395	Glycosyl hydrolase family 31, C-terminal domain	-	-	Glycosyl hydrolase family 31 C-terminal domain	-	COG1501@1|root,KOG1065@2759|Eukaryota,38C0A@33154|Opisthokonta,3BACU@33208|Metazoa,3CTEG@33213|Bilateria,40BS5@6231|Nematoda,1KUKA@119089|Chromadorea	33208|Metazoa	GH31	Gal_mutarotas_2,Glyco_hydro_31,NtCtMGAM_N,Trefoil
Mhap_VW9_g9555.t1	960	Pfam	IPR000519	P-type trefoil domain	-	-	Trefoil (P-type) domain	-	COG1501@1|root,KOG1065@2759|Eukaryota,38C0A@33154|Opisthokonta,3BACU@33208|Metazoa,3CTEG@33213|Bilateria,40BS5@6231|Nematoda,1KUKA@119089|Chromadorea	33208|Metazoa	GH31	Gal_mutarotas_2,Glyco_hydro_31,NtCtMGAM_N,Trefoil
Mhap_VW9_g9555.t1	960	Pfam	IPR025887	Glycoside hydrolase family 31, N-terminal domain	-	-	Glycosyl hydrolase 31 N-terminal galactose mutarotase-like domain	-	COG1501@1|root,KOG1065@2759|Eukaryota,38C0A@33154|Opisthokonta,3BACU@33208|Metazoa,3CTEG@33213|Bilateria,40BS5@6231|Nematoda,1KUKA@119089|Chromadorea	33208|Metazoa	GH31	Gal_mutarotas_2,Glyco_hydro_31,NtCtMGAM_N,Trefoil
Mhap_VW9_g9574.t1	408	Pfam	IPR033121	Peptidase family A1 domain	-	-	Eukaryotic aspartyl protease	CTSE	KOG1339@1|root,KOG1339@2759|Eukaryota,38D42@33154|Opisthokonta,3BBEX@33208|Metazoa,3CZ8C@33213|Bilateria,485I3@7711|Chordata,48YII@7742|Vertebrata	33208|Metazoa	-	A1_Propeptide,Asp
Mhap_VW9_g9579.t2	408	Pfam	IPR004843	Calcineurin-like phosphoesterase domain, ApaH type	-	-	Calcineurin-like phosphoesterase	-	COG5555@1|root,2SSI1@2759|Eukaryota,39IYU@33154|Opisthokonta,3CNT8@33208|Metazoa,3E4ZN@33213|Bilateria,40R92@6231|Nematoda,1M8DG@119089|Chromadorea,40XAA@6236|Rhabditida	33208|Metazoa	-	Metallophos
Mhap_VW9_g9597.t1	497	Pfam	IPR001563	Peptidase S10, serine carboxypeptidase	-	-	Serine carboxypeptidase	-	COG2939@1|root,KOG1282@2759|Eukaryota,38FWP@33154|Opisthokonta,3BDSA@33208|Metazoa,3CUIQ@33213|Bilateria,40AT7@6231|Nematoda,1KUGD@119089|Chromadorea	33208|Metazoa	-	Peptidase_S10
Mhap_VW9_g9607.t1	NA	NA	NA	NA	NA	NA	Snake toxin and toxin-like protein	-	2C4A4@1|root,2SRFW@2759|Eukaryota,3AMYF@33154|Opisthokonta,3C1UC@33208|Metazoa,3DHQJ@33213|Bilateria,40GKW@6231|Nematoda,1KZC7@119089|Chromadorea,412PM@6236|Rhabditida	33208|Metazoa	-	Toxin_TOLIP
Mhap_VW9_g9608.t7	1019	Pfam	IPR001079	Galectin, carbohydrate recognition domain	-	-	Galactoside-binding lectin	LGALS4	KOG3587@1|root,KOG3587@2759|Eukaryota,38F0D@33154|Opisthokonta,3BEA4@33208|Metazoa,3CV1B@33213|Bilateria,4820R@7711|Chordata,498P1@7742|Vertebrata,3J40Y@40674|Mammalia	33208|Metazoa	-	Gal-bind_lectin
Mhap_VW9_g9624.t1	242	Pfam	IPR001623	DnaJ domain	-	-	DnaJ domain	dnaJ	COG0484@1|root,COG0484@2|Bacteria,1MVMS@1224|Proteobacteria,42KZM@68525|delta/epsilon subdivisions,2YMIC@29547|Epsilonproteobacteria	29547|Epsilonproteobacteria	-	DnaJ,DnaJ_C,DnaJ_CXXCXGXG
Mhap_VW9_g963.t1	281	Pfam	IPR004898	Pectate lyase PlyH/PlyE-like	-	-	Pectate lyase	-	COG5297@1|root,COG5297@2|Bacteria,2GK3F@201174|Actinobacteria	201174|Actinobacteria	-	Pectate_lyase
Mhap_VW9_g9699.t1	583	Pfam	IPR013078	Histidine phosphatase superfamily, clade-1	-	-	Histidine phosphatase superfamily (branch 1)	NA	NA	NA	NA	NA
Mhap_VW9_g9699.t1	583	Pfam	IPR013078	Histidine phosphatase superfamily, clade-1	-	-	Histidine phosphatase superfamily (branch 1)	NA	NA	NA	NA	NA
Mhap_VW9_g9713.t2	419	Pfam	IPR033121	Peptidase family A1 domain	-	-	Eukaryotic aspartyl protease	PGA5	KOG1339@1|root,KOG1339@2759|Eukaryota,38C9I@33154|Opisthokonta,3BJZI@33208|Metazoa,3CU62@33213|Bilateria,47ZHD@7711|Chordata,48W3E@7742|Vertebrata,3J1QS@40674|Mammalia,35HEW@314146|Euarchontoglires	33208|Metazoa	-	A1_Propeptide,Asp
Mhap_VW9_g9714.t1	170	Pfam	IPR001304	C-type lectin-like	-	-	Lectin C-type domain	NA	NA	NA	NA	NA
Mhap_VW9_g9714.t1	170	Pfam	IPR001304	C-type lectin-like	-	-	Lectin C-type domain	NA	NA	NA	NA	NA
Mhap_VW9_g9715.t1	193	Pfam	IPR001304	C-type lectin-like	-	-	Lectin C-type domain	NA	NA	NA	NA	NA
Mhap_VW9_g9715.t1	193	Pfam	IPR001304	C-type lectin-like	-	-	Lectin C-type domain	NA	NA	NA	NA	NA
Mhap_VW9_g9716.t1	769	Pfam	IPR001304	C-type lectin-like	-	-	Lectin C-type domain	-	KOG4297@1|root,KOG4297@2759|Eukaryota,38YNK@33154|Opisthokonta,3C5V9@33208|Metazoa,3DYF0@33213|Bilateria,40H2Y@6231|Nematoda,1M080@119089|Chromadorea,40Z5E@6236|Rhabditida	33208|Metazoa	-	CUB,Lectin_C
Mhap_VW9_g9719.t2	335	Pfam	IPR001547	Glycoside hydrolase, family 5	-	-	Cellulase (glycosyl hydrolase family 5)	-	COG2730@1|root,COG2730@2|Bacteria,4NIBG@976|Bacteroidetes,47JMG@768503|Cytophagia	976|Bacteroidetes	GH5,GH9	Cellulase
Mhap_VW9_g9726.t1	145	Pfam	IPR002602	Domain of unknown function DB	-	-	DB module	NA	NA	NA	NA	NA
Mhap_VW9_g9726.t1	145	Pfam	IPR002602	Domain of unknown function DB	-	-	DB module	NA	NA	NA	NA	NA
Mhap_VW9_g9731.t1	387	Pfam	IPR001623	DnaJ domain	-	-	DnaJ domain	-	COG0484@1|root,COG0659@1|root,KOG0236@2759|Eukaryota,KOG0714@2759|Eukaryota,3QHB7@4776|Peronosporales	4776|Peronosporales	-	STAS,Sulfate_transp,cNMP_binding
Mhap_VW9_g9738.t1	337	Pfam	IPR001547	Glycoside hydrolase, family 5	-	-	Cellulase (glycosyl hydrolase family 5)	-	COG2730@1|root,COG2730@2|Bacteria,4NIBG@976|Bacteroidetes,47JMG@768503|Cytophagia	976|Bacteroidetes	GH5,GH9	Cellulase
Mhap_VW9_g9806.t1	405	Pfam	IPR001223	Glycoside hydrolase family 18, catalytic domain	-	-	Glycosyl hydrolases family 18	CHID1	KOG2091@1|root,KOG2091@2759|Eukaryota,38HBY@33154|Opisthokonta,3BGA0@33208|Metazoa,3CRXI@33213|Bilateria,40E7B@6231|Nematoda,1KZA2@119089|Chromadorea	33208|Metazoa	GH18	Glyco_hydro_18
Mhap_VW9_g982.t1	529	Pfam	IPR012913	Protein OS9-like domain	-	-	Glucosidase II beta subunit-like protein	-	KOG3394@1|root,KOG3394@2759|Eukaryota,38CHR@33154|Opisthokonta,3BBT7@33208|Metazoa,3CWKV@33213|Bilateria,40DE2@6231|Nematoda,1KVUF@119089|Chromadorea,40VDC@6236|Rhabditida	33208|Metazoa	-	PRKCSH
Mhap_VW9_g9824.t1	450	Pfam	IPR048501	Legumain, prodomain	-	-	Legumain, prodomain	-	COG5206@1|root,KOG1348@2759|Eukaryota,37PUU@33090|Viridiplantae,3GFTM@35493|Streptophyta,3KQEI@4447|Liliopsida	35493|Streptophyta	-	Peptidase_C13
Mhap_VW9_g9824.t1	450	Pfam	IPR001096	Peptidase C13, legumain	-	-	Peptidase C13 family	-	COG5206@1|root,KOG1348@2759|Eukaryota,37PUU@33090|Viridiplantae,3GFTM@35493|Streptophyta,3KQEI@4447|Liliopsida	35493|Streptophyta	-	Peptidase_C13
Mhap_VW9_g9861.t1	164	Pfam	IPR031424	UPAR/Ly6 domain-containing protein Quiver-like	-	-	Quiver family u-PAR/Ly-6-like domain	NA	NA	NA	NA	NA
Mhap_VW9_g9861.t1	164	Pfam	IPR031424	UPAR/Ly6 domain-containing protein Quiver-like	-	-	Quiver family u-PAR/Ly-6-like domain	NA	NA	NA	NA	NA
Mhap_VW9_g9867.t1	421	Pfam	IPR041233	Alpha galactosidase, C-terminal beta sandwich domain	-	-	Alpha galactosidase C-terminal beta sandwich domain	-	KOG2366@1|root,KOG2366@2759|Eukaryota,38EIP@33154|Opisthokonta,3BAJ5@33208|Metazoa,3CSQH@33213|Bilateria,40AMT@6231|Nematoda,1KXXF@119089|Chromadorea	33208|Metazoa	-	Melibiase_2,Melibiase_2_C
Mhap_VW9_g9867.t1	421	Pfam	IPR002241	Glycoside hydrolase, family 27	-	-	Alpha galactosidase A	-	KOG2366@1|root,KOG2366@2759|Eukaryota,38EIP@33154|Opisthokonta,3BAJ5@33208|Metazoa,3CSQH@33213|Bilateria,40AMT@6231|Nematoda,1KXXF@119089|Chromadorea	33208|Metazoa	-	Melibiase_2,Melibiase_2_C
Mhap_VW9_g9880.t1	141	Pfam	IPR001534	Transthyretin-like	-	-	Transthyretin-like family	-	2BY1G@1|root,2SVCV@2759|Eukaryota,3AQYV@33154|Opisthokonta,3C2PJ@33208|Metazoa,3DIVA@33213|Bilateria,40GQH@6231|Nematoda,1KZRT@119089|Chromadorea	33208|Metazoa	-	TTR-52
Mhap_VW9_g9881.t4	724	Pfam	IPR031330	Glycoside hydrolase 35, catalytic domain	-	-	Glycosyl hydrolases family 35	GLB1L	COG1874@1|root,KOG0496@2759|Eukaryota,38D50@33154|Opisthokonta,3B96H@33208|Metazoa,3CREN@33213|Bilateria,40CAR@6231|Nematoda,1KTNQ@119089|Chromadorea,40TH0@6236|Rhabditida	33208|Metazoa	-	BetaGal_dom4_5,Glyco_hydro_35
Mhap_VW9_g9881.t4	724	Pfam	IPR048912	Beta-galactosidase 1-like , first all-beta domain	-	-	Beta-galactosidase, first all-beta domain	GLB1L	COG1874@1|root,KOG0496@2759|Eukaryota,38D50@33154|Opisthokonta,3B96H@33208|Metazoa,3CREN@33213|Bilateria,40CAR@6231|Nematoda,1KTNQ@119089|Chromadorea,40TH0@6236|Rhabditida	33208|Metazoa	-	BetaGal_dom4_5,Glyco_hydro_35
Mhap_VW9_g9881.t4	724	Pfam	IPR048913	Beta-galactosidase, galactose-binding domain	-	-	Beta-galactosidase, galactose-binding domain	GLB1L	COG1874@1|root,KOG0496@2759|Eukaryota,38D50@33154|Opisthokonta,3B96H@33208|Metazoa,3CREN@33213|Bilateria,40CAR@6231|Nematoda,1KTNQ@119089|Chromadorea,40TH0@6236|Rhabditida	33208|Metazoa	-	BetaGal_dom4_5,Glyco_hydro_35
Mhap_VW9_g9883.t1	1274	Pfam	IPR032487	Polyprotein allergen, nematode	-	-	Nematode polyprotein allergen ABA-1	-	28P6X@1|root,2QVTU@2759|Eukaryota,39UN9@33154|Opisthokonta,3BN1T@33208|Metazoa,3D4G0@33213|Bilateria,40C3D@6231|Nematoda,1KV5D@119089|Chromadorea	33208|Metazoa	-	NPA
Mhap_VW9_g9884.t1	808	Pfam	IPR007284	Ground-like domain	-	-	Ground-like domain	-	2E5BA@1|root,2SC54@2759|Eukaryota,3ARS2@33154|Opisthokonta,3CNFZ@33208|Metazoa,3DIU6@33213|Bilateria,40GVV@6231|Nematoda,1KZRV@119089|Chromadorea	33208|Metazoa	-	Ground-like
Mhap_VW9_g99.t1	181	Pfam	IPR003656	Zinc finger, BED-type	-	-	BED zinc finger	NA	NA	NA	NA	NA
Mhap_VW9_g99.t1	181	Pfam	IPR003656	Zinc finger, BED-type	-	-	BED zinc finger	NA	NA	NA	NA	NA
Mhap_VW9_g9913.t1	NA	NA	NA	NA	NA	NA	Component of the counting factor (CF) complex	-	2D8YH@1|root,2SF04@2759|Eukaryota,3X8TN@554915|Amoebozoa	554915|Amoebozoa	-	Glyco_hydro_25
Mhap_VW9_g9972.t1	290	Pfam	IPR002602	Domain of unknown function DB	-	-	DB module	-	2B4G8@1|root,2SN15@2759|Eukaryota,3AKBU@33154|Opisthokonta,3BZUM@33208|Metazoa,3DG56@33213|Bilateria,40G54@6231|Nematoda,1KZ24@119089|Chromadorea	33208|Metazoa	-	DB
Supp. Table 5: Functional annotation of Predicted Sercreted Peptides using EggNOG and InterproScan
