# Supplementary material for: High-resolution genome assembly and linkage mapping in Meloidogyne hapla reveal non-canonical telomere repeats and recombination hotspots associated with effector proteins
Source: PLoS Pathog. 2025 Nov 18;21(11):e1013706. doi: 10.1371/journal.ppat.1013706 (PMC12643312; doi:10.1371/journal.ppat.1013706)
Supplement: S6 Table — (XLSX) [file ppat.1013706.s018.xlsx]

## Sheet: Sheet1
S6 Table. Functionally un-annotated PSPs and their positons in M. hapla genome
Scaffold	ID	start	end
1	Mhap_VW9_g13.t1	78731	80239
1	Mhap_VW9_g22.t1	139757	142808
1	Mhap_VW9_g28.t1	179862	181598
1	Mhap_VW9_g57.t1	423063	424773
1	Mhap_VW9_g234.t2	1921963	1926351
1	Mhap_VW9_g344.t1	2497779	2499251
1	Mhap_VW9_g418.t1	2918490	2919008
1	Mhap_VW9_g453.t1	3095112	3095687
1	Mhap_VW9_g590.t1	3708562	3708945
1	Mhap_VW9_g704.t1	4301238	4301638
1	Mhap_VW9_g887.t2	5393265	5396671
1	Mhap_VW9_g954.t1	5860895	5861436
10	Mhap_VW9_g1041.t1	209661	211032
10	Mhap_VW9_g1130.t1	550116	551064
10	Mhap_VW9_g1173.t1	791546	794283
10	Mhap_VW9_g1238.t1	1019066	1019641
10	Mhap_VW9_g1315.t1	1326283	1326707
10	Mhap_VW9_g1333.t1	1391911	1392795
10	Mhap_VW9_g1370.t2	1558963	1559806
10	Mhap_VW9_g1418.t1	1750619	1751077
10	Mhap_VW9_g1444.t1	1843495	1844690
10	Mhap_VW9_g1447.t1	1848742	1849702
10	Mhap_VW9_g1621.t1	2572482	2576143
10	Mhap_VW9_g1659.t1	2817019	2818047
10	Mhap_VW9_g1668.t1	2885201	2887027
10	Mhap_VW9_g1702.t1	3013722	3014261
10	Mhap_VW9_g1712.t1	3062104	3062616
10	Mhap_VW9_g1740.t1	3162558	3165563
11	Mhap_VW9_g1746.t2	9607	10821
11	Mhap_VW9_g1772.t1	119725	121210
11	Mhap_VW9_g1774.t1	121487	122315
11	Mhap_VW9_g1805.t1	281578	282434
11	Mhap_VW9_g1864.t1	656455	658414
11	Mhap_VW9_g1882.t1	724759	725173
11	Mhap_VW9_g1915.t1	844644	845256
11	Mhap_VW9_g1931.t1	901181	901777
11	Mhap_VW9_g2132.t1	1766927	1767361
11	Mhap_VW9_g2197.t1	2012182	2012494
11	Mhap_VW9_g2207.t4	2034375	2036245
11	Mhap_VW9_g2248.t1	2315681	2317355
11	Mhap_VW9_g2278.t1	2550741	2553832
11	Mhap_VW9_g2282.t1	2630139	2631397
11	Mhap_VW9_g2384.t2	3014274	3016627
12	Mhap_VW9_g2420.t1	24065	25938
12	Mhap_VW9_g2589.t1	639564	640415
12	Mhap_VW9_g2734.t1	1345336	1348124
12	Mhap_VW9_g2755.t1	1461481	1462872
12	Mhap_VW9_g2790.t1	1651757	1656299
12	Mhap_VW9_g2799.t1	1745303	1747603
12	Mhap_VW9_g2801.t3	1751377	1753558
13	Mhap_VW9_g3112.t2	40769	41869
13	Mhap_VW9_g3117.t1	57462	58494
13	Mhap_VW9_g3197.t1	324296	325007
13	Mhap_VW9_g3201.t1	332341	332736
13	Mhap_VW9_g3255.t1	501515	502164
13	Mhap_VW9_g3264.t1	534561	535584
13	Mhap_VW9_g3266.t1	536954	537578
13	Mhap_VW9_g3267.t1	539660	540614
13	Mhap_VW9_g3290.t1	687351	687924
13	Mhap_VW9_g3331.t1	854515	855714
13	Mhap_VW9_g3357.t1	978263	978869
13	Mhap_VW9_g3472.t1	1493175	1493822
13	Mhap_VW9_g3483.t1	1590998	1595309
13	Mhap_VW9_g3536.t1	1885444	1886587
13	Mhap_VW9_g3538.t1	1890375	1890748
13	Mhap_VW9_g3542.t1	1901082	1901848
13	Mhap_VW9_g3575.t1	2069190	2071126
13	Mhap_VW9_g3577.t1	2073351	2074402
13	Mhap_VW9_g3578.t2	2078397	2083697
13	Mhap_VW9_g3587.t2	2143482	2147014
13	Mhap_VW9_g3606.t1	2331182	2331817
14	Mhap_VW9_g3736.t1	84335	86111
14	Mhap_VW9_g3744.t1	110114	111483
14	Mhap_VW9_g3811.t3	468940	474238
14	Mhap_VW9_g3823.t1	545207	548843
14	Mhap_VW9_g3824.t1	550033	553576
14	Mhap_VW9_g3866.t1	825881	826488
14	Mhap_VW9_g3869.t7	835575	837090
14	Mhap_VW9_g3905.t1	981501	983534
14	Mhap_VW9_g3950.t1	1246496	1247354
14	Mhap_VW9_g3953.t1	1251650	1252615
14	Mhap_VW9_g3954.t1	1254073	1255223
14	Mhap_VW9_g3955.t1	1256182	1257207
14	Mhap_VW9_g3989.t1	1615844	1617656
14	Mhap_VW9_g3990.t1	1626016	1627115
14	Mhap_VW9_g4007.t2	1728569	1729300
14	Mhap_VW9_g4043.t1	1875612	1876066
14	Mhap_VW9_g4065.t1	2017277	2018846
14	Mhap_VW9_g4073.t1	2057078	2057642
14	Mhap_VW9_g4074.t1	2058915	2059475
14	Mhap_VW9_g4075.t1	2062590	2062974
14	Mhap_VW9_g4086.t3	2119514	2120660
14	Mhap_VW9_g4175.t1	2580085	2581053
15	Mhap_VW9_g4272.t1	171077	171669
15	Mhap_VW9_g4282.t1	258088	258641
15	Mhap_VW9_g4293.t1	304717	306869
15	Mhap_VW9_g4296.t3	320821	325919
15	Mhap_VW9_g4310.t1	408304	410825
15	Mhap_VW9_g4325.t1	491639	493137
15	Mhap_VW9_g4327.t1	496150	496920
15	Mhap_VW9_g4371.t1	764186	769001
15	Mhap_VW9_g4485.t1	1301270	1301875
15	Mhap_VW9_g4534.t2	1495356	1497118
15	Mhap_VW9_g4547.t1	1544931	1545757
15	Mhap_VW9_g4588.t1	1751658	1753362
15	Mhap_VW9_g4592.t1	1769613	1769978
15	Mhap_VW9_g4594.t1	1783074	1783451
15	Mhap_VW9_g4603.t1	1816065	1816376
15	Mhap_VW9_g4606.t1	1821976	1822347
15	Mhap_VW9_g4607.t2	1823745	1824492
15	Mhap_VW9_g4642.t1	2034130	2035072
15	Mhap_VW9_g4653.t1	2150274	2150528
15	Mhap_VW9_g4739.t1	2515309	2516554
16	Mhap_VW9_g4839.t1	223047	225073
16	Mhap_VW9_g5043.t1	1436846	1437874
16	Mhap_VW9_g5105.t1	1765826	1767501
16	Mhap_VW9_g5264.t1	2430024	2430387
2	Mhap_VW9_g5312.t2	37016	37519
2	Mhap_VW9_g5353.t1	194799	195970
2	Mhap_VW9_g5397.t2	408968	410465
2	Mhap_VW9_g5427.t1	575141	579526
2	Mhap_VW9_g5544.t1	1677482	1678274
2	Mhap_VW9_g5601.t1	2062189	2062890
2	Mhap_VW9_g5634.t2	2195732	2199183
2	Mhap_VW9_g5706.t1	2415983	2416437
2	Mhap_VW9_g5752.t1	2553067	2553536
2	Mhap_VW9_g5824.t2	2856228	2856772
2	Mhap_VW9_g5863.t2	2985997	2987500
2	Mhap_VW9_g5864.t1	2987756	2989387
2	Mhap_VW9_g5871.t2	3029632	3032822
2	Mhap_VW9_g5885.t1	3094965	3096083
2	Mhap_VW9_g5944.t1	3543212	3544298
2	Mhap_VW9_g6066.t1	4837378	4840624
3	Mhap_VW9_g6213.t1	78445	79024
3	Mhap_VW9_g6308.t2	534120	535880
3	Mhap_VW9_g6320.t1	613242	615151
3	Mhap_VW9_g6351.t1	880090	884305
3	Mhap_VW9_g6397.t1	1168536	1171340
3	Mhap_VW9_g6416.t3	1280127	1283054
3	Mhap_VW9_g6434.t1	1377534	1378335
3	Mhap_VW9_g6474.t1	1608313	1613653
3	Mhap_VW9_g6501.t2	1737544	1739750
3	Mhap_VW9_g6532.t1	1903540	1904018
3	Mhap_VW9_g6643.t1	2431965	2432744
3	Mhap_VW9_g6644.t1	2433553	2434072
3	Mhap_VW9_g6884.t1	3410354	3412369
3	Mhap_VW9_g6951.t1	3778343	3780990
3	Mhap_VW9_g6977.t1	3883506	3884202
3	Mhap_VW9_g7119.t1	4409425	4409773
4	Mhap_VW9_g7189.t2	225667	227097
4	Mhap_VW9_g7277.t2	581638	582380
4	Mhap_VW9_g7348.t1	838943	842025
4	Mhap_VW9_g7349.t2	842631	845743
4	Mhap_VW9_g7423.t1	1169846	1170498
4	Mhap_VW9_g7447.t1	1314931	1315626
4	Mhap_VW9_g7448.t1	1320512	1321338
4	Mhap_VW9_g7657.t1	2222982	2224099
4	Mhap_VW9_g7713.t1	2665905	2667042
4	Mhap_VW9_g7723.t4	2772044	2778103
4	Mhap_VW9_g7731.t2	2796984	2798376
4	Mhap_VW9_g7775.t1	3302716	3304207
4	Mhap_VW9_g7820.t2	3749158	3753159
5	Mhap_VW9_g7874.t1	14294	14961
5	Mhap_VW9_g7904.t1	214865	215947
5	Mhap_VW9_g7942.t2	414442	415417
5	Mhap_VW9_g7971.t1	585014	589651
5	Mhap_VW9_g8159.t2	1659010	1661574
5	Mhap_VW9_g8363.t1	2980231	2981840
5	Mhap_VW9_g8368.t2	2999223	3000776
5	Mhap_VW9_g8464.t1	3580730	3587214
6	Mhap_VW9_g8497.t1	30487	30772
6	Mhap_VW9_g8504.t1	61119	61700
6	Mhap_VW9_g8528.t1	267927	268845
6	Mhap_VW9_g8544.t6	376594	379806
6	Mhap_VW9_g8567.t1	498062	498660
6	Mhap_VW9_g8576.t1	532715	533750
6	Mhap_VW9_g8589.t1	630822	632532
6	Mhap_VW9_g8613.t1	850618	861975
6	Mhap_VW9_g8622.t1	939006	943008
6	Mhap_VW9_g8631.t1	1094763	1097704
6	Mhap_VW9_g8648.t4	1213835	1217336
6	Mhap_VW9_g8679.t1	1439488	1440232
6	Mhap_VW9_g8698.t1	1532377	1532888
6	Mhap_VW9_g8839.t1	2053661	2054731
6	Mhap_VW9_g8898.t1	2255786	2256249
6	Mhap_VW9_g9010.t1	2798020	2798460
6	Mhap_VW9_g9014.t1	2806523	2807481
6	Mhap_VW9_g9028.t2	2849633	2852823
6	Mhap_VW9_g9053.t1	3076371	3077426
6	Mhap_VW9_g9185.t2	3788592	3789715
7	Mhap_VW9_g9312.t1	372106	374310
7	Mhap_VW9_g9465.t1	1589855	1590599
7	Mhap_VW9_g9515.t1	1868053	1868949
7	Mhap_VW9_g9516.t1	1873555	1874359
7	Mhap_VW9_g9539.t1	2003078	2004002
7	Mhap_VW9_g9621.t1	2586885	2589426
7	Mhap_VW9_g9734.t1	3751845	3752653
7	Mhap_VW9_g9743.t1	3778971	3780179
7	Mhap_VW9_g9745.t1	3784618	3786806
7	Mhap_VW9_g9762.t1	3818823	3819626
8	Mhap_VW9_g9838.t1	266410	267513
8	Mhap_VW9_g9847.t1	304813	305909
8	Mhap_VW9_g9897.t1	575088	575710
8	Mhap_VW9_g9910.t2	674739	676158
8	Mhap_VW9_g9969.t1	987244	988006
8	Mhap_VW9_g10045.t1	1374192	1375032
8	Mhap_VW9_g10135.t1	1809423	1809671
8	Mhap_VW9_g10212.t1	2166422	2166871
8	Mhap_VW9_g10226.t1	2239725	2240736
8	Mhap_VW9_g10232.t1	2250852	2252819
8	Mhap_VW9_g10260.t1	2371320	2372252
8	Mhap_VW9_g10262.t1	2382289	2383149
8	Mhap_VW9_g10270.t2	2426599	2431042
8	Mhap_VW9_g10278.t1	2467713	2470700
8	Mhap_VW9_g10280.t1	2484081	2486626
8	Mhap_VW9_g10376.t1	2976242	2980702
8	Mhap_VW9_g10429.t1	3301446	3302430
8	Mhap_VW9_g10430.t1	3304895	3308604
8	Mhap_VW9_g10469.t1	3510120	3512868
9	Mhap_VW9_g10526.t1	28183	28762
9	Mhap_VW9_g10587.t1	275194	276987
9	Mhap_VW9_g10647.t1	752794	753694
9	Mhap_VW9_g10809.t1	1455499	1456709
9	Mhap_VW9_g10849.t1	1582599	1583021
9	Mhap_VW9_g10892.t1	1722645	1723455
9	Mhap_VW9_g10938.t2	1938976	1940039
9	Mhap_VW9_g10968.t1	2030390	2031428
8	Mhap_VW9_g10488.t1	3587254	3588402
9	Mhap_VW9_g10641.t1	701336	704981
9	Mhap_VW9_g11106.t1	2603778	2605238
9	Mhap_VW9_g11114.t1	2656904	2659631
1	Mhap_VW9_g109.t1	875615	876112
13	Mhap_VW9_g3232.t1	419125	420045
10	Mhap_VW9_g996.t1	46905	47614
11	Mhap_VW9_g2072.t1	1530984	1531268
13	Mhap_VW9_g3594.t1	2181425	2182831
8	Mhap_VW9_g9893.t1	566032	566458
8	Mhap_VW9_g10100.t1	1670560	1670943
8	Mhap_VW9_g10113.t1	1718575	1718924
14	Mhap_VW9_g3755.t1	163289	164280
14	Mhap_VW9_g3872.t2	842191	846052
15	Mhap_VW9_g4264.t1	136214	136595
3	Mhap_VW9_g6277.t1	334388	335192
4	Mhap_VW9_g7633.t1	2121640	2123242
4	Mhap_VW9_g7641.t1	2155534	2156866
4	Mhap_VW9_g7724.t1	2781725	2783575
4	Mhap_VW9_g7754.t1	3083351	3085936
4	Mhap_VW9_g7757.t1	3188884	3190244
4	Mhap_VW9_g7815.t1	3715944	3717479
5	Mhap_VW9_g7933.t1	370935	371246
5	Mhap_VW9_g8467.t1	3616459	3618085
6	Mhap_VW9_g9045.t1	3029625	3030289
7	Mhap_VW9_g9532.t1	1951850	1952338
2	Mhap_VW9_g5881.t1	3078838	3081285
2	Mhap_VW9_g6000.t1	3890163	3890675
2	Mhap_VW9_g6001.t1	3891088	3891600
2	Mhap_VW9_g6091.t1	5100340	5101999
2	Mhap_VW9_g6098.t1	5148830	5149345
15	Mhap_VW9_g4585.t1	1739831	1740166
15	Mhap_VW9_g4602.t1	1814125	1814514
15	Mhap_VW9_g4659.t1	2180272	2180673
15	Mhap_VW9_g4660.t1	2181163	2181564
15	Mhap_VW9_g4689.t1	2298380	2298985
16	Mhap_VW9_g4968.t1	1067806	1070568
2	Mhap_VW9_g5500.t1	1367144	1367849
1	Mhap_VW9_g34.t1	218905	220311
1	Mhap_VW9_g35.t1	222403	224329
1	Mhap_VW9_g43.t1	287384	288163
1	Mhap_VW9_g44.t1	298120	298408
1	Mhap_VW9_g46.t2	303027	303715
1	Mhap_VW9_g47.t1	305502	308153
1	Mhap_VW9_g61.t1	467700	468858
1	Mhap_VW9_g65.t1	499700	500435
1	Mhap_VW9_g74.t1	620248	621321
1	Mhap_VW9_g79.t1	640290	641580
1	Mhap_VW9_g98.t1	731441	732277
1	Mhap_VW9_g102.t1	785292	786045
1	Mhap_VW9_g110.t1	880791	881433
1	Mhap_VW9_g111.t2	882723	885318
1	Mhap_VW9_g112.t1	890575	892220
1	Mhap_VW9_g136.t1	1105158	1105992
1	Mhap_VW9_g141.t1	1148064	1149220
1	Mhap_VW9_g150.t2	1424979	1427038
1	Mhap_VW9_g158.t1	1457243	1457917
1	Mhap_VW9_g167.t1	1527989	1528277
1	Mhap_VW9_g293.t1	2247733	2248761
1	Mhap_VW9_g318.t1	2355887	2359633
1	Mhap_VW9_g363.t2	2627819	2631634
1	Mhap_VW9_g380.t1	2741125	2743297
1	Mhap_VW9_g388.t1	2762582	2763153
1	Mhap_VW9_g451.t1	3089723	3090707
1	Mhap_VW9_g454.t1	3096363	3097041
1	Mhap_VW9_g477.t2	3178793	3180190
1	Mhap_VW9_g567.t1	3526750	3527134
1	Mhap_VW9_g705.t1	4302881	4303379
1	Mhap_VW9_g733.t1	4461768	4462237
1	Mhap_VW9_g819.t1	4970166	4970562
1	Mhap_VW9_g842.t1	5065409	5066971
1	Mhap_VW9_g846.t3	5086857	5088611
1	Mhap_VW9_g847.t1	5091617	5095434
1	Mhap_VW9_g910.t1	5492916	5493784
1	Mhap_VW9_g948.t1	5808344	5808749
1	Mhap_VW9_g950.t2	5836459	5837805
10	Mhap_VW9_g1054.t1	268909	269381
10	Mhap_VW9_g1059.t2	279030	281547
10	Mhap_VW9_g1260.t1	1099616	1100365
10	Mhap_VW9_g1271.t1	1119267	1121976
10	Mhap_VW9_g1273.t1	1154665	1155519
10	Mhap_VW9_g1275.t1	1157863	1158666
10	Mhap_VW9_g1343.t1	1426092	1427011
10	Mhap_VW9_g1371.t1	1562830	1564182
10	Mhap_VW9_g1372.t1	1568350	1568721
10	Mhap_VW9_g1420.t1	1758827	1761139
10	Mhap_VW9_g1566.t1	2271363	2272721
10	Mhap_VW9_g1571.t1	2293304	2294050
10	Mhap_VW9_g1587.t1	2392810	2393189
10	Mhap_VW9_g1604.t1	2477955	2478367
10	Mhap_VW9_g1608.t1	2490556	2491428
10	Mhap_VW9_g1610.t1	2498347	2499013
10	Mhap_VW9_g1622.t1	2578173	2579293
10	Mhap_VW9_g1640.t2	2687262	2688493
10	Mhap_VW9_g1641.t1	2690213	2690647
10	Mhap_VW9_g1644.t1	2700955	2704266
10	Mhap_VW9_g1660.t1	2818993	2819823
10	Mhap_VW9_g1661.t1	2825939	2827059
10	Mhap_VW9_g1663.t1	2839029	2839593
10	Mhap_VW9_g1704.t1	3020156	3020839
10	Mhap_VW9_g1721.t1	3098441	3100130
10	Mhap_VW9_g1722.t1	3101258	3102514
10	Mhap_VW9_g1741.t1	3165800	3166637
11	Mhap_VW9_g1782.t1	154819	155184
11	Mhap_VW9_g1783.t1	155892	156686
11	Mhap_VW9_g1810.t1	325525	329941
11	Mhap_VW9_g1840.t1	503961	505196
11	Mhap_VW9_g1842.t1	506252	508119
11	Mhap_VW9_g1847.t1	549159	550401
11	Mhap_VW9_g1848.t1	551238	551479
11	Mhap_VW9_g1881.t31	722461	724141
11	Mhap_VW9_g1883.t1	725541	727236
11	Mhap_VW9_g1913.t1	841201	841827
11	Mhap_VW9_g1914.t1	843900	844536
11	Mhap_VW9_g1919.t1	860283	861443
11	Mhap_VW9_g1936.t1	908801	909517
11	Mhap_VW9_g1967.t1	1061641	1062099
11	Mhap_VW9_g2027.t1	1338132	1339030
11	Mhap_VW9_g2079.t1	1561412	1562640
11	Mhap_VW9_g2088.t1	1602513	1603183
11	Mhap_VW9_g2128.t3	1750315	1758906
11	Mhap_VW9_g2165.t2	1883839	1885037
11	Mhap_VW9_g2182.t1	1972121	1972540
11	Mhap_VW9_g2209.t1	2055625	2058845
11	Mhap_VW9_g2219.t1	2122475	2122951
11	Mhap_VW9_g2228.t1	2210045	2211661
11	Mhap_VW9_g2233.t1	2236377	2240039
11	Mhap_VW9_g2237.t1	2260634	2260926
11	Mhap_VW9_g2252.t1	2355755	2357669
11	Mhap_VW9_g2254.t3	2363125	2367799
11	Mhap_VW9_g2258.t1	2393970	2396623
11	Mhap_VW9_g2260.t1	2411960	2413741
11	Mhap_VW9_g2268.t1	2467857	2473229
11	Mhap_VW9_g2283.t1	2631940	2632979
11	Mhap_VW9_g2328.t1	2875632	2876079
11	Mhap_VW9_g2334.t4	2889023	2890793
11	Mhap_VW9_g2356.t4	2945903	2948040
12	Mhap_VW9_g2485.t2	255527	256330
12	Mhap_VW9_g2541.t1	439227	440604
12	Mhap_VW9_g2588.t1	636606	638390
12	Mhap_VW9_g2590.t1	644033	644855
12	Mhap_VW9_g2665.t1	994218	995301
12	Mhap_VW9_g2785.t1	1636014	1636918
12	Mhap_VW9_g2786.t1	1637814	1638327
12	Mhap_VW9_g2825.t1	1876400	1877596
12	Mhap_VW9_g2837.t1	1932271	1933121
13	Mhap_VW9_g3113.t1	48426	48749
13	Mhap_VW9_g3184.t1	273131	273825
13	Mhap_VW9_g3233.t1	431431	434714
13	Mhap_VW9_g3251.t1	494674	495009
13	Mhap_VW9_g3265.t1	536231	536513
13	Mhap_VW9_g3268.t1	542579	546011
13	Mhap_VW9_g3307.t1	729062	731209
13	Mhap_VW9_g3322.t1	798768	799726
13	Mhap_VW9_g3324.t1	810357	811924
13	Mhap_VW9_g3328.t1	833390	834235
13	Mhap_VW9_g3340.t1	920648	921450
13	Mhap_VW9_g3354.t1	966484	967852
13	Mhap_VW9_g3375.t1	1035129	1035545
13	Mhap_VW9_g3416.t1	1215087	1215640
13	Mhap_VW9_g3443.t1	1350074	1350481
13	Mhap_VW9_g3446.t1	1374349	1374960
13	Mhap_VW9_g3528.t1	1861189	1861874
13	Mhap_VW9_g3561.t2	2001212	2002152
13	Mhap_VW9_g3582.t1	2110241	2111881
13	Mhap_VW9_g3585.t1	2124451	2125082
13	Mhap_VW9_g3589.t2	2152813	2156357
13	Mhap_VW9_g3593.t1	2179748	2181041
13	Mhap_VW9_g3608.t1	2340714	2341739
13	Mhap_VW9_g3609.t1	2355549	2357398
13	Mhap_VW9_g3642.t1	2569347	2569635
13	Mhap_VW9_g3664.t1	2657031	2657396
13	Mhap_VW9_g3679.t1	2722625	2723584
13	Mhap_VW9_g3711.t1	2889810	2891108
14	Mhap_VW9_g3731.t7	67569	69977
14	Mhap_VW9_g3770.t1	250477	250686
14	Mhap_VW9_g3771.t1	251536	251811
14	Mhap_VW9_g3782.t1	316580	316837
14	Mhap_VW9_g3792.t1	363964	364512
14	Mhap_VW9_g3807.t2	444154	445146
14	Mhap_VW9_g3808.t1	445692	447798
14	Mhap_VW9_g3809.t1	448840	451459
14	Mhap_VW9_g3810.t61	465521	467637
14	Mhap_VW9_g3825.t1	554594	557060
14	Mhap_VW9_g3861.t1	806148	808429
14	Mhap_VW9_g3868.t1	834109	835234
14	Mhap_VW9_g3758.t2	176019	177384
14	Mhap_VW9_g3880.t1	899398	900366
14	Mhap_VW9_g3928.t1	1149283	1149849
14	Mhap_VW9_g4064.t1	2012427	2013009
14	Mhap_VW9_g4085.t1	2118338	2118847
14	Mhap_VW9_g4092.t1	2148452	2148884
14	Mhap_VW9_g4097.t1	2220557	2223551
14	Mhap_VW9_g4124.t1	2371240	2373171
14	Mhap_VW9_g4130.t1	2393679	2394040
14	Mhap_VW9_g4134.t1	2407167	2407638
14	Mhap_VW9_g4135.t1	2408309	2408804
14	Mhap_VW9_g4150.t1	2491444	2493074
14	Mhap_VW9_g4161.t1	2535561	2536192
15	Mhap_VW9_g4236.t12	5658	9047
15	Mhap_VW9_g4255.t1	99021	99497
15	Mhap_VW9_g4260.t2	115523	116133
15	Mhap_VW9_g4265.t1	136954	137550
15	Mhap_VW9_g4287.t51	268036	274895
15	Mhap_VW9_g4288.t3	286317	291767
15	Mhap_VW9_g4290.t1	294659	295760
15	Mhap_VW9_g4300.t1	365179	366993
15	Mhap_VW9_g4374.t1	778767	779573
15	Mhap_VW9_g4501.t1	1356529	1356894
15	Mhap_VW9_g4537.t1	1503751	1504116
15	Mhap_VW9_g4548.t1	1546209	1546460
15	Mhap_VW9_g4586.t1	1741919	1742224
15	Mhap_VW9_g4593.t1	1772642	1773175
15	Mhap_VW9_g4601.t1	1812252	1812623
15	Mhap_VW9_g4552.t1	1621035	1621406
15	Mhap_VW9_g4579.t1	1724365	1725197
15	Mhap_VW9_g4610.t1	1838964	1839263
15	Mhap_VW9_g4626.t1	1963906	1964157
15	Mhap_VW9_g4657.t1	2162806	2163180
15	Mhap_VW9_g4661.t1	2184092	2184466
15	Mhap_VW9_g4662.t1	2185708	2186169
15	Mhap_VW9_g4663.t1	2187635	2188045
15	Mhap_VW9_g4716.t1	2399798	2406913
15	Mhap_VW9_g4723.t1	2438062	2438820
16	Mhap_VW9_g4836.t1	216317	217741
16	Mhap_VW9_g4837.t1	218842	220088
16	Mhap_VW9_g4838.t1	221094	222426
16	Mhap_VW9_g4859.t1	292376	295429
16	Mhap_VW9_g4875.t1	372473	372847
16	Mhap_VW9_g4882.t1	417461	418835
16	Mhap_VW9_g4887.t1	444948	448990
16	Mhap_VW9_g4891.t1	475742	476684
16	Mhap_VW9_g4907.t1	656866	658428
16	Mhap_VW9_g4920.t1	755925	756391
16	Mhap_VW9_g4921.t1	759708	760562
16	Mhap_VW9_g4922.t1	768310	768747
16	Mhap_VW9_g5200.t1	2216222	2216984
16	Mhap_VW9_g5240.t1	2345227	2346251
16	Mhap_VW9_g5247.t1	2366713	2367263
2	Mhap_VW9_g5388.t1	352968	354090
2	Mhap_VW9_g5417.t1	485828	487098
2	Mhap_VW9_g5430.t1	600363	600617
2	Mhap_VW9_g5454.t1	1019919	1020232
2	Mhap_VW9_g5463.t1	1055163	1055880
2	Mhap_VW9_g5471.t1	1161774	1162107
2	Mhap_VW9_g5473.t1	1169647	1180606
2	Mhap_VW9_g5475.t1	1202843	1206330
2	Mhap_VW9_g5493.t1	1312313	1316313
2	Mhap_VW9_g5496.t1	1349577	1349840
2	Mhap_VW9_g5497.t1	1351098	1351367
2	Mhap_VW9_g5501.t1	1372365	1373231
2	Mhap_VW9_g5502.t1	1448262	1448685
2	Mhap_VW9_g5537.t1	1645157	1646369
2	Mhap_VW9_g5654.t2	2253420	2254020
2	Mhap_VW9_g5740.t1	2517555	2518886
2	Mhap_VW9_g5753.t1	2554733	2555246
2	Mhap_VW9_g5756.t1	2575489	2575975
2	Mhap_VW9_g5768.t1	2633202	2633515
2	Mhap_VW9_g5774.t1	2656878	2657125
2	Mhap_VW9_g5866.t1	2994106	2994931
2	Mhap_VW9_g5878.t1	3073712	3074501
2	Mhap_VW9_g5905.t1	3225771	3226244
2	Mhap_VW9_g5911.t1	3252118	3252840
2	Mhap_VW9_g5913.t1	3265099	3265461
2	Mhap_VW9_g5943.t1	3527420	3527812
2	Mhap_VW9_g5978.t1	3667309	3668001
2	Mhap_VW9_g6008.t1	4037084	4038024
2	Mhap_VW9_g6039.t1	4343722	4344541
2	Mhap_VW9_g6041.t2	4351262	4353319
2	Mhap_VW9_g6043.t1	4416236	4416505
2	Mhap_VW9_g6052.t1	4618688	4619062
2	Mhap_VW9_g6074.t1	4938768	4940455
2	Mhap_VW9_g6079.t2	4997457	5000861
2	Mhap_VW9_g6096.t1	5135039	5135969
2	Mhap_VW9_g6102.t1	5161703	5162287
2	Mhap_VW9_g6103.t1	5164395	5164916
2	Mhap_VW9_g6106.t1	5169790	5170305
3	Mhap_VW9_g6222.t1	116135	117196
3	Mhap_VW9_g6223.t1	117397	119359
3	Mhap_VW9_g6245.t1	216207	216723
3	Mhap_VW9_g6247.t1	220318	220834
3	Mhap_VW9_g6253.t2	237500	237984
3	Mhap_VW9_g6267.t1	274934	275552
3	Mhap_VW9_g6275.t1	323215	325875
3	Mhap_VW9_g6276.t1	328761	331540
3	Mhap_VW9_g6278.t1	336333	337182
3	Mhap_VW9_g6279.t1	337777	338427
3	Mhap_VW9_g6280.t1	342699	343774
3	Mhap_VW9_g6281.t1	358090	359407
3	Mhap_VW9_g6293.t1	412706	415582
3	Mhap_VW9_g6294.t1	424489	425079
3	Mhap_VW9_g6295.t1	427814	430817
3	Mhap_VW9_g6299.t1	457586	459303
3	Mhap_VW9_g6301.t1	464778	467275
3	Mhap_VW9_g6304.t1	483356	483898
3	Mhap_VW9_g6318.t1	607161	609209
3	Mhap_VW9_g6319.t1	610677	611869
3	Mhap_VW9_g6329.t1	696525	700132
3	Mhap_VW9_g6330.t1	702156	704962
3	Mhap_VW9_g6348.t1	812846	817867
3	Mhap_VW9_g6349.t1	847412	848034
3	Mhap_VW9_g6353.t1	904652	906591
3	Mhap_VW9_g6371.t1	1012528	1015406
3	Mhap_VW9_g6453.t1	1487289	1488510
3	Mhap_VW9_g6528.t2	1862176	1865340
3	Mhap_VW9_g6545.t1	1948501	1949472
3	Mhap_VW9_g6575.t1	2042586	2043056
3	Mhap_VW9_g6635.t2	2402734	2403531
3	Mhap_VW9_g6656.t1	2485445	2486852
3	Mhap_VW9_g6905.t1	3517311	3518329
3	Mhap_VW9_g6941.t1	3754042	3755925
3	Mhap_VW9_g7031.t1	4130767	4132071
3	Mhap_VW9_g7081.t1	4317174	4318234
4	Mhap_VW9_g7285.t1	608830	609091
4	Mhap_VW9_g7518.t3	1606417	1608594
4	Mhap_VW9_g7569.t1	1820028	1820876
4	Mhap_VW9_g7631.t39	2116852	2118768
4	Mhap_VW9_g7640.t3	2148572	2150081
4	Mhap_VW9_g7665.t1	2259805	2261367
4	Mhap_VW9_g7668.t25	2276033	2278797
4	Mhap_VW9_g7685.t1	2362769	2364775
4	Mhap_VW9_g7699.t1	2587412	2588871
4	Mhap_VW9_g7711.t1	2659856	2660164
4	Mhap_VW9_g7714.t1	2690913	2692182
4	Mhap_VW9_g7726.t1	2786989	2787706
4	Mhap_VW9_g7728.t3	2789503	2790473
4	Mhap_VW9_g7732.t1	2799374	2800113
4	Mhap_VW9_g7749.t1	2962089	2963028
4	Mhap_VW9_g7750.t1	2964451	2965490
4	Mhap_VW9_g7752.t1	3047479	3048279
4	Mhap_VW9_g7760.t1	3255326	3256497
4	Mhap_VW9_g7774.t1	3299755	3301927
4	Mhap_VW9_g7804.t2	3621783	3623119
4	Mhap_VW9_g7818.t1	3734569	3735192
4	Mhap_VW9_g7857.t1	4200213	4200785
4	Mhap_VW9_g7859.t1	4311216	4311982
4	Mhap_VW9_g7863.t1	4338622	4340803
4	Mhap_VW9_g7865.t1	4348225	4349188
5	Mhap_VW9_g7872.t1	9274	9591
5	Mhap_VW9_g7876.t2	20275	22509
5	Mhap_VW9_g7893.t1	102629	104720
5	Mhap_VW9_g7896.t1	114966	115964
5	Mhap_VW9_g7919.t2	288932	292786
5	Mhap_VW9_g7927.t1	335743	336516
5	Mhap_VW9_g7941.t1	412414	414421
5	Mhap_VW9_g7974.t1	611725	613959
5	Mhap_VW9_g7990.t1	741821	745643
5	Mhap_VW9_g7991.t1	764355	766121
5	Mhap_VW9_g7993.t1	862946	864060
5	Mhap_VW9_g8088.t1	1370525	1372488
5	Mhap_VW9_g8239.t1	1971316	1972269
5	Mhap_VW9_g8246.t1	2003195	2004441
5	Mhap_VW9_g8254.t1	2054687	2056333
5	Mhap_VW9_g8324.t1	2658803	2660496
5	Mhap_VW9_g8365.t1	2990219	2990524
5	Mhap_VW9_g8366.t1	2991669	2992247
5	Mhap_VW9_g8387.t1	3089593	3090478
5	Mhap_VW9_g8416.t1	3218288	3218922
5	Mhap_VW9_g8461.t1	3553974	3555892
5	Mhap_VW9_g8483.t1	3757795	3758535
6	Mhap_VW9_g8495.t1	23626	26234
6	Mhap_VW9_g8496.t1	26964	28365
6	Mhap_VW9_g8500.t6	40454	42811
6	Mhap_VW9_g8505.t1	68301	69200
6	Mhap_VW9_g8529.t1	269576	270943
6	Mhap_VW9_g8537.t1	326621	328108
6	Mhap_VW9_g8538.t1	328616	328912
6	Mhap_VW9_g8539.t1	330538	331696
6	Mhap_VW9_g8545.t1	384784	390432
6	Mhap_VW9_g8546.t1	391810	392727
6	Mhap_VW9_g8557.t1	435556	436014
6	Mhap_VW9_g8558.t1	437556	438305
6	Mhap_VW9_g8565.t1	490687	493285
6	Mhap_VW9_g8581.t1	569880	570544
6	Mhap_VW9_g8590.t1	635732	636154
6	Mhap_VW9_g8592.t1	638448	638819
6	Mhap_VW9_g8608.t1	783769	786311
6	Mhap_VW9_g8625.t2	987917	996836
6	Mhap_VW9_g8626.t1	1037061	1038353
6	Mhap_VW9_g8654.t1	1266530	1267263
6	Mhap_VW9_g8676.t1	1417330	1417972
6	Mhap_VW9_g8695.t1	1523875	1524481
6	Mhap_VW9_g8701.t3	1546441	1548524
6	Mhap_VW9_g8786.t1	1873751	1874816
6	Mhap_VW9_g8922.t1	2343759	2345432
6	Mhap_VW9_g8927.t1	2357828	2360015
6	Mhap_VW9_g8976.t1	2592947	2593440
6	Mhap_VW9_g8977.t1	2594359	2596169
6	Mhap_VW9_g9004.t1	2769981	2770703
6	Mhap_VW9_g9024.t3	2837079	2839500
6	Mhap_VW9_g9025.t1	2839877	2840600
6	Mhap_VW9_g9029.t5	2854412	2855443
6	Mhap_VW9_g9030.t1	2855574	2856422
6	Mhap_VW9_g9113.t1	3348776	3350192
6	Mhap_VW9_g9119.t1	3381827	3382330
6	Mhap_VW9_g9152.t1	3639017	3639874
6	Mhap_VW9_g9154.t1	3643327	3644045
6	Mhap_VW9_g9171.t1	3737220	3737995
6	Mhap_VW9_g9172.t1	3739215	3741324
6	Mhap_VW9_g9181.t1	3780210	3782205
7	Mhap_VW9_g9324.t2	421102	422016
7	Mhap_VW9_g9369.t1	752526	753132
7	Mhap_VW9_g9390.t1	894817	895508
7	Mhap_VW9_g9407.t1	1010514	1011751
7	Mhap_VW9_g9457.t1	1522658	1523350
7	Mhap_VW9_g9471.t1	1615050	1616161
7	Mhap_VW9_g9496.t1	1751504	1753092
7	Mhap_VW9_g9501.t1	1788184	1791323
7	Mhap_VW9_g9521.t1	1906084	1907103
7	Mhap_VW9_g9528.t2	1940003	1941362
7	Mhap_VW9_g9544.t1	2046206	2046614
7	Mhap_VW9_g9549.t1	2068889	2069155
7	Mhap_VW9_g9569.t1	2199629	2200360
7	Mhap_VW9_g9571.t1	2211451	2212105
7	Mhap_VW9_g9589.t1	2308553	2308960
7	Mhap_VW9_g9633.t1	2697071	2699972
7	Mhap_VW9_g9648.t1	2838467	2838919
7	Mhap_VW9_g9673.t1	2998321	2998766
7	Mhap_VW9_g9674.t1	3001117	3001901
7	Mhap_VW9_g9676.t1	3067993	3068874
7	Mhap_VW9_g9681.t1	3208843	3209288
7	Mhap_VW9_g9686.t1	3296399	3297548
7	Mhap_VW9_g9697.t2	3402719	3404146
7	Mhap_VW9_g9705.t1	3495696	3496338
7	Mhap_VW9_g9709.t2	3579166	3580697
7	Mhap_VW9_g9717.t1	3653817	3657388
7	Mhap_VW9_g9727.t1	3723407	3726389
7	Mhap_VW9_g9735.t1	3752904	3753460
7	Mhap_VW9_g9739.t1	3768907	3771630
7	Mhap_VW9_g9741.t2	3775580	3776921
7	Mhap_VW9_g9759.t1	3809746	3813095
8	Mhap_VW9_g9781.t1	57491	57917
8	Mhap_VW9_g9817.t1	179323	180787
8	Mhap_VW9_g9820.t1	197547	198117
8	Mhap_VW9_g9821.t1	198738	199362
8	Mhap_VW9_g9829.t1	229975	231973
8	Mhap_VW9_g9858.t1	380001	382173
8	Mhap_VW9_g9859.t2	382395	384234
8	Mhap_VW9_g9860.t1	384676	385551
8	Mhap_VW9_g9887.t2	531378	532825
8	Mhap_VW9_g9888.t1	545627	550254
8	Mhap_VW9_g9890.t1	555302	556958
8	Mhap_VW9_g9905.t1	651496	652303
8	Mhap_VW9_g9906.t1	661778	662483
8	Mhap_VW9_g9908.t1	673866	674256
8	Mhap_VW9_g9911.t1	683379	683626
8	Mhap_VW9_g10013.t1	1253936	1255151
8	Mhap_VW9_g10014.t1	1256222	1256779
8	Mhap_VW9_g10015.t1	1263154	1263715
8	Mhap_VW9_g10016.t1	1264557	1265082
8	Mhap_VW9_g10034.t1	1324983	1325510
8	Mhap_VW9_g10042.t1	1360446	1361144
8	Mhap_VW9_g10095.t14	1649231	1650945
8	Mhap_VW9_g10099.t1	1666047	1667226
8	Mhap_VW9_g10199.t1	2052205	2053310
8	Mhap_VW9_g10209.t1	2155199	2156213
8	Mhap_VW9_g10250.t1	2321160	2321558
8	Mhap_VW9_g10251.t1	2323277	2323875
8	Mhap_VW9_g10264.t1	2388940	2389410
8	Mhap_VW9_g10285.t1	2534845	2536255
8	Mhap_VW9_g10286.t25	2537352	2543215
8	Mhap_VW9_g10288.t1	2545331	2547691
8	Mhap_VW9_g10296.t1	2587082	2588879
8	Mhap_VW9_g10297.t1	2591970	2592750
8	Mhap_VW9_g10312.t1	2655795	2656964
8	Mhap_VW9_g10315.t1	2669786	2671183
8	Mhap_VW9_g10346.t1	2830994	2833538
8	Mhap_VW9_g10347.t2	2835437	2838236
8	Mhap_VW9_g10349.t1	2845462	2845952
8	Mhap_VW9_g10375.t1	2974269	2974553
8	Mhap_VW9_g10418.t2	3222790	3223580
8	Mhap_VW9_g10423.t1	3262714	3265036
8	Mhap_VW9_g10445.t1	3374015	3374514
8	Mhap_VW9_g10471.t1	3517245	3517532
8	Mhap_VW9_g10511.t1	3665642	3666019
9	Mhap_VW9_g10628.t1	495601	500053
9	Mhap_VW9_g10640.t1	685852	686398
9	Mhap_VW9_g10658.t1	808011	808690
9	Mhap_VW9_g10688.t1	991719	992508
9	Mhap_VW9_g10785.t1	1403615	1404720
9	Mhap_VW9_g10786.t4	1406375	1408780
9	Mhap_VW9_g10790.t1	1414701	1415101
9	Mhap_VW9_g10896.t1	1747189	1747907
9	Mhap_VW9_g10971.t1	2033874	2036042
9	Mhap_VW9_g10985.t1	2099002	2100977
9	Mhap_VW9_g11103.t1	2598682	2600282
9	Mhap_VW9_g11107.t1	2607802	2609476
9	Mhap_VW9_g11109.t1	2614453	2615668
9	Mhap_VW9_g11227.t1	3159122	3159483
9	Mhap_VW9_g11219.t1	3135015	3136325
