# Supplementary material for: High-resolution genome assembly and linkage mapping in Meloidogyne hapla reveal non-canonical telomere repeats and recombination hotspots associated with effector proteins
Source: PLoS Pathog. 2025 Nov 18;21(11):e1013706. doi: 10.1371/journal.ppat.1013706 (PMC12643312; doi:10.1371/journal.ppat.1013706)
Supplement: S7 Table — (XLSX) [file ppat.1013706.s019.xlsx]

## Sheet: Sheet1
S7 Table. List of orthologs and unique genes in M. hapla
Unique M. hapla genes			M. hapla genes with Orthoglogs in Other Species		PSPs shared with six Meloidogynes (polyploids (M. incognita, M. javanica, M. arenaria, M. enterlobii), and diploids (M. graminicola and M. chitwoodi)
Singletons	With Orthogroups				PSPs shared across 6 meloiodygnes	PSPs shared across Polyploid Meloidogynes	PSPs shared across Diploid Meloidogynes	PSPs exclusively shared with Polyploid Meloidogynes	PSPs exclusively shared with Diploid Meloidogynes
Mhap_VW9_g46.t2	Mhap_VW9_g9436.t1		Mhap_VW9_g13.t1		Mhap_VW9_g2029.t1	Mhap_VW9_g2029.t1	Mhap_VW9_g2029.t1	Mhap_VW9_g4623.t2	Mhap_VW9_g3886.t1
Mhap_VW9_g61.t1	Mhap_VW9_g4887.t1		Mhap_VW9_g17.t1		Mhap_VW9_g3856.t1	Mhap_VW9_g4621.t1	Mhap_VW9_g3856.t1	Mhap_VW9_g8630.t1	Mhap_VW9_g18.t1
Mhap_VW9_g65.t1	Mhap_VW9_g4907.t1		Mhap_VW9_g18.t1		Mhap_VW9_g3983.t1	Mhap_VW9_g4622.t1	Mhap_VW9_g3983.t1	Mhap_VW9_g1172.t1	Mhap_VW9_g4321.t1
Mhap_VW9_g112.t1	Mhap_VW9_g4920.t1		Mhap_VW9_g22.t1		Mhap_VW9_g5899.t1	Mhap_VW9_g4623.t2	Mhap_VW9_g5899.t1	Mhap_VW9_g752.t1	Mhap_VW9_g963.t1
Mhap_VW9_g5463.t1	Mhap_VW9_g6293.t1		Mhap_VW9_g28.t1		Mhap_VW9_g5950.t1	Mhap_VW9_g3856.t1	Mhap_VW9_g5950.t1	Mhap_VW9_g6661.t1	Mhap_VW9_g42.t1
Mhap_VW9_g5491.t1	Mhap_VW9_g6318.t1		Mhap_VW9_g30.t1		Mhap_VW9_g5888.t14	Mhap_VW9_g3983.t1	Mhap_VW9_g5888.t14	Mhap_VW9_g2767.t2	Mhap_VW9_g3578.t2
Mhap_VW9_g5493.t1	Mhap_VW9_g6348.t1		Mhap_VW9_g34.t1		Mhap_VW9_g3797.t1	Mhap_VW9_g8759.t1	Mhap_VW9_g3797.t1	Mhap_VW9_g2769.t1	Mhap_VW9_g4588.t1
Mhap_VW9_g5911.t1	Mhap_VW9_g2258.t1		Mhap_VW9_g37.t1		Mhap_VW9_g5520.t1	Mhap_VW9_g3616.t1	Mhap_VW9_g5520.t1	Mhap_VW9_g2771.t1	Mhap_VW9_g3114.t1
Mhap_VW9_g6008.t1	Mhap_VW9_g4882.t1		Mhap_VW9_g41.t1		Mhap_VW9_g3776.t1	Mhap_VW9_g2275.t1	Mhap_VW9_g3776.t1	Mhap_VW9_g6065.t1	Mhap_VW9_g8625.t2
Mhap_VW9_g6043.t1	Mhap_VW9_g62.t1		Mhap_VW9_g42.t1		Mhap_VW9_g9713.t2	Mhap_VW9_g2803.t2	Mhap_VW9_g9713.t2	Mhap_VW9_g10954.t5	Mhap_VW9_g136.t1
Mhap_VW9_g6074.t1	Mhap_VW9_g63.t1		Mhap_VW9_g43.t1		Mhap_VW9_g10410.t5	Mhap_VW9_g5899.t1	Mhap_VW9_g10410.t5	Mhap_VW9_g7908.t2	Mhap_VW9_g6000.t1
Mhap_VW9_g6096.t1	Mhap_VW9_g99.t1		Mhap_VW9_g44.t1		Mhap_VW9_g10195.t1	Mhap_VW9_g5950.t1	Mhap_VW9_g10195.t1	Mhap_VW9_g131.t1	Mhap_VW9_g6001.t1
Mhap_VW9_g6269.t1	Mhap_VW9_g2588.t1		Mhap_VW9_g47.t1		Mhap_VW9_g651.t1	Mhap_VW9_g5888.t14	Mhap_VW9_g651.t1	Mhap_VW9_g8645.t1	Mhap_VW9_g6098.t1
Mhap_VW9_g6281.t1	Mhap_VW9_g2589.t1		Mhap_VW9_g54.t1		Mhap_VW9_g6624.t1	Mhap_VW9_g10417.t1	Mhap_VW9_g6624.t1	Mhap_VW9_g8647.t1	Mhap_VW9_g946.t1
Mhap_VW9_g6353.t1	Mhap_VW9_g2590.t1		Mhap_VW9_g57.t1		Mhap_VW9_g3634.t2	Mhap_VW9_g10416.t1	Mhap_VW9_g3634.t2	Mhap_VW9_g6875.t2	Mhap_VW9_g4260.t2
Mhap_VW9_g7031.t1	Mhap_VW9_g35.t1		Mhap_VW9_g74.t1		Mhap_VW9_g8279.t1	Mhap_VW9_g3797.t1	Mhap_VW9_g8279.t1	Mhap_VW9_g8984.t1	Mhap_VW9_g34.t1
Mhap_VW9_g7685.t1	Mhap_VW9_g79.t1		Mhap_VW9_g98.t1		Mhap_VW9_g3374.t3	Mhap_VW9_g8630.t1	Mhap_VW9_g3374.t3	Mhap_VW9_g11114.t1	Mhap_VW9_g4968.t1
Mhap_VW9_g7749.t1	Mhap_VW9_g733.t1		Mhap_VW9_g100.t1		Mhap_VW9_g5588.t1	Mhap_VW9_g5520.t1	Mhap_VW9_g5588.t1	Mhap_VW9_g6300.t2	Mhap_VW9_g3755.t1
Mhap_VW9_g7750.t1	Mhap_VW9_g819.t1		Mhap_VW9_g101.t1		Mhap_VW9_g8388.t1	Mhap_VW9_g3776.t1	Mhap_VW9_g8388.t1	Mhap_VW9_g9187.t1
Mhap_VW9_g7752.t1	Mhap_VW9_g6280.t1		Mhap_VW9_g102.t1		Mhap_VW9_g9884.t1	Mhap_VW9_g5522.t1	Mhap_VW9_g3886.t1	Mhap_VW9_g8589.t1
Mhap_VW9_g7774.t1	Mhap_VW9_g6329.t1		Mhap_VW9_g107.t1		Mhap_VW9_g7251.t1	Mhap_VW9_g3793.t1	Mhap_VW9_g18.t1	Mhap_VW9_g2829.t1
Mhap_VW9_g7818.t1	Mhap_VW9_g6330.t1		Mhap_VW9_g109.t1		Mhap_VW9_g1234.t1	Mhap_VW9_g1172.t1	Mhap_VW9_g9884.t1	Mhap_VW9_g955.t1
Mhap_VW9_g7859.t1	Mhap_VW9_g8545.t1		Mhap_VW9_g110.t1		Mhap_VW9_g5714.t1	Mhap_VW9_g1306.t1	Mhap_VW9_g7251.t1	Mhap_VW9_g810.t20
Mhap_VW9_g7861.t1	Mhap_VW9_g8546.t1		Mhap_VW9_g111.t2		Mhap_VW9_g3743.t1	Mhap_VW9_g9713.t2	Mhap_VW9_g1234.t1	Mhap_VW9_g887.t2
Mhap_VW9_g7974.t1	Mhap_VW9_g9673.t1		Mhap_VW9_g131.t1		Mhap_VW9_g6314.t1	Mhap_VW9_g10410.t5	Mhap_VW9_g5714.t1	Mhap_VW9_g846.t3
Mhap_VW9_g7990.t1	Mhap_VW9_g9674.t1		Mhap_VW9_g136.t1		Mhap_VW9_g3756.t1	Mhap_VW9_g10195.t1	Mhap_VW9_g3743.t1	Mhap_VW9_g3810.t61
Mhap_VW9_g7991.t1	Mhap_VW9_g1840.t1		Mhap_VW9_g141.t1		Mhap_VW9_g9597.t1	Mhap_VW9_g651.t1	Mhap_VW9_g6314.t1	Mhap_VW9_g3808.t1
Mhap_VW9_g8088.t1	Mhap_VW9_g1842.t1		Mhap_VW9_g142.t1		Mhap_VW9_g6195.t2	Mhap_VW9_g6624.t1	Mhap_VW9_g3756.t1	Mhap_VW9_g3861.t1
Mhap_VW9_g8246.t1	Mhap_VW9_g3527.t1		Mhap_VW9_g150.t2		Mhap_VW9_g5427.t1	Mhap_VW9_g3634.t2	Mhap_VW9_g9597.t1	Mhap_VW9_g1161.t1
Mhap_VW9_g8387.t1	Mhap_VW9_g3528.t1		Mhap_VW9_g158.t1		Mhap_VW9_g8938.t2	Mhap_VW9_g8279.t1	Mhap_VW9_g6195.t2	Mhap_VW9_g2832.t1
Mhap_VW9_g8537.t1			Mhap_VW9_g167.t1		Mhap_VW9_g8940.t1	Mhap_VW9_g9371.t6	Mhap_VW9_g5427.t1	Mhap_VW9_g9897.t1
Mhap_VW9_g8695.t1			Mhap_VW9_g178.t1		Mhap_VW9_g3636.t1	Mhap_VW9_g3374.t3	Mhap_VW9_g8938.t2	Mhap_VW9_g11042.t1
Mhap_VW9_g9676.t1			Mhap_VW9_g181.t1		Mhap_VW9_g8633.t1	Mhap_VW9_g5588.t1	Mhap_VW9_g8940.t1	Mhap_VW9_g9838.t1
Mhap_VW9_g9735.t1			Mhap_VW9_g183.t1		Mhap_VW9_g10865.t1	Mhap_VW9_g8388.t1	Mhap_VW9_g3636.t1	Mhap_VW9_g8590.t1
Mhap_VW9_g9820.t1			Mhap_VW9_g208.t1		Mhap_VW9_g6352.t2	Mhap_VW9_g9884.t1	Mhap_VW9_g8633.t1	Mhap_VW9_g8592.t1
Mhap_VW9_g10013.t1			Mhap_VW9_g234.t2		Mhap_VW9_g438.t1	Mhap_VW9_g7251.t1	Mhap_VW9_g4321.t1	Mhap_VW9_g9528.t2
Mhap_VW9_g10014.t1			Mhap_VW9_g258.t1		Mhap_VW9_g9051.t1	Mhap_VW9_g1234.t1	Mhap_VW9_g10865.t1	Mhap_VW9_g208.t1
Mhap_VW9_g10015.t1			Mhap_VW9_g260.t1		Mhap_VW9_g449.t1	Mhap_VW9_g5714.t1	Mhap_VW9_g6352.t2	Mhap_VW9_g6041.t2
Mhap_VW9_g10383.t1			Mhap_VW9_g275.t2		Mhap_VW9_g10422.t1	Mhap_VW9_g3743.t1	Mhap_VW9_g438.t1	Mhap_VW9_g2268.t1
Mhap_VW9_g10640.t1			Mhap_VW9_g290.t1		Mhap_VW9_g6662.t1	Mhap_VW9_g6314.t1	Mhap_VW9_g9051.t1	Mhap_VW9_g10260.t1
Mhap_VW9_g10658.t1			Mhap_VW9_g293.t1		Mhap_VW9_g1706.t1	Mhap_VW9_g3756.t1	Mhap_VW9_g449.t1	Mhap_VW9_g10099.t1
Mhap_VW9_g10790.t1			Mhap_VW9_g301.t1		Mhap_VW9_g1531.t1	Mhap_VW9_g3864.t1	Mhap_VW9_g10422.t1	Mhap_VW9_g7666.t3
Mhap_VW9_g1273.t1			Mhap_VW9_g318.t1		Mhap_VW9_g10975.t7	Mhap_VW9_g9597.t1	Mhap_VW9_g6662.t1	Mhap_VW9_g9172.t1
Mhap_VW9_g1587.t1			Mhap_VW9_g333.t1		Mhap_VW9_g6970.t1	Mhap_VW9_g6195.t2	Mhap_VW9_g1706.t1	Mhap_VW9_g1919.t1
Mhap_VW9_g1622.t1			Mhap_VW9_g344.t1		Mhap_VW9_g4758.t1	Mhap_VW9_g5427.t1	Mhap_VW9_g1531.t1	Mhap_VW9_g4862.t1
Mhap_VW9_g1640.t2			Mhap_VW9_g363.t2		Mhap_VW9_g9972.t1	Mhap_VW9_g8938.t2	Mhap_VW9_g10975.t7	Mhap_VW9_g583.t1
Mhap_VW9_g1660.t1			Mhap_VW9_g380.t1		Mhap_VW9_g10773.t3	Mhap_VW9_g8940.t1	Mhap_VW9_g6970.t1	Mhap_VW9_g8479.t1
Mhap_VW9_g1661.t1			Mhap_VW9_g387.t3		Mhap_VW9_g1692.t2	Mhap_VW9_g3636.t1	Mhap_VW9_g4758.t1	Mhap_VW9_g6884.t1
Mhap_VW9_g1663.t1			Mhap_VW9_g388.t1		Mhap_VW9_g8071.t8	Mhap_VW9_g8633.t1	Mhap_VW9_g9972.t1	Mhap_VW9_g10375.t1
Mhap_VW9_g2237.t1			Mhap_VW9_g401.t1		Mhap_VW9_g4192.t1	Mhap_VW9_g10865.t1	Mhap_VW9_g10773.t3	Mhap_VW9_g10418.t2
Mhap_VW9_g2254.t3			Mhap_VW9_g407.t1		Mhap_VW9_g1711.t1	Mhap_VW9_g752.t1	Mhap_VW9_g1692.t2	Mhap_VW9_g8368.t2
Mhap_VW9_g2328.t1			Mhap_VW9_g418.t1		Mhap_VW9_g6776.t1	Mhap_VW9_g6352.t2	Mhap_VW9_g8071.t8	Mhap_VW9_g7726.t1
Mhap_VW9_g3770.t1			Mhap_VW9_g438.t1		Mhap_VW9_g5492.t1	Mhap_VW9_g438.t1	Mhap_VW9_g4192.t1	Mhap_VW9_g8679.t1
Mhap_VW9_g3807.t2			Mhap_VW9_g449.t1		Mhap_VW9_g503.t2	Mhap_VW9_g9051.t1	Mhap_VW9_g1711.t1	Mhap_VW9_g4837.t1
Mhap_VW9_g4066.t1			Mhap_VW9_g451.t1		Mhap_VW9_g4128.t2	Mhap_VW9_g449.t1	Mhap_VW9_g6776.t1	Mhap_VW9_g3782.t1
Mhap_VW9_g4921.t1			Mhap_VW9_g453.t1		Mhap_VW9_g3618.t238	Mhap_VW9_g10422.t1	Mhap_VW9_g5492.t1	Mhap_VW9_g9887.t2
			Mhap_VW9_g454.t1		Mhap_VW9_g10930.t116	Mhap_VW9_g6661.t1	Mhap_VW9_g503.t2	Mhap_VW9_g7904.t1
			Mhap_VW9_g458.t1		Mhap_VW9_g10936.t1	Mhap_VW9_g6662.t1	Mhap_VW9_g4128.t2	Mhap_VW9_g8976.t1
			Mhap_VW9_g477.t2		Mhap_VW9_g2764.t1	Mhap_VW9_g6312.t3	Mhap_VW9_g3618.t238	Mhap_VW9_g8468.t1
			Mhap_VW9_g482.t1		Mhap_VW9_g2768.t1	Mhap_VW9_g1706.t1	Mhap_VW9_g10930.t116	Mhap_VW9_g2260.t1
			Mhap_VW9_g491.t17		Mhap_VW9_g482.t1	Mhap_VW9_g1531.t1	Mhap_VW9_g10936.t1	Mhap_VW9_g3823.t1
			Mhap_VW9_g494.t1		Mhap_VW9_g1634.t1	Mhap_VW9_g10975.t7	Mhap_VW9_g2764.t1	Mhap_VW9_g3824.t1
			Mhap_VW9_g503.t2		Mhap_VW9_g6751.t1	Mhap_VW9_g4217.t3	Mhap_VW9_g2768.t1	Mhap_VW9_g4586.t1
			Mhap_VW9_g527.t9		Mhap_VW9_g1128.t1	Mhap_VW9_g6970.t1	Mhap_VW9_g482.t1	Mhap_VW9_g3265.t1
			Mhap_VW9_g567.t1		Mhap_VW9_g1082.t1	Mhap_VW9_g4758.t1	Mhap_VW9_g1634.t1	Mhap_VW9_g9727.t1
			Mhap_VW9_g583.t1		Mhap_VW9_g5868.t1	Mhap_VW9_g9972.t1	Mhap_VW9_g6751.t1	Mhap_VW9_g6644.t1
			Mhap_VW9_g590.t1		Mhap_VW9_g5415.t1	Mhap_VW9_g10773.t3	Mhap_VW9_g1128.t1	Mhap_VW9_g30.t1
			Mhap_VW9_g651.t1		Mhap_VW9_g1959.t1	Mhap_VW9_g1692.t2	Mhap_VW9_g1082.t1	Mhap_VW9_g9738.t1
			Mhap_VW9_g704.t1		Mhap_VW9_g1439.t1	Mhap_VW9_g8071.t8	Mhap_VW9_g5868.t1	Mhap_VW9_g7893.t1
			Mhap_VW9_g705.t1		Mhap_VW9_g4145.t1	Mhap_VW9_g4192.t1	Mhap_VW9_g5415.t1	Mhap_VW9_g8927.t1
			Mhap_VW9_g727.t2		Mhap_VW9_g2127.t5	Mhap_VW9_g1711.t1	Mhap_VW9_g4247.t5	Mhap_VW9_g3552.t4
			Mhap_VW9_g731.t1		Mhap_VW9_g9555.t1	Mhap_VW9_g4722.t1	Mhap_VW9_g1959.t1	Mhap_VW9_g3446.t1
			Mhap_VW9_g752.t1		Mhap_VW9_g458.t1	Mhap_VW9_g6776.t1	Mhap_VW9_g1439.t1	Mhap_VW9_g9181.t1
			Mhap_VW9_g787.t1		Mhap_VW9_g3330.t1	Mhap_VW9_g3069.t1	Mhap_VW9_g4145.t1	Mhap_VW9_g9515.t1
			Mhap_VW9_g810.t20		Mhap_VW9_g5841.t2	Mhap_VW9_g5465.t3	Mhap_VW9_g2127.t5	Mhap_VW9_g9890.t1
			Mhap_VW9_g842.t1		Mhap_VW9_g6633.t1	Mhap_VW9_g5492.t1	Mhap_VW9_g9555.t1	Mhap_VW9_g5756.t1
			Mhap_VW9_g846.t3		Mhap_VW9_g3812.t1	Mhap_VW9_g503.t2	Mhap_VW9_g458.t1	Mhap_VW9_g4300.t1
			Mhap_VW9_g847.t1		Mhap_VW9_g10644.t1	Mhap_VW9_g4128.t2	Mhap_VW9_g3330.t1	Mhap_VW9_g1704.t1
			Mhap_VW9_g872.t2		Mhap_VW9_g4284.t3	Mhap_VW9_g3618.t238	Mhap_VW9_g5841.t2	Mhap_VW9_g8500.t6
			Mhap_VW9_g887.t2		Mhap_VW9_g727.t2	Mhap_VW9_g10930.t116	Mhap_VW9_g6633.t1	Mhap_VW9_g2785.t1
			Mhap_VW9_g898.t1		Mhap_VW9_g4142.t1	Mhap_VW9_g10936.t1	Mhap_VW9_g3812.t1	Mhap_VW9_g2786.t1
			Mhap_VW9_g908.t1		Mhap_VW9_g7907.t1	Mhap_VW9_g2764.t1	Mhap_VW9_g10644.t1	Mhap_VW9_g10471.t1
			Mhap_VW9_g910.t1		Mhap_VW9_g7909.t1	Mhap_VW9_g2768.t1	Mhap_VW9_g10976.t1	Mhap_VW9_g4266.t1
			Mhap_VW9_g945.t1		Mhap_VW9_g1718.t1	Mhap_VW9_g2767.t2	Mhap_VW9_g4284.t3	Mhap_VW9_g7664.t1
			Mhap_VW9_g946.t1		Mhap_VW9_g107.t1	Mhap_VW9_g2769.t1	Mhap_VW9_g727.t2	Mhap_VW9_g4610.t1
			Mhap_VW9_g948.t1		Mhap_VW9_g1628.t1	Mhap_VW9_g2771.t1	Mhap_VW9_g4142.t1	Mhap_VW9_g4548.t1
			Mhap_VW9_g950.t2		Mhap_VW9_g1720.t10	Mhap_VW9_g482.t1	Mhap_VW9_g7907.t1	Mhap_VW9_g4073.t1
			Mhap_VW9_g954.t1		Mhap_VW9_g178.t1	Mhap_VW9_g1634.t1	Mhap_VW9_g7909.t1	Mhap_VW9_g9624.t1
			Mhap_VW9_g955.t1		Mhap_VW9_g4633.t1	Mhap_VW9_g6751.t1	Mhap_VW9_g1718.t1	Mhap_VW9_g1668.t1
			Mhap_VW9_g963.t1		Mhap_VW9_g4632.t1	Mhap_VW9_g6065.t1	Mhap_VW9_g107.t1	Mhap_VW9_g9717.t1
			Mhap_VW9_g982.t1		Mhap_VW9_g4638.t1	Mhap_VW9_g1128.t1	Mhap_VW9_g1628.t1	Mhap_VW9_g6279.t1
			Mhap_VW9_g5312.t2		Mhap_VW9_g4639.t1	Mhap_VW9_g1082.t1	Mhap_VW9_g1720.t10	Mhap_VW9_g9608.t7
			Mhap_VW9_g5338.t15		Mhap_VW9_g4641.t3	Mhap_VW9_g5868.t1	Mhap_VW9_g178.t1	Mhap_VW9_g6351.t1
			Mhap_VW9_g5350.t1		Mhap_VW9_g4637.t2	Mhap_VW9_g5415.t1	Mhap_VW9_g4633.t1	Mhap_VW9_g7775.t1
			Mhap_VW9_g5353.t1		Mhap_VW9_g7957.t4	Mhap_VW9_g10954.t5	Mhap_VW9_g4632.t1	Mhap_VW9_g5454.t1
			Mhap_VW9_g5383.t1		Mhap_VW9_g7107.t1	Mhap_VW9_g1959.t1	Mhap_VW9_g4642.t1	Mhap_VW9_g5471.t1
			Mhap_VW9_g5388.t1		Mhap_VW9_g7672.t1	Mhap_VW9_g1439.t1	Mhap_VW9_g4634.t1	Mhap_VW9_g4593.t1
			Mhap_VW9_g5397.t2		Mhap_VW9_g7673.t1	Mhap_VW9_g4145.t1	Mhap_VW9_g4640.t1	Mhap_VW9_g5496.t1
			Mhap_VW9_g5404.t1		Mhap_VW9_g5846.t2	Mhap_VW9_g2127.t5	Mhap_VW9_g4638.t1	Mhap_VW9_g2825.t1
			Mhap_VW9_g5405.t1		Mhap_VW9_g4695.t1	Mhap_VW9_g9555.t1	Mhap_VW9_g4639.t1	Mhap_VW9_g9633.t1
			Mhap_VW9_g5415.t1		Mhap_VW9_g9034.t1	Mhap_VW9_g458.t1	Mhap_VW9_g4641.t3	Mhap_VW9_g4579.t1
			Mhap_VW9_g5417.t1		Mhap_VW9_g3955.t1	Mhap_VW9_g3330.t1	Mhap_VW9_g4637.t2	Mhap_VW9_g8567.t1
			Mhap_VW9_g5427.t1		Mhap_VW9_g1292.t1	Mhap_VW9_g5841.t2	Mhap_VW9_g7957.t4	Mhap_VW9_g9908.t1
			Mhap_VW9_g5430.t1		Mhap_VW9_g3921.t1	Mhap_VW9_g6633.t1	Mhap_VW9_g7107.t1	Mhap_VW9_g1936.t1
			Mhap_VW9_g5452.t1		Mhap_VW9_g9880.t1	Mhap_VW9_g3812.t1	Mhap_VW9_g7672.t1	Mhap_VW9_g8365.t1
			Mhap_VW9_g5454.t1		Mhap_VW9_g7869.t1	Mhap_VW9_g2168.t1	Mhap_VW9_g7673.t1	Mhap_VW9_g5913.t1
			Mhap_VW9_g5465.t3		Mhap_VW9_g945.t1	Mhap_VW9_g10644.t1	Mhap_VW9_g8646.t1	Mhap_VW9_g5905.t1
			Mhap_VW9_g5469.t1		Mhap_VW9_g1759.t1	Mhap_VW9_g4284.t3	Mhap_VW9_g5846.t2
			Mhap_VW9_g5470.t1		Mhap_VW9_g9325.t3	Mhap_VW9_g727.t2	Mhap_VW9_g3444.t1
			Mhap_VW9_g5471.t1		Mhap_VW9_g3474.t1	Mhap_VW9_g4142.t1	Mhap_VW9_g4695.t1
			Mhap_VW9_g5473.t1		Mhap_VW9_g3441.t1	Mhap_VW9_g7907.t1	Mhap_VW9_g9034.t1
			Mhap_VW9_g5475.t1		Mhap_VW9_g2611.t1	Mhap_VW9_g7909.t1	Mhap_VW9_g3955.t1
			Mhap_VW9_g5492.t1		Mhap_VW9_g3731.t7	Mhap_VW9_g7908.t2	Mhap_VW9_g1292.t1
			Mhap_VW9_g5496.t1		Mhap_VW9_g9409.t1	Mhap_VW9_g131.t1	Mhap_VW9_g3921.t1
			Mhap_VW9_g5497.t1		Mhap_VW9_g1781.t1	Mhap_VW9_g1718.t1	Mhap_VW9_g9880.t1
			Mhap_VW9_g5499.t2		Mhap_VW9_g494.t1	Mhap_VW9_g107.t1	Mhap_VW9_g7869.t1
			Mhap_VW9_g5500.t1		Mhap_VW9_g6080.t1	Mhap_VW9_g1628.t1	Mhap_VW9_g945.t1
			Mhap_VW9_g5501.t1		Mhap_VW9_g3564.t1	Mhap_VW9_g1720.t10	Mhap_VW9_g1759.t1
			Mhap_VW9_g5502.t1		Mhap_VW9_g9824.t1	Mhap_VW9_g7474.t1	Mhap_VW9_g9325.t3
			Mhap_VW9_g5520.t1		Mhap_VW9_g7444.t2	Mhap_VW9_g178.t1	Mhap_VW9_g3474.t1
			Mhap_VW9_g5522.t1		Mhap_VW9_g11164.t16	Mhap_VW9_g4633.t1	Mhap_VW9_g3441.t1
			Mhap_VW9_g5537.t1		Mhap_VW9_g1694.t2	Mhap_VW9_g4632.t1	Mhap_VW9_g2611.t1
			Mhap_VW9_g5544.t1		Mhap_VW9_g2775.t1	Mhap_VW9_g4638.t1	Mhap_VW9_g3731.t7
			Mhap_VW9_g5588.t1		Mhap_VW9_g8690.t1	Mhap_VW9_g4639.t1	Mhap_VW9_g6066.t1
			Mhap_VW9_g5601.t1		Mhap_VW9_g10747.t1	Mhap_VW9_g4641.t3	Mhap_VW9_g9409.t1
			Mhap_VW9_g5634.t2		Mhap_VW9_g3143.t1	Mhap_VW9_g9913.t1	Mhap_VW9_g1781.t1
			Mhap_VW9_g5654.t2		Mhap_VW9_g10876.t1	Mhap_VW9_g4637.t2	Mhap_VW9_g494.t1
			Mhap_VW9_g5706.t1		Mhap_VW9_g1774.t1	Mhap_VW9_g7957.t4	Mhap_VW9_g963.t1
			Mhap_VW9_g5711.t1		Mhap_VW9_g3266.t1	Mhap_VW9_g401.t1	Mhap_VW9_g6080.t1
			Mhap_VW9_g5714.t1		Mhap_VW9_g1581.t3	Mhap_VW9_g7107.t1	Mhap_VW9_g3564.t1
			Mhap_VW9_g5722.t3		Mhap_VW9_g1971.t1	Mhap_VW9_g7672.t1	Mhap_VW9_g6265.t1
			Mhap_VW9_g5740.t1		Mhap_VW9_g9867.t1	Mhap_VW9_g7673.t1	Mhap_VW9_g9824.t1
			Mhap_VW9_g5752.t1		Mhap_VW9_g4205.t1	Mhap_VW9_g8645.t1	Mhap_VW9_g7444.t2
			Mhap_VW9_g5753.t1		Mhap_VW9_g10469.t1	Mhap_VW9_g8647.t1	Mhap_VW9_g11164.t16
			Mhap_VW9_g5756.t1		Mhap_VW9_g9881.t4	Mhap_VW9_g3356.t1	Mhap_VW9_g1694.t2
			Mhap_VW9_g5768.t1		Mhap_VW9_g8239.t1	Mhap_VW9_g5846.t2	Mhap_VW9_g2775.t1
			Mhap_VW9_g5774.t1		Mhap_VW9_g10587.t1	Mhap_VW9_g4695.t1	Mhap_VW9_g8690.t1
			Mhap_VW9_g5824.t2		Mhap_VW9_g387.t3	Mhap_VW9_g9034.t1	Mhap_VW9_g9470.t1
			Mhap_VW9_g5826.t1		Mhap_VW9_g1857.t2	Mhap_VW9_g6875.t2	Mhap_VW9_g10747.t1
			Mhap_VW9_g5841.t2		Mhap_VW9_g4534.t2	Mhap_VW9_g3955.t1	Mhap_VW9_g3143.t1
			Mhap_VW9_g5846.t2		Mhap_VW9_g7590.t1	Mhap_VW9_g5722.t3	Mhap_VW9_g10876.t1
			Mhap_VW9_g5863.t2		Mhap_VW9_g2160.t1	Mhap_VW9_g3765.t1	Mhap_VW9_g1774.t1
			Mhap_VW9_g5864.t1		Mhap_VW9_g1733.t2	Mhap_VW9_g1292.t1	Mhap_VW9_g3266.t1
			Mhap_VW9_g5866.t1		Mhap_VW9_g1931.t1	Mhap_VW9_g3921.t1	Mhap_VW9_g1581.t3
			Mhap_VW9_g5868.t1		Mhap_VW9_g10526.t1	Mhap_VW9_g1111.t1	Mhap_VW9_g1971.t1
			Mhap_VW9_g5871.t2		Mhap_VW9_g2541.t1	Mhap_VW9_g9880.t1	Mhap_VW9_g9867.t1
			Mhap_VW9_g5878.t1		Mhap_VW9_g4965.t1	Mhap_VW9_g7869.t1	Mhap_VW9_g4205.t1
			Mhap_VW9_g5881.t1		Mhap_VW9_g10849.t1	Mhap_VW9_g1752.t1	Mhap_VW9_g10469.t1
			Mhap_VW9_g5883.t2		Mhap_VW9_g1649.t1	Mhap_VW9_g945.t1	Mhap_VW9_g9881.t4
			Mhap_VW9_g5884.t1		Mhap_VW9_g7569.t1	Mhap_VW9_g1759.t1	Mhap_VW9_g8239.t1
			Mhap_VW9_g5885.t1		Mhap_VW9_g4547.t1	Mhap_VW9_g9325.t3	Mhap_VW9_g1746.t2
			Mhap_VW9_g5888.t14		Mhap_VW9_g4786.t59	Mhap_VW9_g8814.t1	Mhap_VW9_g10587.t1
			Mhap_VW9_g5899.t1		Mhap_VW9_g5034.t1	Mhap_VW9_g2529.t1	Mhap_VW9_g387.t3
			Mhap_VW9_g5905.t1		Mhap_VW9_g4065.t1	Mhap_VW9_g3474.t1	Mhap_VW9_g22.t1
			Mhap_VW9_g5913.t1		Mhap_VW9_g3489.t1	Mhap_VW9_g3441.t1	Mhap_VW9_g6091.t1
			Mhap_VW9_g5919.t1		Mhap_VW9_g1674.t1	Mhap_VW9_g4290.t1	Mhap_VW9_g1857.t2
			Mhap_VW9_g5943.t1		Mhap_VW9_g3316.t2	Mhap_VW9_g1566.t1	Mhap_VW9_g4534.t2
			Mhap_VW9_g5944.t1		Mhap_VW9_g3849.t1	Mhap_VW9_g2611.t1	Mhap_VW9_g7590.t1
			Mhap_VW9_g5946.t2		Mhap_VW9_g4972.t1	Mhap_VW9_g3731.t7	Mhap_VW9_g2160.t1
			Mhap_VW9_g5950.t1		Mhap_VW9_g7714.t1	Mhap_VW9_g9409.t1	Mhap_VW9_g1733.t2
			Mhap_VW9_g5978.t1		Mhap_VW9_g1695.t3	Mhap_VW9_g1781.t1	Mhap_VW9_g1931.t1
			Mhap_VW9_g6000.t1		Mhap_VW9_g7407.t1	Mhap_VW9_g2242.t1	Mhap_VW9_g10526.t1
			Mhap_VW9_g6001.t1		Mhap_VW9_g6778.t1	Mhap_VW9_g494.t1	Mhap_VW9_g2541.t1
			Mhap_VW9_g6011.t1		Mhap_VW9_g4424.t1	Mhap_VW9_g4305.t1	Mhap_VW9_g4965.t1
			Mhap_VW9_g6039.t1		Mhap_VW9_g4108.t4	Mhap_VW9_g6080.t1	Mhap_VW9_g10849.t1
			Mhap_VW9_g6041.t2		Mhap_VW9_g8501.t10	Mhap_VW9_g5452.t1	Mhap_VW9_g1649.t1
			Mhap_VW9_g6045.t2		Mhap_VW9_g9136.t1	Mhap_VW9_g3564.t1	Mhap_VW9_g7569.t1
			Mhap_VW9_g6052.t1		Mhap_VW9_g10443.t2	Mhap_VW9_g3563.t1	Mhap_VW9_g5884.t1
			Mhap_VW9_g6065.t1		Mhap_VW9_g3545.t1	Mhap_VW9_g9824.t1	Mhap_VW9_g4547.t1
			Mhap_VW9_g6066.t1		Mhap_VW9_g3590.t2	Mhap_VW9_g7444.t2	Mhap_VW9_g4786.t59
			Mhap_VW9_g6079.t2		Mhap_VW9_g10117.t1	Mhap_VW9_g11164.t16	Mhap_VW9_g5034.t1
			Mhap_VW9_g6080.t1		Mhap_VW9_g1624.t2	Mhap_VW9_g1694.t2	Mhap_VW9_g4065.t1
			Mhap_VW9_g6089.t1		Mhap_VW9_g4080.t1	Mhap_VW9_g1392.t1	Mhap_VW9_g3489.t1
			Mhap_VW9_g6091.t1		Mhap_VW9_g41.t1	Mhap_VW9_g2775.t1	Mhap_VW9_g1674.t1
			Mhap_VW9_g6098.t1		Mhap_VW9_g7733.t1	Mhap_VW9_g1829.t1	Mhap_VW9_g3316.t2
			Mhap_VW9_g6102.t1		Mhap_VW9_g7730.t1	Mhap_VW9_g8690.t1	Mhap_VW9_g3849.t1
			Mhap_VW9_g6103.t1		Mhap_VW9_g7729.t1	Mhap_VW9_g10174.t1	Mhap_VW9_g4972.t1
			Mhap_VW9_g6106.t1		Mhap_VW9_g6651.t1	Mhap_VW9_g1638.t3	Mhap_VW9_g7714.t1
			Mhap_VW9_g6195.t2		Mhap_VW9_g3924.t1	Mhap_VW9_g10747.t1	Mhap_VW9_g1695.t3
			Mhap_VW9_g6213.t1		Mhap_VW9_g1822.t1	Mhap_VW9_g3143.t1	Mhap_VW9_g7407.t1
			Mhap_VW9_g6222.t1		Mhap_VW9_g4716.t1	Mhap_VW9_g2405.t3	Mhap_VW9_g6456.t1
			Mhap_VW9_g6223.t1		Mhap_VW9_g4721.t1	Mhap_VW9_g10876.t1	Mhap_VW9_g6778.t1
			Mhap_VW9_g6233.t1		Mhap_VW9_g4743.t1	Mhap_VW9_g1774.t1	Mhap_VW9_g4424.t1
			Mhap_VW9_g6245.t1		Mhap_VW9_g183.t1	Mhap_VW9_g8977.t1	Mhap_VW9_g4108.t4
			Mhap_VW9_g6247.t1		Mhap_VW9_g6533.t1	Mhap_VW9_g3266.t1	Mhap_VW9_g8501.t10
			Mhap_VW9_g6253.t2		Mhap_VW9_g6536.t1	Mhap_VW9_g1581.t3	Mhap_VW9_g9136.t1
			Mhap_VW9_g6265.t1		Mhap_VW9_g7973.t1	Mhap_VW9_g1971.t1	Mhap_VW9_g10443.t2
			Mhap_VW9_g6267.t1		Mhap_VW9_g3881.t1	Mhap_VW9_g9867.t1	Mhap_VW9_g3545.t1
			Mhap_VW9_g6271.t1		Mhap_VW9_g5350.t1	Mhap_VW9_g10001.t1	Mhap_VW9_g3590.t2
			Mhap_VW9_g6275.t1		Mhap_VW9_g8758.t1	Mhap_VW9_g4205.t1	Mhap_VW9_g3602.t1
			Mhap_VW9_g6276.t1		Mhap_VW9_g10755.t1	Mhap_VW9_g2128.t3	Mhap_VW9_g3601.t1
			Mhap_VW9_g6277.t1		Mhap_VW9_g10065.t1	Mhap_VW9_g10469.t1	Mhap_VW9_g10117.t1
			Mhap_VW9_g6278.t1		Mhap_VW9_g1916.t7	Mhap_VW9_g1464.t1	Mhap_VW9_g1624.t2
			Mhap_VW9_g6279.t1		Mhap_VW9_g9354.t3	Mhap_VW9_g1466.t1	Mhap_VW9_g4080.t1
			Mhap_VW9_g6292.t1		Mhap_VW9_g7323.t1	Mhap_VW9_g1465.t1	Mhap_VW9_g42.t1
			Mhap_VW9_g6294.t1		Mhap_VW9_g6596.t1	Mhap_VW9_g9881.t4	Mhap_VW9_g41.t1
			Mhap_VW9_g6295.t1		Mhap_VW9_g142.t1	Mhap_VW9_g2027.t1	Mhap_VW9_g333.t1
			Mhap_VW9_g6299.t1		Mhap_VW9_g2644.t2	Mhap_VW9_g8239.t1	Mhap_VW9_g7733.t1
			Mhap_VW9_g6300.t2		Mhap_VW9_g7960.t10	Mhap_VW9_g10587.t1	Mhap_VW9_g7730.t1
			Mhap_VW9_g6301.t1		Mhap_VW9_g2898.t1	Mhap_VW9_g387.t3	Mhap_VW9_g7729.t1
			Mhap_VW9_g6302.t1		Mhap_VW9_g5634.t2	Mhap_VW9_g9028.t2	Mhap_VW9_g6651.t1
			Mhap_VW9_g6304.t1		Mhap_VW9_g5111.t2	Mhap_VW9_g1857.t2	Mhap_VW9_g3924.t1
			Mhap_VW9_g6308.t2		Mhap_VW9_g3255.t1	Mhap_VW9_g4534.t2	Mhap_VW9_g1822.t1
			Mhap_VW9_g6312.t3		Mhap_VW9_g10429.t1	Mhap_VW9_g7590.t1	Mhap_VW9_g4716.t1
			Mhap_VW9_g6314.t1		Mhap_VW9_g9607.t1	Mhap_VW9_g1519.t1	Mhap_VW9_g4721.t1
			Mhap_VW9_g6319.t1		Mhap_VW9_g3838.t1	Mhap_VW9_g2160.t1	Mhap_VW9_g4743.t1
			Mhap_VW9_g6320.t1		Mhap_VW9_g10050.t6	Mhap_VW9_g1733.t2	Mhap_VW9_g183.t1
			Mhap_VW9_g6333.t1		Mhap_VW9_g10051.t1	Mhap_VW9_g1931.t1	Mhap_VW9_g6533.t1
			Mhap_VW9_g6349.t1		Mhap_VW9_g5919.t1	Mhap_VW9_g8504.t1	Mhap_VW9_g6536.t1
			Mhap_VW9_g6351.t1		Mhap_VW9_g6045.t2	Mhap_VW9_g10526.t1	Mhap_VW9_g7973.t1
			Mhap_VW9_g6352.t2		Mhap_VW9_g9531.t1	Mhap_VW9_g2541.t1	Mhap_VW9_g3881.t1
			Mhap_VW9_g6357.t1		Mhap_VW9_g8611.t1	Mhap_VW9_g7150.t2	Mhap_VW9_g5350.t1
			Mhap_VW9_g6371.t1		Mhap_VW9_g6425.t1	Mhap_VW9_g1902.t1	Mhap_VW9_g8758.t1
			Mhap_VW9_g6392.t7		Mhap_VW9_g10130.t1	Mhap_VW9_g4965.t1	Mhap_VW9_g10755.t1
			Mhap_VW9_g6397.t1		Mhap_VW9_g8356.t1	Mhap_VW9_g10849.t1	Mhap_VW9_g10065.t1
			Mhap_VW9_g6416.t3		Mhap_VW9_g7927.t1	Mhap_VW9_g1649.t1	Mhap_VW9_g1916.t7
			Mhap_VW9_g6425.t1		Mhap_VW9_g7658.t1	Mhap_VW9_g7569.t1	Mhap_VW9_g9354.t3
			Mhap_VW9_g6434.t1		Mhap_VW9_g2530.t1	Mhap_VW9_g4547.t1	Mhap_VW9_g7323.t1
			Mhap_VW9_g6453.t1		Mhap_VW9_g1702.t1	Mhap_VW9_g4786.t59	Mhap_VW9_g6596.t1
			Mhap_VW9_g6456.t1		Mhap_VW9_g10430.t1	Mhap_VW9_g234.t2	Mhap_VW9_g142.t1
			Mhap_VW9_g6474.t1		Mhap_VW9_g1705.t3	Mhap_VW9_g5034.t1	Mhap_VW9_g2644.t2
			Mhap_VW9_g6478.t2		Mhap_VW9_g258.t1	Mhap_VW9_g4065.t1	Mhap_VW9_g7960.t10
			Mhap_VW9_g6501.t2		Mhap_VW9_g10951.t2	Mhap_VW9_g9883.t1	Mhap_VW9_g2898.t1
			Mhap_VW9_g6526.t1		Mhap_VW9_g2309.t1	Mhap_VW9_g3489.t1	Mhap_VW9_g5634.t2
			Mhap_VW9_g6528.t2		Mhap_VW9_g3482.t1	Mhap_VW9_g1674.t1	Mhap_VW9_g9113.t1
			Mhap_VW9_g6532.t1		Mhap_VW9_g4726.t1	Mhap_VW9_g3316.t2	Mhap_VW9_g5111.t2
			Mhap_VW9_g6533.t1		Mhap_VW9_g7349.t2	Mhap_VW9_g3849.t1	Mhap_VW9_g3255.t1
			Mhap_VW9_g6536.t1		Mhap_VW9_g3896.t1	Mhap_VW9_g4972.t1	Mhap_VW9_g10429.t1
			Mhap_VW9_g6540.t1		Mhap_VW9_g2355.t1	Mhap_VW9_g8984.t1	Mhap_VW9_g9607.t1
			Mhap_VW9_g6545.t1		Mhap_VW9_g6474.t1	Mhap_VW9_g7714.t1	Mhap_VW9_g3838.t1
			Mhap_VW9_g6575.t1		Mhap_VW9_g11025.t1	Mhap_VW9_g1695.t3	Mhap_VW9_g10050.t6
			Mhap_VW9_g6596.t1		Mhap_VW9_g491.t17	Mhap_VW9_g8010.t5	Mhap_VW9_g10051.t1
			Mhap_VW9_g6624.t1		Mhap_VW9_g8278.t1	Mhap_VW9_g7407.t1	Mhap_VW9_g5919.t1
			Mhap_VW9_g6633.t1		Mhap_VW9_g8235.t1	Mhap_VW9_g6778.t1	Mhap_VW9_g6045.t2
			Mhap_VW9_g6635.t2		Mhap_VW9_g2132.t1	Mhap_VW9_g4424.t1	Mhap_VW9_g9531.t1
			Mhap_VW9_g6643.t1		Mhap_VW9_g10376.t1	Mhap_VW9_g4108.t4	Mhap_VW9_g3578.t2
			Mhap_VW9_g6644.t1		Mhap_VW9_g1173.t1	Mhap_VW9_g8501.t10	Mhap_VW9_g3483.t1
			Mhap_VW9_g6651.t1		Mhap_VW9_g2734.t1	Mhap_VW9_g9136.t1	Mhap_VW9_g8611.t1
			Mhap_VW9_g6656.t1		Mhap_VW9_g1420.t1	Mhap_VW9_g10443.t2	Mhap_VW9_g6425.t1
			Mhap_VW9_g6661.t1		Mhap_VW9_g4950.t1	Mhap_VW9_g3545.t1	Mhap_VW9_g10130.t1
			Mhap_VW9_g6662.t1		Mhap_VW9_g2727.t1	Mhap_VW9_g3590.t2	Mhap_VW9_g8356.t1
			Mhap_VW9_g6751.t1		Mhap_VW9_g7196.t1	Mhap_VW9_g5470.t1	Mhap_VW9_g7927.t1
			Mhap_VW9_g6776.t1		Mhap_VW9_g8768.t1	Mhap_VW9_g10117.t1	Mhap_VW9_g7658.t1
			Mhap_VW9_g6778.t1		Mhap_VW9_g8908.t1	Mhap_VW9_g1624.t2	Mhap_VW9_g2530.t1
			Mhap_VW9_g6791.t1		Mhap_VW9_g6933.t11	Mhap_VW9_g4080.t1	Mhap_VW9_g1702.t1
			Mhap_VW9_g6875.t2		Mhap_VW9_g5826.t1	Mhap_VW9_g41.t1	Mhap_VW9_g10430.t1
			Mhap_VW9_g6884.t1		Mhap_VW9_g10364.t1	Mhap_VW9_g7733.t1	Mhap_VW9_g1705.t3
			Mhap_VW9_g6905.t1		Mhap_VW9_g5405.t1	Mhap_VW9_g7730.t1	Mhap_VW9_g258.t1
			Mhap_VW9_g6933.t11		Mhap_VW9_g6233.t1	Mhap_VW9_g7729.t1	Mhap_VW9_g10951.t2
			Mhap_VW9_g6941.t1		Mhap_VW9_g8408.t2	Mhap_VW9_g28.t1	Mhap_VW9_g2309.t1
			Mhap_VW9_g6951.t1		Mhap_VW9_g847.t1	Mhap_VW9_g37.t1	Mhap_VW9_g3482.t1
			Mhap_VW9_g6970.t1		Mhap_VW9_g8237.t1	Mhap_VW9_g6651.t1	Mhap_VW9_g4726.t1
			Mhap_VW9_g6971.t1		Mhap_VW9_g4236.t12	Mhap_VW9_g3924.t1	Mhap_VW9_g7349.t2
			Mhap_VW9_g6972.t1		Mhap_VW9_g9579.t2	Mhap_VW9_g4184.t1	Mhap_VW9_g3896.t1
			Mhap_VW9_g6977.t1		Mhap_VW9_g2384.t2	Mhap_VW9_g1822.t1	Mhap_VW9_g2355.t1
			Mhap_VW9_g6986.t1		Mhap_VW9_g8979.t1	Mhap_VW9_g4716.t1	Mhap_VW9_g6474.t1
			Mhap_VW9_g7021.t1		Mhap_VW9_g9086.t3	Mhap_VW9_g4721.t1	Mhap_VW9_g11025.t1
			Mhap_VW9_g7070.t1		Mhap_VW9_g1740.t1	Mhap_VW9_g11114.t1	Mhap_VW9_g491.t17
			Mhap_VW9_g7071.t16		Mhap_VW9_g9859.t2	Mhap_VW9_g4743.t1	Mhap_VW9_g8278.t1
			Mhap_VW9_g7081.t1		Mhap_VW9_g7514.t3	Mhap_VW9_g183.t1	Mhap_VW9_g8235.t1
			Mhap_VW9_g7107.t1		Mhap_VW9_g1421.t1	Mhap_VW9_g6533.t1	Mhap_VW9_g2132.t1
			Mhap_VW9_g7119.t1		Mhap_VW9_g2207.t4	Mhap_VW9_g6536.t1	Mhap_VW9_g10376.t1
			Mhap_VW9_g7150.t2		Mhap_VW9_g1051.t6	Mhap_VW9_g7973.t1	Mhap_VW9_g1173.t1
			Mhap_VW9_g7171.t1		Mhap_VW9_g2799.t1	Mhap_VW9_g6300.t2	Mhap_VW9_g2734.t1
			Mhap_VW9_g7172.t4		Mhap_VW9_g4269.t1	Mhap_VW9_g11206.t1	Mhap_VW9_g1420.t1
			Mhap_VW9_g7186.t1		Mhap_VW9_g7171.t1	Mhap_VW9_g787.t1	Mhap_VW9_g4950.t1
			Mhap_VW9_g7188.t1		Mhap_VW9_g6972.t1	Mhap_VW9_g3881.t1	Mhap_VW9_g2727.t1
			Mhap_VW9_g7189.t2		Mhap_VW9_g10270.t2	Mhap_VW9_g5350.t1	Mhap_VW9_g7196.t1
			Mhap_VW9_g7196.t1		Mhap_VW9_g4175.t1	Mhap_VW9_g4813.t3	Mhap_VW9_g8768.t1
			Mhap_VW9_g7209.t1		Mhap_VW9_g4097.t1	Mhap_VW9_g4812.t2	Mhap_VW9_g10135.t1
			Mhap_VW9_g7251.t1		Mhap_VW9_g3707.t1	Mhap_VW9_g8758.t1	Mhap_VW9_g8908.t1
			Mhap_VW9_g7269.t1		Mhap_VW9_g1714.t1	Mhap_VW9_g10755.t1	Mhap_VW9_g6933.t11
			Mhap_VW9_g7270.t3		Mhap_VW9_g3017.t1	Mhap_VW9_g9187.t1	Mhap_VW9_g5826.t1
			Mhap_VW9_g7277.t2		Mhap_VW9_g2801.t3	Mhap_VW9_g10065.t1	Mhap_VW9_g10364.t1
			Mhap_VW9_g7285.t1		Mhap_VW9_g2817.t1	Mhap_VW9_g1916.t7	Mhap_VW9_g5405.t1
			Mhap_VW9_g7304.t1		Mhap_VW9_g6271.t1	Mhap_VW9_g9354.t3	Mhap_VW9_g6233.t1
			Mhap_VW9_g7323.t1		Mhap_VW9_g3989.t1	Mhap_VW9_g527.t9	Mhap_VW9_g8408.t2
			Mhap_VW9_g7348.t1		Mhap_VW9_g9374.t2	Mhap_VW9_g2334.t4	Mhap_VW9_g847.t1
			Mhap_VW9_g7349.t2		Mhap_VW9_g2614.t1	Mhap_VW9_g7323.t1	Mhap_VW9_g8237.t1
			Mhap_VW9_g7353.t5		Mhap_VW9_g9137.t3	Mhap_VW9_g6596.t1	Mhap_VW9_g4236.t12
			Mhap_VW9_g7354.t3		Mhap_VW9_g1525.t1	Mhap_VW9_g142.t1	Mhap_VW9_g9579.t2
			Mhap_VW9_g7407.t1		Mhap_VW9_g5871.t2	Mhap_VW9_g2644.t2	Mhap_VW9_g2384.t2
			Mhap_VW9_g7420.t1		Mhap_VW9_g2095.t2	Mhap_VW9_g7960.t10	Mhap_VW9_g8979.t1
			Mhap_VW9_g7423.t1		Mhap_VW9_g11064.t1	Mhap_VW9_g5177.t1	Mhap_VW9_g9086.t3
			Mhap_VW9_g7444.t2		Mhap_VW9_g1696.t1	Mhap_VW9_g2898.t1	Mhap_VW9_g1740.t1
			Mhap_VW9_g7447.t1		Mhap_VW9_g8254.t1	Mhap_VW9_g5634.t2	Mhap_VW9_g9859.t2
			Mhap_VW9_g7448.t1		Mhap_VW9_g1864.t1	Mhap_VW9_g7209.t1	Mhap_VW9_g4588.t1
			Mhap_VW9_g7474.t1		Mhap_VW9_g4430.t1	Mhap_VW9_g275.t2	Mhap_VW9_g10530.t11
			Mhap_VW9_g7514.t3		Mhap_VW9_g9250.t1	Mhap_VW9_g5111.t2	Mhap_VW9_g7514.t3
			Mhap_VW9_g7518.t3		Mhap_VW9_g4918.t1	Mhap_VW9_g3255.t1	Mhap_VW9_g1421.t1
			Mhap_VW9_g7569.t1		Mhap_VW9_g7874.t1	Mhap_VW9_g10429.t1	Mhap_VW9_g2207.t4
			Mhap_VW9_g7590.t1		Mhap_VW9_g8786.t1	Mhap_VW9_g9607.t1	Mhap_VW9_g1051.t6
			Mhap_VW9_g7631.t39		Mhap_VW9_g9726.t1	Mhap_VW9_g3838.t1	Mhap_VW9_g2799.t1
			Mhap_VW9_g7633.t1		Mhap_VW9_g2098.t1	Mhap_VW9_g10050.t6	Mhap_VW9_g4269.t1
			Mhap_VW9_g7639.t1		Mhap_VW9_g6434.t1	Mhap_VW9_g10051.t1	Mhap_VW9_g7171.t1
			Mhap_VW9_g7640.t3		Mhap_VW9_g1238.t1	Mhap_VW9_g3878.t1	Mhap_VW9_g6972.t1
			Mhap_VW9_g7641.t1		Mhap_VW9_g6905.t1	Mhap_VW9_g5919.t1	Mhap_VW9_g10270.t2
			Mhap_VW9_g7657.t1		Mhap_VW9_g8628.t1	Mhap_VW9_g6045.t2	Mhap_VW9_g4175.t1
			Mhap_VW9_g7658.t1		Mhap_VW9_g1308.t1	Mhap_VW9_g8589.t1	Mhap_VW9_g4097.t1
			Mhap_VW9_g7664.t1		Mhap_VW9_g7993.t1	Mhap_VW9_g5206.t2	Mhap_VW9_g1882.t1
			Mhap_VW9_g7665.t1		Mhap_VW9_g1407.t2	Mhap_VW9_g9531.t1	Mhap_VW9_g3707.t1
			Mhap_VW9_g7666.t3		Mhap_VW9_g5711.t1	Mhap_VW9_g8611.t1	Mhap_VW9_g1714.t1
			Mhap_VW9_g7668.t25		Mhap_VW9_g2444.t1	Mhap_VW9_g7070.t1	Mhap_VW9_g3017.t1
			Mhap_VW9_g7672.t1		Mhap_VW9_g5032.t4	Mhap_VW9_g7071.t16	Mhap_VW9_g2801.t3
			Mhap_VW9_g7673.t1		Mhap_VW9_g10968.t1	Mhap_VW9_g6425.t1	Mhap_VW9_g2817.t1
			Mhap_VW9_g7699.t1		Mhap_VW9_g9860.t1	Mhap_VW9_g10294.t2	Mhap_VW9_g6271.t1
			Mhap_VW9_g7711.t1		Mhap_VW9_g1333.t1	Mhap_VW9_g10130.t1	Mhap_VW9_g3989.t1
			Mhap_VW9_g7713.t1		Mhap_VW9_g6791.t1	Mhap_VW9_g8356.t1	Mhap_VW9_g9374.t2
			Mhap_VW9_g7714.t1		Mhap_VW9_g3990.t1	Mhap_VW9_g7927.t1	Mhap_VW9_g2614.t1
			Mhap_VW9_g7723.t4		Mhap_VW9_g344.t1	Mhap_VW9_g7658.t1	Mhap_VW9_g9137.t3
			Mhap_VW9_g7724.t1		Mhap_VW9_g9762.t1	Mhap_VW9_g2530.t1	Mhap_VW9_g1525.t1
			Mhap_VW9_g7726.t1		Mhap_VW9_g3331.t1	Mhap_VW9_g1702.t1	Mhap_VW9_g5871.t2
			Mhap_VW9_g7728.t3		Mhap_VW9_g1915.t1	Mhap_VW9_g10430.t1	Mhap_VW9_g2095.t2
			Mhap_VW9_g7729.t1		Mhap_VW9_g9053.t1	Mhap_VW9_g898.t1	Mhap_VW9_g11064.t1
			Mhap_VW9_g7730.t1		Mhap_VW9_g10288.t1	Mhap_VW9_g1705.t3	Mhap_VW9_g1696.t1
			Mhap_VW9_g7731.t2		Mhap_VW9_g290.t1	Mhap_VW9_g1003.t1	Mhap_VW9_g8254.t1
			Mhap_VW9_g7732.t1		Mhap_VW9_g1847.t1	Mhap_VW9_g2829.t1	Mhap_VW9_g1864.t1
			Mhap_VW9_g7733.t1		Mhap_VW9_g4310.t1	Mhap_VW9_g258.t1	Mhap_VW9_g4430.t1
			Mhap_VW9_g7753.t1		Mhap_VW9_g4739.t1	Mhap_VW9_g955.t1	Mhap_VW9_g9250.t1
			Mhap_VW9_g7754.t1		Mhap_VW9_g954.t1	Mhap_VW9_g1619.t1	Mhap_VW9_g6308.t2
			Mhap_VW9_g7757.t1		Mhap_VW9_g453.t1	Mhap_VW9_g10951.t2	Mhap_VW9_g4925.t1
			Mhap_VW9_g7760.t1		Mhap_VW9_g7270.t3	Mhap_VW9_g10717.t8	Mhap_VW9_g4918.t1
			Mhap_VW9_g7775.t1		Mhap_VW9_g3542.t1	Mhap_VW9_g2309.t1	Mhap_VW9_g7874.t1
			Mhap_VW9_g7796.t2		Mhap_VW9_g1621.t1	Mhap_VW9_g3482.t1	Mhap_VW9_g8786.t1
			Mhap_VW9_g7804.t2		Mhap_VW9_g7423.t1	Mhap_VW9_g8767.t1	Mhap_VW9_g9726.t1
			Mhap_VW9_g7814.t1		Mhap_VW9_g5824.t2	Mhap_VW9_g4726.t1	Mhap_VW9_g2098.t1
			Mhap_VW9_g7815.t1		Mhap_VW9_g5544.t1	Mhap_VW9_g2790.t1	Mhap_VW9_g6434.t1
			Mhap_VW9_g7820.t2		Mhap_VW9_g8576.t1	Mhap_VW9_g7349.t2	Mhap_VW9_g1238.t1
			Mhap_VW9_g7857.t1		Mhap_VW9_g8839.t1	Mhap_VW9_g3896.t1	Mhap_VW9_g6905.t1
			Mhap_VW9_g7858.t1		Mhap_VW9_g7941.t1	Mhap_VW9_g2355.t1	Mhap_VW9_g7269.t1
			Mhap_VW9_g7863.t1		Mhap_VW9_g6545.t1	Mhap_VW9_g10509.t2	Mhap_VW9_g8628.t1
			Mhap_VW9_g7865.t1		Mhap_VW9_g4075.t1	Mhap_VW9_g6474.t1	Mhap_VW9_g1308.t1
			Mhap_VW9_g7869.t1		Mhap_VW9_g4485.t1	Mhap_VW9_g11025.t1	Mhap_VW9_g7993.t1
			Mhap_VW9_g7872.t1		Mhap_VW9_g10488.t1	Mhap_VW9_g491.t17	Mhap_VW9_g4296.t3
			Mhap_VW9_g7874.t1		Mhap_VW9_g7172.t4	Mhap_VW9_g6951.t1	Mhap_VW9_g1407.t2
			Mhap_VW9_g7876.t2		Mhap_VW9_g3536.t1	Mhap_VW9_g3677.t1	Mhap_VW9_g5711.t1
			Mhap_VW9_g7893.t1		Mhap_VW9_g9516.t1	Mhap_VW9_g810.t20	Mhap_VW9_g2444.t1
			Mhap_VW9_g7896.t1		Mhap_VW9_g6278.t1	Mhap_VW9_g9574.t1	Mhap_VW9_g5032.t4
			Mhap_VW9_g7899.t1		Mhap_VW9_g11227.t1	Mhap_VW9_g8278.t1	Mhap_VW9_g7021.t1
			Mhap_VW9_g7904.t1		Mhap_VW9_g8581.t1	Mhap_VW9_g8235.t1	Mhap_VW9_g10968.t1
			Mhap_VW9_g7907.t1		Mhap_VW9_g9539.t1	Mhap_VW9_g3456.t1	Mhap_VW9_g9860.t1
			Mhap_VW9_g7908.t2		Mhap_VW9_g9829.t1	Mhap_VW9_g2132.t1	Mhap_VW9_g1333.t1
			Mhap_VW9_g7909.t1		Mhap_VW9_g8685.t1	Mhap_VW9_g10083.t1	Mhap_VW9_g6791.t1
			Mhap_VW9_g7919.t2		Mhap_VW9_g6213.t1	Mhap_VW9_g10376.t1	Mhap_VW9_g3990.t1
			Mhap_VW9_g7927.t1		Mhap_VW9_g6223.t1	Mhap_VW9_g1173.t1	Mhap_VW9_g9312.t1
			Mhap_VW9_g7933.t1		Mhap_VW9_g318.t1	Mhap_VW9_g982.t1	Mhap_VW9_g344.t1
			Mhap_VW9_g7934.t1		Mhap_VW9_g7699.t1	Mhap_VW9_g2734.t1	Mhap_VW9_g9762.t1
			Mhap_VW9_g7941.t1		Mhap_VW9_g2197.t1	Mhap_VW9_g1420.t1	Mhap_VW9_g3744.t1
			Mhap_VW9_g7942.t2		Mhap_VW9_g9042.t1	Mhap_VW9_g887.t2	Mhap_VW9_g3331.t1
			Mhap_VW9_g7957.t4		Mhap_VW9_g2228.t1	Mhap_VW9_g4950.t1	Mhap_VW9_g1915.t1
			Mhap_VW9_g7960.t10		Mhap_VW9_g9407.t1	Mhap_VW9_g2727.t1	Mhap_VW9_g9053.t1
			Mhap_VW9_g7971.t1		Mhap_VW9_g5312.t2	Mhap_VW9_g7196.t1	Mhap_VW9_g10288.t1
			Mhap_VW9_g7973.t1		Mhap_VW9_g6089.t1	Mhap_VW9_g8768.t1	Mhap_VW9_g290.t1
			Mhap_VW9_g7993.t1		Mhap_VW9_g10323.t1	Mhap_VW9_g8908.t1	Mhap_VW9_g1847.t1
			Mhap_VW9_g8010.t5		Mhap_VW9_g301.t1	Mhap_VW9_g6933.t11	Mhap_VW9_g5110.t1
			Mhap_VW9_g8055.t4		Mhap_VW9_g7934.t1	Mhap_VW9_g5826.t1	Mhap_VW9_g4310.t1
			Mhap_VW9_g8059.t1		Mhap_VW9_g10950.t1	Mhap_VW9_g10364.t1	Mhap_VW9_g4739.t1
			Mhap_VW9_g8071.t8		Mhap_VW9_g1741.t1	Mhap_VW9_g5405.t1	Mhap_VW9_g3201.t1
			Mhap_VW9_g8159.t2		Mhap_VW9_g3764.t4	Mhap_VW9_g5404.t1	Mhap_VW9_g954.t1
			Mhap_VW9_g8235.t1		Mhap_VW9_g9759.t1	Mhap_VW9_g3509.t1	Mhap_VW9_g453.t1
			Mhap_VW9_g8237.t1		Mhap_VW9_g5353.t1	Mhap_VW9_g7420.t1	Mhap_VW9_g7270.t3
			Mhap_VW9_g8239.t1		Mhap_VW9_g4279.t2	Mhap_VW9_g6233.t1	Mhap_VW9_g3542.t1
			Mhap_VW9_g8254.t1		Mhap_VW9_g4130.t1	Mhap_VW9_g8408.t2	Mhap_VW9_g1621.t1
			Mhap_VW9_g8267.t2		Mhap_VW9_g6643.t1	Mhap_VW9_g846.t3	Mhap_VW9_g7423.t1
			Mhap_VW9_g8278.t1		Mhap_VW9_g2356.t4	Mhap_VW9_g847.t1	Mhap_VW9_g5824.t2
			Mhap_VW9_g8279.t1		Mhap_VW9_g3758.t2	Mhap_VW9_g4110.t1	Mhap_VW9_g4007.t2
			Mhap_VW9_g8324.t1		Mhap_VW9_g7713.t1	Mhap_VW9_g6986.t1	Mhap_VW9_g5544.t1
			Mhap_VW9_g8351.t23		Mhap_VW9_g4035.t1	Mhap_VW9_g8237.t1	Mhap_VW9_g8576.t1
			Mhap_VW9_g8356.t1		Mhap_VW9_g3357.t1	Mhap_VW9_g4693.t1	Mhap_VW9_g8839.t1
			Mhap_VW9_g8363.t1		Mhap_VW9_g6079.t2	Mhap_VW9_g4236.t12	Mhap_VW9_g2165.t2
			Mhap_VW9_g8365.t1		Mhap_VW9_g7971.t1	Mhap_VW9_g9579.t2	Mhap_VW9_g4282.t1
			Mhap_VW9_g8366.t1		Mhap_VW9_g9817.t1	Mhap_VW9_g2384.t2	Mhap_VW9_g7941.t1
			Mhap_VW9_g8368.t2		Mhap_VW9_g9390.t1	Mhap_VW9_g8979.t1	Mhap_VW9_g6545.t1
			Mhap_VW9_g8380.t2		Mhap_VW9_g996.t1	Mhap_VW9_g9086.t3	Mhap_VW9_g4075.t1
			Mhap_VW9_g8388.t1		Mhap_VW9_g704.t1	Mhap_VW9_g1740.t1	Mhap_VW9_g3811.t3
			Mhap_VW9_g8408.t2		Mhap_VW9_g6295.t1	Mhap_VW9_g9859.t2	Mhap_VW9_g8055.t4
			Mhap_VW9_g8416.t1		Mhap_VW9_g7448.t1	Mhap_VW9_g9806.t1	Mhap_VW9_g4485.t1
			Mhap_VW9_g8461.t1		Mhap_VW9_g7277.t2	Mhap_VW9_g7514.t3	Mhap_VW9_g8922.t1
			Mhap_VW9_g8462.t1		Mhap_VW9_g6245.t1	Mhap_VW9_g1421.t1	Mhap_VW9_g10488.t1
			Mhap_VW9_g8464.t1		Mhap_VW9_g6247.t1	Mhap_VW9_g2207.t4	Mhap_VW9_g7172.t4
			Mhap_VW9_g8467.t1		Mhap_VW9_g9969.t1	Mhap_VW9_g1051.t6	Mhap_VW9_g3536.t1
			Mhap_VW9_g8468.t1		Mhap_VW9_g5473.t1	Mhap_VW9_g2799.t1	Mhap_VW9_g8648.t4
			Mhap_VW9_g8469.t1		Mhap_VW9_g3997.t1	Mhap_VW9_g4269.t1	Mhap_VW9_g1571.t1
			Mhap_VW9_g8479.t1		Mhap_VW9_g102.t1	Mhap_VW9_g7171.t1	Mhap_VW9_g9516.t1
			Mhap_VW9_g8480.t3		Mhap_VW9_g5200.t1	Mhap_VW9_g6972.t1	Mhap_VW9_g6278.t1
			Mhap_VW9_g8482.t1		Mhap_VW9_g98.t1	Mhap_VW9_g10270.t2	Mhap_VW9_g6277.t1
			Mhap_VW9_g8483.t1		Mhap_VW9_g3416.t1	Mhap_VW9_g4175.t1	Mhap_VW9_g11227.t1
			Mhap_VW9_g8495.t1		Mhap_VW9_g2473.t1	Mhap_VW9_g4097.t1	Mhap_VW9_g8581.t1
			Mhap_VW9_g8496.t1		Mhap_VW9_g9731.t1	Mhap_VW9_g3810.t61	Mhap_VW9_g9539.t1
			Mhap_VW9_g8497.t1		Mhap_VW9_g842.t1	Mhap_VW9_g3808.t1	Mhap_VW9_g9829.t1
			Mhap_VW9_g8500.t6		Mhap_VW9_g950.t2	Mhap_VW9_g3861.t1	Mhap_VW9_g8685.t1
			Mhap_VW9_g8501.t10		Mhap_VW9_g5499.t2	Mhap_VW9_g3707.t1	Mhap_VW9_g6213.t1
			Mhap_VW9_g8504.t1		Mhap_VW9_g4135.t1	Mhap_VW9_g1714.t1	Mhap_VW9_g6223.t1
			Mhap_VW9_g8505.t1		Mhap_VW9_g4134.t1	Mhap_VW9_g4423.t1	Mhap_VW9_g318.t1
			Mhap_VW9_g8528.t1		Mhap_VW9_g9025.t1	Mhap_VW9_g3017.t1	Mhap_VW9_g9129.t1
			Mhap_VW9_g8529.t1		Mhap_VW9_g9030.t1	Mhap_VW9_g9415.t1	Mhap_VW9_g7699.t1
			Mhap_VW9_g8538.t1		Mhap_VW9_g6103.t1	Mhap_VW9_g2801.t3	Mhap_VW9_g2197.t1
			Mhap_VW9_g8539.t1		Mhap_VW9_g6106.t1	Mhap_VW9_g2817.t1	Mhap_VW9_g9042.t1
			Mhap_VW9_g8544.t6		Mhap_VW9_g7919.t2	Mhap_VW9_g6271.t1	Mhap_VW9_g2228.t1
			Mhap_VW9_g8557.t1		Mhap_VW9_g9014.t1	Mhap_VW9_g3989.t1	Mhap_VW9_g9407.t1
			Mhap_VW9_g8558.t1		Mhap_VW9_g7796.t2	Mhap_VW9_g6397.t1	Mhap_VW9_g5312.t2
			Mhap_VW9_g8565.t1		Mhap_VW9_g4689.t1	Mhap_VW9_g6416.t3	Mhap_VW9_g6089.t1
			Mhap_VW9_g8567.t1		Mhap_VW9_g8898.t1	Mhap_VW9_g9374.t2	Mhap_VW9_g10323.t1
			Mhap_VW9_g8576.t1		Mhap_VW9_g3725.t1	Mhap_VW9_g1161.t1	Mhap_VW9_g301.t1
			Mhap_VW9_g8581.t1		Mhap_VW9_g3290.t1	Mhap_VW9_g2614.t1	Mhap_VW9_g7934.t1
			Mhap_VW9_g8583.t12		Mhap_VW9_g3866.t1	Mhap_VW9_g9137.t3	Mhap_VW9_g10950.t1
			Mhap_VW9_g8589.t1		Mhap_VW9_g9182.t1	Mhap_VW9_g1271.t1	Mhap_VW9_g1741.t1
			Mhap_VW9_g8590.t1		Mhap_VW9_g6656.t1	Mhap_VW9_g1525.t1	Mhap_VW9_g3764.t4
			Mhap_VW9_g8592.t1		Mhap_VW9_g4143.t1	Mhap_VW9_g10647.t1	Mhap_VW9_g10045.t1
			Mhap_VW9_g8608.t1		Mhap_VW9_g3928.t1	Mhap_VW9_g2420.t1	Mhap_VW9_g9759.t1
			Mhap_VW9_g8610.t1		Mhap_VW9_g1881.t31	Mhap_VW9_g6333.t1	Mhap_VW9_g5353.t1
			Mhap_VW9_g8611.t1		Mhap_VW9_g8482.t1	Mhap_VW9_g5871.t2	Mhap_VW9_g4279.t2
			Mhap_VW9_g8613.t1		Mhap_VW9_g3877.t1	Mhap_VW9_g2095.t2	Mhap_VW9_g4130.t1
			Mhap_VW9_g8622.t1		Mhap_VW9_g4124.t1	Mhap_VW9_g11064.t1	Mhap_VW9_g6643.t1
			Mhap_VW9_g8625.t2		Mhap_VW9_g10346.t1	Mhap_VW9_g1696.t1	Mhap_VW9_g2356.t4
			Mhap_VW9_g8626.t1		Mhap_VW9_g9501.t1	Mhap_VW9_g8254.t1	Mhap_VW9_g3758.t2
			Mhap_VW9_g8628.t1		Mhap_VW9_g9715.t1	Mhap_VW9_g3197.t1	Mhap_VW9_g7713.t1
			Mhap_VW9_g8630.t1		Mhap_VW9_g5469.t1	Mhap_VW9_g1864.t1	Mhap_VW9_g4035.t1
			Mhap_VW9_g8631.t1		Mhap_VW9_g6302.t1	Mhap_VW9_g4430.t1	Mhap_VW9_g2079.t1
			Mhap_VW9_g8633.t1		Mhap_VW9_g5883.t2	Mhap_VW9_g9250.t1	Mhap_VW9_g3357.t1
			Mhap_VW9_g8634.t1		Mhap_VW9_g10286.t25	Mhap_VW9_g4918.t1	Mhap_VW9_g6079.t2
			Mhap_VW9_g8635.t1		Mhap_VW9_g8544.t6	Mhap_VW9_g7874.t1	Mhap_VW9_g6392.t7
			Mhap_VW9_g8645.t1		Mhap_VW9_g1447.t1	Mhap_VW9_g8786.t1	Mhap_VW9_g7971.t1
			Mhap_VW9_g8646.t1		Mhap_VW9_g10312.t1	Mhap_VW9_g5064.t2	Mhap_VW9_g9817.t1
			Mhap_VW9_g8647.t1		Mhap_VW9_g10297.t1	Mhap_VW9_g9726.t1	Mhap_VW9_g8610.t1
			Mhap_VW9_g8648.t4		Mhap_VW9_g10971.t1	Mhap_VW9_g2098.t1	Mhap_VW9_g9390.t1
			Mhap_VW9_g8654.t1		Mhap_VW9_g10445.t1	Mhap_VW9_g2194.t1	Mhap_VW9_g996.t1
			Mhap_VW9_g8676.t1		Mhap_VW9_g3582.t1	Mhap_VW9_g6434.t1	Mhap_VW9_g8698.t1
			Mhap_VW9_g8679.t1		Mhap_VW9_g10264.t1	Mhap_VW9_g1238.t1	Mhap_VW9_g3268.t1
			Mhap_VW9_g8685.t1		Mhap_VW9_g1659.t1	Mhap_VW9_g6905.t1	Mhap_VW9_g1772.t1
			Mhap_VW9_g8690.t1		Mhap_VW9_g4371.t1	Mhap_VW9_g2837.t1	Mhap_VW9_g704.t1
			Mhap_VW9_g8698.t1		Mhap_VW9_g380.t1	Mhap_VW9_g8628.t1	Mhap_VW9_g6295.t1
			Mhap_VW9_g8701.t3		Mhap_VW9_g8528.t1	Mhap_VW9_g2832.t1	Mhap_VW9_g7815.t1
			Mhap_VW9_g8758.t1		Mhap_VW9_g4723.t1	Mhap_VW9_g1308.t1	Mhap_VW9_g7448.t1
			Mhap_VW9_g8759.t1		Mhap_VW9_g10278.t1	Mhap_VW9_g7993.t1	Mhap_VW9_g4592.t1
			Mhap_VW9_g8767.t1		Mhap_VW9_g8701.t3	Mhap_VW9_g6971.t1	Mhap_VW9_g7277.t2
			Mhap_VW9_g8768.t1		Mhap_VW9_g9024.t3	Mhap_VW9_g13.t1	Mhap_VW9_g6245.t1
			Mhap_VW9_g8786.t1		Mhap_VW9_g9029.t5	Mhap_VW9_g1407.t2	Mhap_VW9_g6247.t1
			Mhap_VW9_g8814.t1		Mhap_VW9_g1130.t1	Mhap_VW9_g5711.t1	Mhap_VW9_g9969.t1
			Mhap_VW9_g8839.t1		Mhap_VW9_g4074.t1	Mhap_VW9_g2444.t1	Mhap_VW9_g5473.t1
			Mhap_VW9_g8898.t1		Mhap_VW9_g1783.t1	Mhap_VW9_g3869.t7	Mhap_VW9_g3997.t1
			Mhap_VW9_g8908.t1		Mhap_VW9_g3472.t1	Mhap_VW9_g5740.t1	Mhap_VW9_g2278.t1
			Mhap_VW9_g8922.t1		Mhap_VW9_g3769.t1	Mhap_VW9_g5032.t4	Mhap_VW9_g102.t1
			Mhap_VW9_g8927.t1		Mhap_VW9_g4086.t3	Mhap_VW9_g10968.t1	Mhap_VW9_g5200.t1
			Mhap_VW9_g8938.t2		Mhap_VW9_g3340.t1	Mhap_VW9_g9860.t1	Mhap_VW9_g98.t1
			Mhap_VW9_g8940.t1		Mhap_VW9_g705.t1	Mhap_VW9_g1333.t1	Mhap_VW9_g3416.t1
			Mhap_VW9_g8976.t1		Mhap_VW9_g9739.t1	Mhap_VW9_g2755.t1	Mhap_VW9_g2473.t1
			Mhap_VW9_g8977.t1		Mhap_VW9_g4848.t2	Mhap_VW9_g6791.t1	Mhap_VW9_g9731.t1
			Mhap_VW9_g8979.t1		Mhap_VW9_g3868.t1	Mhap_VW9_g3990.t1	Mhap_VW9_g10347.t2
			Mhap_VW9_g8984.t1		Mhap_VW9_g11107.t1	Mhap_VW9_g344.t1	Mhap_VW9_g842.t1
			Mhap_VW9_g9004.t1		Mhap_VW9_g11106.t1	Mhap_VW9_g9762.t1	Mhap_VW9_g950.t2
			Mhap_VW9_g9010.t1		Mhap_VW9_g11103.t1	Mhap_VW9_g3331.t1	Mhap_VW9_g1806.t1
			Mhap_VW9_g9014.t1		Mhap_VW9_g9004.t1	Mhap_VW9_g1915.t1	Mhap_VW9_g5499.t2
			Mhap_VW9_g9024.t3		Mhap_VW9_g418.t1	Mhap_VW9_g9053.t1	Mhap_VW9_g3950.t1
			Mhap_VW9_g9025.t1		Mhap_VW9_g8159.t2	Mhap_VW9_g10288.t1	Mhap_VW9_g407.t1
			Mhap_VW9_g9028.t2		Mhap_VW9_g1805.t1	Mhap_VW9_g9897.t1	Mhap_VW9_g4135.t1
			Mhap_VW9_g9029.t5		Mhap_VW9_g9569.t1	Mhap_VW9_g290.t1	Mhap_VW9_g4134.t1
			Mhap_VW9_g9030.t1		Mhap_VW9_g4594.t1	Mhap_VW9_g1847.t1	Mhap_VW9_g9025.t1
			Mhap_VW9_g9034.t1		Mhap_VW9_g9185.t2	Mhap_VW9_g4310.t1	Mhap_VW9_g9030.t1
			Mhap_VW9_g9042.t1		Mhap_VW9_g3232.t1	Mhap_VW9_g1054.t1	Mhap_VW9_g6103.t1
			Mhap_VW9_g9045.t1		Mhap_VW9_g3354.t1	Mhap_VW9_g4739.t1	Mhap_VW9_g6106.t1
			Mhap_VW9_g9051.t1		Mhap_VW9_g10250.t1	Mhap_VW9_g954.t1	Mhap_VW9_g7919.t2
			Mhap_VW9_g9053.t1		Mhap_VW9_g4839.t1	Mhap_VW9_g11042.t1	Mhap_VW9_g3789.t1
			Mhap_VW9_g9086.t3		Mhap_VW9_g3609.t1	Mhap_VW9_g5397.t2	Mhap_VW9_g9014.t1
			Mhap_VW9_g9113.t1		Mhap_VW9_g3585.t1	Mhap_VW9_g453.t1	Mhap_VW9_g7796.t2
			Mhap_VW9_g9119.t1		Mhap_VW9_g10628.t1	Mhap_VW9_g7270.t3	Mhap_VW9_g4689.t1
			Mhap_VW9_g9129.t1		Mhap_VW9_g1782.t1	Mhap_VW9_g3542.t1	Mhap_VW9_g8898.t1
			Mhap_VW9_g9130.t1		Mhap_VW9_g10209.t1	Mhap_VW9_g1621.t1	Mhap_VW9_g3725.t1
			Mhap_VW9_g9132.t1		Mhap_VW9_g6294.t1	Mhap_VW9_g7423.t1	Mhap_VW9_g10285.t1
			Mhap_VW9_g9135.t1		Mhap_VW9_g3375.t1	Mhap_VW9_g5824.t2	Mhap_VW9_g8267.t2
			Mhap_VW9_g9136.t1		Mhap_VW9_g9465.t1	Mhap_VW9_g5544.t1	Mhap_VW9_g3290.t1
			Mhap_VW9_g9137.t3		Mhap_VW9_g5601.t1	Mhap_VW9_g6540.t1	Mhap_VW9_g9589.t1
			Mhap_VW9_g9139.t1		Mhap_VW9_g5105.t1	Mhap_VW9_g8576.t1	Mhap_VW9_g3866.t1
			Mhap_VW9_g9152.t1		Mhap_VW9_g7633.t1	Mhap_VW9_g8839.t1	Mhap_VW9_g5247.t1
			Mhap_VW9_g9154.t1		Mhap_VW9_g7631.t39	Mhap_VW9_g8416.t1	Mhap_VW9_g9182.t1
			Mhap_VW9_g9159.t1		Mhap_VW9_g7724.t1	Mhap_VW9_g7353.t5	Mhap_VW9_g6656.t1
			Mhap_VW9_g9171.t1		Mhap_VW9_g6102.t1	Mhap_VW9_g7941.t1	Mhap_VW9_g4143.t1
			Mhap_VW9_g9172.t1		Mhap_VW9_g4537.t1	Mhap_VW9_g6545.t1	Mhap_VW9_g10280.t1
			Mhap_VW9_g9181.t1		Mhap_VW9_g4552.t1	Mhap_VW9_g4075.t1	Mhap_VW9_g3928.t1
			Mhap_VW9_g9182.t1		Mhap_VW9_g1608.t1	Mhap_VW9_g9838.t1	Mhap_VW9_g1881.t31
			Mhap_VW9_g9185.t2		Mhap_VW9_g9745.t1	Mhap_VW9_g8590.t1	Mhap_VW9_g8482.t1
			Mhap_VW9_g9187.t1		Mhap_VW9_g1370.t2	Mhap_VW9_g8592.t1	Mhap_VW9_g3877.t1
			Mhap_VW9_g9250.t1		Mhap_VW9_g8380.t2	Mhap_VW9_g4485.t1	Mhap_VW9_g4124.t1
			Mhap_VW9_g9312.t1		Mhap_VW9_g5752.t1	Mhap_VW9_g10488.t1	Mhap_VW9_g7754.t1
			Mhap_VW9_g9324.t2		Mhap_VW9_g5768.t1	Mhap_VW9_g9496.t1	Mhap_VW9_g10346.t1
			Mhap_VW9_g9325.t3		Mhap_VW9_g3606.t1	Mhap_VW9_g7172.t4	Mhap_VW9_g1717.t1
			Mhap_VW9_g9354.t3		Mhap_VW9_g4043.t1	Mhap_VW9_g3536.t1	Mhap_VW9_g9501.t1
			Mhap_VW9_g9369.t1		Mhap_VW9_g7858.t1	Mhap_VW9_g4659.t1	Mhap_VW9_g9715.t1
			Mhap_VW9_g9371.t6		Mhap_VW9_g4265.t1	Mhap_VW9_g4660.t1	Mhap_VW9_g3476.t1
			Mhap_VW9_g9374.t2		Mhap_VW9_g5753.t1	Mhap_VW9_g4662.t1	Mhap_VW9_g3905.t1
			Mhap_VW9_g9390.t1		Mhap_VW9_g4501.t1	Mhap_VW9_g4657.t1	Mhap_VW9_g5469.t1
			Mhap_VW9_g9407.t1		Mhap_VW9_g8529.t1	Mhap_VW9_g4661.t1	Mhap_VW9_g6302.t1
			Mhap_VW9_g9409.t1		Mhap_VW9_g4064.t1	Mhap_VW9_g4663.t1	Mhap_VW9_g5883.t2
			Mhap_VW9_g9415.t1		Mhap_VW9_g5944.t1	Mhap_VW9_g9516.t1	Mhap_VW9_g10286.t25
			Mhap_VW9_g9457.t1		Mhap_VW9_g3443.t1	Mhap_VW9_g6278.t1	Mhap_VW9_g8544.t6
			Mhap_VW9_g9465.t1		Mhap_VW9_g6267.t1	Mhap_VW9_g11227.t1	Mhap_VW9_g1447.t1
			Mhap_VW9_g9470.t1		Mhap_VW9_g2182.t1	Mhap_VW9_g8581.t1	Mhap_VW9_g10312.t1
			Mhap_VW9_g9471.t1		Mhap_VW9_g9045.t1	Mhap_VW9_g9539.t1	Mhap_VW9_g10297.t1
			Mhap_VW9_g9496.t1		Mhap_VW9_g9171.t1	Mhap_VW9_g9829.t1	Mhap_VW9_g10971.t1
			Mhap_VW9_g9497.t2			Mhap_VW9_g8685.t1	Mhap_VW9_g10445.t1
			Mhap_VW9_g9501.t1			Mhap_VW9_g9528.t2	Mhap_VW9_g9010.t1
			Mhap_VW9_g9515.t1			Mhap_VW9_g6213.t1	Mhap_VW9_g3307.t1
			Mhap_VW9_g9516.t1			Mhap_VW9_g9847.t1	Mhap_VW9_g3582.t1
			Mhap_VW9_g9521.t1			Mhap_VW9_g7119.t1	Mhap_VW9_g10264.t1
			Mhap_VW9_g9528.t2			Mhap_VW9_g6223.t1	Mhap_VW9_g1659.t1
			Mhap_VW9_g9531.t1			Mhap_VW9_g318.t1	Mhap_VW9_g8626.t1
			Mhap_VW9_g9532.t1			Mhap_VW9_g7699.t1	Mhap_VW9_g4371.t1
			Mhap_VW9_g9539.t1			Mhap_VW9_g10892.t1	Mhap_VW9_g380.t1
			Mhap_VW9_g9544.t1			Mhap_VW9_g2197.t1	Mhap_VW9_g3114.t1
			Mhap_VW9_g9549.t1			Mhap_VW9_g9042.t1	Mhap_VW9_g8528.t1
			Mhap_VW9_g9555.t1			Mhap_VW9_g208.t1	Mhap_VW9_g3322.t1
			Mhap_VW9_g9569.t1			Mhap_VW9_g8059.t1	Mhap_VW9_g4723.t1
			Mhap_VW9_g9571.t1			Mhap_VW9_g2228.t1	Mhap_VW9_g10278.t1
			Mhap_VW9_g9574.t1			Mhap_VW9_g9407.t1	Mhap_VW9_g8701.t3
			Mhap_VW9_g9579.t2			Mhap_VW9_g5312.t2	Mhap_VW9_g9024.t3
			Mhap_VW9_g9589.t1			Mhap_VW9_g6089.t1	Mhap_VW9_g9029.t5
			Mhap_VW9_g9597.t1			Mhap_VW9_g10323.t1	Mhap_VW9_g1130.t1
			Mhap_VW9_g9607.t1			Mhap_VW9_g9135.t1	Mhap_VW9_g4074.t1
			Mhap_VW9_g9608.t7			Mhap_VW9_g9139.t1	Mhap_VW9_g1783.t1
			Mhap_VW9_g9621.t1			Mhap_VW9_g9130.t1	Mhap_VW9_g3472.t1
			Mhap_VW9_g9624.t1			Mhap_VW9_g301.t1	Mhap_VW9_g10481.t1
			Mhap_VW9_g9633.t1			Mhap_VW9_g7934.t1	Mhap_VW9_g7447.t1
			Mhap_VW9_g9648.t1			Mhap_VW9_g10950.t1	Mhap_VW9_g3769.t1
			Mhap_VW9_g9681.t1			Mhap_VW9_g1741.t1	Mhap_VW9_g4086.t3
			Mhap_VW9_g9686.t1			Mhap_VW9_g3764.t4	Mhap_VW9_g3340.t1
			Mhap_VW9_g9697.t2			Mhap_VW9_g6041.t2	Mhap_VW9_g705.t1
			Mhap_VW9_g9699.t1			Mhap_VW9_g2268.t1	Mhap_VW9_g9739.t1
			Mhap_VW9_g9705.t1			Mhap_VW9_g9759.t1	Mhap_VW9_g4848.t2
			Mhap_VW9_g9709.t2			Mhap_VW9_g8480.t3	Mhap_VW9_g3868.t1
			Mhap_VW9_g9713.t2			Mhap_VW9_g10260.t1	Mhap_VW9_g10688.t1
			Mhap_VW9_g9714.t1			Mhap_VW9_g10099.t1	Mhap_VW9_g5043.t1
			Mhap_VW9_g9715.t1			Mhap_VW9_g54.t1	Mhap_VW9_g11107.t1
			Mhap_VW9_g9716.t1			Mhap_VW9_g5353.t1	Mhap_VW9_g11106.t1
			Mhap_VW9_g9717.t1			Mhap_VW9_g4279.t2	Mhap_VW9_g11103.t1
			Mhap_VW9_g9719.t2			Mhap_VW9_g4130.t1	Mhap_VW9_g9004.t1
			Mhap_VW9_g9726.t1			Mhap_VW9_g5264.t1	Mhap_VW9_g418.t1
			Mhap_VW9_g9727.t1			Mhap_VW9_g6222.t1	Mhap_VW9_g1059.t2
			Mhap_VW9_g9731.t1			Mhap_VW9_g6643.t1	Mhap_VW9_g10016.t1
			Mhap_VW9_g9734.t1			Mhap_VW9_g2356.t4	Mhap_VW9_g8159.t2
			Mhap_VW9_g9738.t1			Mhap_VW9_g3758.t2	Mhap_VW9_g9324.t2
			Mhap_VW9_g9739.t1			Mhap_VW9_g7666.t3	Mhap_VW9_g1805.t1
			Mhap_VW9_g9741.t2			Mhap_VW9_g7713.t1	Mhap_VW9_g10809.t1
			Mhap_VW9_g9743.t1			Mhap_VW9_g4035.t1	Mhap_VW9_g6977.t1
			Mhap_VW9_g9745.t1			Mhap_VW9_g3357.t1	Mhap_VW9_g9569.t1
			Mhap_VW9_g9759.t1			Mhap_VW9_g6079.t2	Mhap_VW9_g4594.t1
			Mhap_VW9_g9762.t1			Mhap_VW9_g7971.t1	Mhap_VW9_g9185.t2
			Mhap_VW9_g9781.t1			Mhap_VW9_g9817.t1	Mhap_VW9_g3809.t1
			Mhap_VW9_g9806.t1			Mhap_VW9_g9390.t1	Mhap_VW9_g5881.t1
			Mhap_VW9_g9817.t1			Mhap_VW9_g1810.t1	Mhap_VW9_g3232.t1
			Mhap_VW9_g9821.t1			Mhap_VW9_g996.t1	Mhap_VW9_g3354.t1
			Mhap_VW9_g9824.t1			Mhap_VW9_g704.t1	Mhap_VW9_g10250.t1
			Mhap_VW9_g9829.t1			Mhap_VW9_g6295.t1	Mhap_VW9_g1643.t1
			Mhap_VW9_g9838.t1			Mhap_VW9_g9172.t1	Mhap_VW9_g4839.t1
			Mhap_VW9_g9847.t1			Mhap_VW9_g1919.t1	Mhap_VW9_g10080.t2
			Mhap_VW9_g9858.t1			Mhap_VW9_g7448.t1	Mhap_VW9_g3609.t1
			Mhap_VW9_g9859.t2			Mhap_VW9_g7639.t1	Mhap_VW9_g3585.t1
			Mhap_VW9_g9860.t1			Mhap_VW9_g7277.t2	Mhap_VW9_g10628.t1
			Mhap_VW9_g9861.t1			Mhap_VW9_g6245.t1	Mhap_VW9_g1782.t1
			Mhap_VW9_g9867.t1			Mhap_VW9_g6247.t1	Mhap_VW9_g10209.t1
			Mhap_VW9_g9880.t1			Mhap_VW9_g1004.t1	Mhap_VW9_g1729.t1
			Mhap_VW9_g9881.t4			Mhap_VW9_g9969.t1	Mhap_VW9_g6294.t1
			Mhap_VW9_g9883.t1			Mhap_VW9_g5473.t1	Mhap_VW9_g5388.t1
			Mhap_VW9_g9884.t1			Mhap_VW9_g3997.t1	Mhap_VW9_g3589.t2
			Mhap_VW9_g9887.t2			Mhap_VW9_g4862.t1	Mhap_VW9_g3264.t1
			Mhap_VW9_g9888.t1			Mhap_VW9_g583.t1	Mhap_VW9_g3375.t1
			Mhap_VW9_g9890.t1			Mhap_VW9_g102.t1	Mhap_VW9_g9465.t1
			Mhap_VW9_g9893.t1			Mhap_VW9_g5200.t1	Mhap_VW9_g5601.t1
			Mhap_VW9_g9897.t1			Mhap_VW9_g10226.t1	Mhap_VW9_g6253.t2
			Mhap_VW9_g9905.t1			Mhap_VW9_g98.t1	Mhap_VW9_g5105.t1
			Mhap_VW9_g9906.t1			Mhap_VW9_g2282.t1	Mhap_VW9_g7633.t1
			Mhap_VW9_g9908.t1			Mhap_VW9_g3416.t1	Mhap_VW9_g7631.t39
			Mhap_VW9_g9910.t2			Mhap_VW9_g2473.t1	Mhap_VW9_g5885.t1
			Mhap_VW9_g9911.t1			Mhap_VW9_g9731.t1	Mhap_VW9_g7724.t1
			Mhap_VW9_g9913.t1			Mhap_VW9_g842.t1	Mhap_VW9_g6102.t1
			Mhap_VW9_g9969.t1			Mhap_VW9_g950.t2	Mhap_VW9_g4537.t1
			Mhap_VW9_g9972.t1			Mhap_VW9_g5499.t2	Mhap_VW9_g4552.t1
			Mhap_VW9_g10001.t1			Mhap_VW9_g9152.t1	Mhap_VW9_g1608.t1
			Mhap_VW9_g10016.t1			Mhap_VW9_g10100.t1	Mhap_VW9_g9745.t1
			Mhap_VW9_g10034.t1			Mhap_VW9_g4135.t1	Mhap_VW9_g1370.t2
			Mhap_VW9_g10042.t1			Mhap_VW9_g4134.t1	Mhap_VW9_g3251.t1
			Mhap_VW9_g10045.t1			Mhap_VW9_g6292.t1	Mhap_VW9_g8380.t2
			Mhap_VW9_g10050.t6			Mhap_VW9_g9025.t1	Mhap_VW9_g3664.t1
			Mhap_VW9_g10051.t1			Mhap_VW9_g9030.t1	Mhap_VW9_g5752.t1
			Mhap_VW9_g10065.t1			Mhap_VW9_g8479.t1	Mhap_VW9_g5768.t1
			Mhap_VW9_g10080.t2			Mhap_VW9_g6884.t1	Mhap_VW9_g3606.t1
			Mhap_VW9_g10083.t1			Mhap_VW9_g6103.t1	Mhap_VW9_g4043.t1
			Mhap_VW9_g10095.t14			Mhap_VW9_g6106.t1	Mhap_VW9_g8565.t1
			Mhap_VW9_g10099.t1			Mhap_VW9_g10375.t1	Mhap_VW9_g7858.t1
			Mhap_VW9_g10100.t1			Mhap_VW9_g7919.t2	Mhap_VW9_g451.t1
			Mhap_VW9_g10113.t1			Mhap_VW9_g10418.t2	Mhap_VW9_g4265.t1
			Mhap_VW9_g10117.t1			Mhap_VW9_g9014.t1	Mhap_VW9_g5753.t1
			Mhap_VW9_g10130.t1			Mhap_VW9_g7796.t2	Mhap_VW9_g6941.t1
			Mhap_VW9_g10135.t1			Mhap_VW9_g731.t1	Mhap_VW9_g4501.t1
			Mhap_VW9_g10174.t1			Mhap_VW9_g4689.t1	Mhap_VW9_g2088.t1
			Mhap_VW9_g10195.t1			Mhap_VW9_g8898.t1	Mhap_VW9_g7876.t2
			Mhap_VW9_g10199.t1			Mhap_VW9_g3725.t1	Mhap_VW9_g8529.t1
			Mhap_VW9_g10209.t1			Mhap_VW9_g3184.t1	Mhap_VW9_g4064.t1
			Mhap_VW9_g10212.t1			Mhap_VW9_g3290.t1	Mhap_VW9_g5944.t1
			Mhap_VW9_g10226.t1			Mhap_VW9_g6635.t2	Mhap_VW9_g3443.t1
			Mhap_VW9_g10232.t1			Mhap_VW9_g3866.t1	Mhap_VW9_g8366.t1
			Mhap_VW9_g10250.t1			Mhap_VW9_g9182.t1	Mhap_VW9_g6267.t1
			Mhap_VW9_g10251.t1			Mhap_VW9_g8368.t2	Mhap_VW9_g10938.t2
			Mhap_VW9_g10260.t1			Mhap_VW9_g6656.t1	Mhap_VW9_g5501.t1
			Mhap_VW9_g10262.t1			Mhap_VW9_g4143.t1	Mhap_VW9_g5500.t1
			Mhap_VW9_g10264.t1			Mhap_VW9_g7726.t1	Mhap_VW9_g2182.t1
			Mhap_VW9_g10270.t2			Mhap_VW9_g3884.t1	Mhap_VW9_g8625.t2
			Mhap_VW9_g10278.t1			Mhap_VW9_g150.t2	Mhap_VW9_g1883.t1
			Mhap_VW9_g10280.t1			Mhap_VW9_g3928.t1	Mhap_VW9_g9781.t1
			Mhap_VW9_g10285.t1			Mhap_VW9_g5706.t1	Mhap_VW9_g454.t1
			Mhap_VW9_g10286.t25			Mhap_VW9_g1881.t31	Mhap_VW9_g9045.t1
			Mhap_VW9_g10288.t1			Mhap_VW9_g8482.t1	Mhap_VW9_g136.t1
			Mhap_VW9_g10294.t2			Mhap_VW9_g3877.t1	Mhap_VW9_g8676.t1
			Mhap_VW9_g10296.t1			Mhap_VW9_g363.t2	Mhap_VW9_g7189.t2
			Mhap_VW9_g10297.t1			Mhap_VW9_g4124.t1	Mhap_VW9_g9171.t1
			Mhap_VW9_g10312.t1			Mhap_VW9_g8464.t1	Mhap_VW9_g3872.t2
			Mhap_VW9_g10315.t1			Mhap_VW9_g4287.t51	Mhap_VW9_g6000.t1
			Mhap_VW9_g10323.t1			Mhap_VW9_g10346.t1	Mhap_VW9_g6001.t1
			Mhap_VW9_g10346.t1			Mhap_VW9_g9501.t1	Mhap_VW9_g6098.t1
			Mhap_VW9_g10347.t2			Mhap_VW9_g8679.t1	Mhap_VW9_g946.t1
			Mhap_VW9_g10349.t1			Mhap_VW9_g9715.t1	Mhap_VW9_g8497.t1
			Mhap_VW9_g10364.t1			Mhap_VW9_g5240.t1	Mhap_VW9_g9893.t1
			Mhap_VW9_g10375.t1			Mhap_VW9_g3594.t1	Mhap_VW9_g4260.t2
			Mhap_VW9_g10376.t1			Mhap_VW9_g3792.t1	Mhap_VW9_g34.t1
			Mhap_VW9_g10396.t1			Mhap_VW9_g4325.t1	Mhap_VW9_g4968.t1
			Mhap_VW9_g10410.t5			Mhap_VW9_g5469.t1	Mhap_VW9_g3755.t1
			Mhap_VW9_g10416.t1			Mhap_VW9_g6302.t1
			Mhap_VW9_g10417.t1			Mhap_VW9_g5883.t2
			Mhap_VW9_g10418.t2			Mhap_VW9_g10286.t25
			Mhap_VW9_g10422.t1			Mhap_VW9_g8544.t6
			Mhap_VW9_g10423.t1			Mhap_VW9_g1447.t1
			Mhap_VW9_g10429.t1			Mhap_VW9_g10312.t1
			Mhap_VW9_g10430.t1			Mhap_VW9_g2283.t1
			Mhap_VW9_g10443.t2			Mhap_VW9_g10297.t1
			Mhap_VW9_g10445.t1			Mhap_VW9_g10971.t1
			Mhap_VW9_g10469.t1			Mhap_VW9_g10445.t1
			Mhap_VW9_g10471.t1			Mhap_VW9_g1315.t1
			Mhap_VW9_g10481.t1			Mhap_VW9_g7757.t1
			Mhap_VW9_g10488.t1			Mhap_VW9_g3582.t1
			Mhap_VW9_g10509.t2			Mhap_VW9_g3233.t1
			Mhap_VW9_g10511.t1			Mhap_VW9_g10264.t1
			Mhap_VW9_g10526.t1			Mhap_VW9_g4837.t1
			Mhap_VW9_g10530.t11			Mhap_VW9_g1659.t1
			Mhap_VW9_g10551.t2			Mhap_VW9_g10315.t1
			Mhap_VW9_g10573.t1			Mhap_VW9_g7657.t1
			Mhap_VW9_g10587.t1			Mhap_VW9_g10551.t2
			Mhap_VW9_g10602.t1			Mhap_VW9_g4371.t1
			Mhap_VW9_g10628.t1			Mhap_VW9_g380.t1
			Mhap_VW9_g10641.t1			Mhap_VW9_g477.t2
			Mhap_VW9_g10644.t1			Mhap_VW9_g8528.t1
			Mhap_VW9_g10647.t1			Mhap_VW9_g1949.t2
			Mhap_VW9_g10688.t1			Mhap_VW9_g7348.t1
			Mhap_VW9_g10717.t8			Mhap_VW9_g9714.t1
			Mhap_VW9_g10747.t1			Mhap_VW9_g4723.t1
			Mhap_VW9_g10755.t1			Mhap_VW9_g3782.t1
			Mhap_VW9_g10773.t3			Mhap_VW9_g10278.t1
			Mhap_VW9_g10785.t1			Mhap_VW9_g8701.t3
			Mhap_VW9_g10786.t4			Mhap_VW9_g9024.t3
			Mhap_VW9_g10809.t1			Mhap_VW9_g9029.t5
			Mhap_VW9_g10849.t1			Mhap_VW9_g1130.t1
			Mhap_VW9_g10865.t1			Mhap_VW9_g9887.t2
			Mhap_VW9_g10876.t1			Mhap_VW9_g4074.t1
			Mhap_VW9_g10892.t1			Mhap_VW9_g1783.t1
			Mhap_VW9_g10896.t1			Mhap_VW9_g3472.t1
			Mhap_VW9_g10930.t116			Mhap_VW9_g5863.t2
			Mhap_VW9_g10936.t1			Mhap_VW9_g9709.t2
			Mhap_VW9_g10938.t2			Mhap_VW9_g3769.t1
			Mhap_VW9_g10950.t1			Mhap_VW9_g4086.t3
			Mhap_VW9_g10951.t2			Mhap_VW9_g3328.t1
			Mhap_VW9_g10954.t5			Mhap_VW9_g3340.t1
			Mhap_VW9_g10968.t1			Mhap_VW9_g10396.t1
			Mhap_VW9_g10971.t1			Mhap_VW9_g908.t1
			Mhap_VW9_g10975.t7			Mhap_VW9_g705.t1
			Mhap_VW9_g10976.t1			Mhap_VW9_g9739.t1
			Mhap_VW9_g10985.t1			Mhap_VW9_g4848.t2
			Mhap_VW9_g11025.t1			Mhap_VW9_g3868.t1
			Mhap_VW9_g11042.t1			Mhap_VW9_g7904.t1
			Mhap_VW9_g11064.t1			Mhap_VW9_g11107.t1
			Mhap_VW9_g11103.t1			Mhap_VW9_g11106.t1
			Mhap_VW9_g11106.t1			Mhap_VW9_g11103.t1
			Mhap_VW9_g11107.t1			Mhap_VW9_g9004.t1
			Mhap_VW9_g11109.t1			Mhap_VW9_g8976.t1
			Mhap_VW9_g11114.t1			Mhap_VW9_g418.t1
			Mhap_VW9_g11164.t16			Mhap_VW9_g3642.t1
			Mhap_VW9_g11206.t1			Mhap_VW9_g8159.t2
			Mhap_VW9_g11219.t1			Mhap_VW9_g4092.t1
			Mhap_VW9_g11227.t1			Mhap_VW9_g1805.t1
			Mhap_VW9_g996.t1			Mhap_VW9_g7186.t1
			Mhap_VW9_g1003.t1			Mhap_VW9_g8468.t1
			Mhap_VW9_g1004.t1			Mhap_VW9_g9569.t1
			Mhap_VW9_g1041.t1			Mhap_VW9_g9571.t1
			Mhap_VW9_g1051.t6			Mhap_VW9_g4594.t1
			Mhap_VW9_g1054.t1			Mhap_VW9_g4585.t1
			Mhap_VW9_g1059.t2			Mhap_VW9_g9185.t2
			Mhap_VW9_g1082.t1			Mhap_VW9_g4150.t1
			Mhap_VW9_g1111.t1			Mhap_VW9_g3232.t1
			Mhap_VW9_g1128.t1			Mhap_VW9_g3324.t1
			Mhap_VW9_g1130.t1			Mhap_VW9_g3354.t1
			Mhap_VW9_g1161.t1			Mhap_VW9_g10250.t1
			Mhap_VW9_g1172.t1			Mhap_VW9_g4859.t1
			Mhap_VW9_g1173.t1			Mhap_VW9_g4839.t1
			Mhap_VW9_g1234.t1			Mhap_VW9_g3609.t1
			Mhap_VW9_g1238.t1			Mhap_VW9_g3585.t1
			Mhap_VW9_g1260.t1			Mhap_VW9_g6532.t1
			Mhap_VW9_g1271.t1			Mhap_VW9_g10628.t1
			Mhap_VW9_g1275.t1			Mhap_VW9_g5430.t1
			Mhap_VW9_g1292.t1			Mhap_VW9_g1782.t1
			Mhap_VW9_g1306.t1			Mhap_VW9_g10209.t1
			Mhap_VW9_g1308.t1			Mhap_VW9_g10423.t1
			Mhap_VW9_g1315.t1			Mhap_VW9_g6371.t1
			Mhap_VW9_g1333.t1			Mhap_VW9_g2260.t1
			Mhap_VW9_g1343.t1			Mhap_VW9_g6294.t1
			Mhap_VW9_g1370.t2			Mhap_VW9_g910.t1
			Mhap_VW9_g1371.t1			Mhap_VW9_g3823.t1
			Mhap_VW9_g1372.t1			Mhap_VW9_g3824.t1
			Mhap_VW9_g1392.t1			Mhap_VW9_g4586.t1
			Mhap_VW9_g1407.t2			Mhap_VW9_g3265.t1
			Mhap_VW9_g1418.t1			Mhap_VW9_g3375.t1
			Mhap_VW9_g1420.t1			Mhap_VW9_g9465.t1
			Mhap_VW9_g1421.t1			Mhap_VW9_g9743.t1
			Mhap_VW9_g1439.t1			Mhap_VW9_g5601.t1
			Mhap_VW9_g1444.t1			Mhap_VW9_g1444.t1
			Mhap_VW9_g1447.t1			Mhap_VW9_g9727.t1
			Mhap_VW9_g1464.t1			Mhap_VW9_g4836.t1
			Mhap_VW9_g1465.t1			Mhap_VW9_g1371.t1
			Mhap_VW9_g1466.t1			Mhap_VW9_g6357.t1
			Mhap_VW9_g1519.t1			Mhap_VW9_g7188.t1
			Mhap_VW9_g1525.t1			Mhap_VW9_g6644.t1
			Mhap_VW9_g1531.t1			Mhap_VW9_g5105.t1
			Mhap_VW9_g1566.t1			Mhap_VW9_g7633.t1
			Mhap_VW9_g1571.t1			Mhap_VW9_g7631.t39
			Mhap_VW9_g1581.t3			Mhap_VW9_g7724.t1
			Mhap_VW9_g1604.t1			Mhap_VW9_g6102.t1
			Mhap_VW9_g1608.t1			Mhap_VW9_g4537.t1
			Mhap_VW9_g1610.t1			Mhap_VW9_g4552.t1
			Mhap_VW9_g1619.t1			Mhap_VW9_g1608.t1
			Mhap_VW9_g1621.t1			Mhap_VW9_g30.t1
			Mhap_VW9_g1624.t2			Mhap_VW9_g9738.t1
			Mhap_VW9_g1628.t1			Mhap_VW9_g9745.t1
			Mhap_VW9_g1634.t1			Mhap_VW9_g1370.t2
			Mhap_VW9_g1638.t3			Mhap_VW9_g7893.t1
			Mhap_VW9_g1641.t1			Mhap_VW9_g8927.t1
			Mhap_VW9_g1643.t1			Mhap_VW9_g8380.t2
			Mhap_VW9_g1644.t1			Mhap_VW9_g3552.t4
			Mhap_VW9_g1649.t1			Mhap_VW9_g3446.t1
			Mhap_VW9_g1659.t1			Mhap_VW9_g5752.t1
			Mhap_VW9_g1668.t1			Mhap_VW9_g5768.t1
			Mhap_VW9_g1674.t1			Mhap_VW9_g5864.t1
			Mhap_VW9_g1692.t2			Mhap_VW9_g7081.t1
			Mhap_VW9_g1694.t2			Mhap_VW9_g9549.t1
			Mhap_VW9_g1695.t3			Mhap_VW9_g3606.t1
			Mhap_VW9_g1696.t1			Mhap_VW9_g9181.t1
			Mhap_VW9_g1702.t1			Mhap_VW9_g9686.t1
			Mhap_VW9_g1704.t1			Mhap_VW9_g4043.t1
			Mhap_VW9_g1705.t3			Mhap_VW9_g1712.t1
			Mhap_VW9_g1706.t1			Mhap_VW9_g9515.t1
			Mhap_VW9_g1711.t1			Mhap_VW9_g7858.t1
			Mhap_VW9_g1712.t1			Mhap_VW9_g1913.t1
			Mhap_VW9_g1714.t1			Mhap_VW9_g4900.t1
			Mhap_VW9_g1717.t1			Mhap_VW9_g9890.t1
			Mhap_VW9_g1718.t1			Mhap_VW9_g4265.t1
			Mhap_VW9_g1720.t10			Mhap_VW9_g5753.t1
			Mhap_VW9_g1721.t1			Mhap_VW9_g5756.t1
			Mhap_VW9_g1722.t1			Mhap_VW9_g4501.t1
			Mhap_VW9_g1729.t1			Mhap_VW9_g4300.t1
			Mhap_VW9_g1733.t2			Mhap_VW9_g4272.t1
			Mhap_VW9_g1740.t1			Mhap_VW9_g1704.t1
			Mhap_VW9_g1741.t1			Mhap_VW9_g8505.t1
			Mhap_VW9_g1746.t2			Mhap_VW9_g8500.t6
			Mhap_VW9_g1752.t1			Mhap_VW9_g6528.t2
			Mhap_VW9_g1759.t1			Mhap_VW9_g2785.t1
			Mhap_VW9_g1772.t1			Mhap_VW9_g2786.t1
			Mhap_VW9_g1774.t1			Mhap_VW9_g10471.t1
			Mhap_VW9_g1779.t1			Mhap_VW9_g4266.t1
			Mhap_VW9_g1781.t1			Mhap_VW9_g8529.t1
			Mhap_VW9_g1782.t1			Mhap_VW9_g7865.t1
			Mhap_VW9_g1783.t1			Mhap_VW9_g7664.t1
			Mhap_VW9_g1805.t1			Mhap_VW9_g4610.t1
			Mhap_VW9_g1806.t1			Mhap_VW9_g4548.t1
			Mhap_VW9_g1810.t1			Mhap_VW9_g4064.t1
			Mhap_VW9_g1822.t1			Mhap_VW9_g4073.t1
			Mhap_VW9_g1829.t1			Mhap_VW9_g9624.t1
			Mhap_VW9_g1847.t1			Mhap_VW9_g5944.t1
			Mhap_VW9_g1848.t1			Mhap_VW9_g7872.t1
			Mhap_VW9_g1857.t2			Mhap_VW9_g3443.t1
			Mhap_VW9_g1864.t1			Mhap_VW9_g1668.t1
			Mhap_VW9_g1881.t31			Mhap_VW9_g111.t2
			Mhap_VW9_g1882.t1			Mhap_VW9_g9717.t1
			Mhap_VW9_g1883.t1			Mhap_VW9_g1644.t1
			Mhap_VW9_g1902.t1			Mhap_VW9_g6267.t1
			Mhap_VW9_g1913.t1			Mhap_VW9_g6279.t1
			Mhap_VW9_g1914.t1			Mhap_VW9_g10511.t1
			Mhap_VW9_g1915.t1			Mhap_VW9_g4838.t1
			Mhap_VW9_g1916.t7			Mhap_VW9_g10034.t1
			Mhap_VW9_g1919.t1			Mhap_VW9_g4264.t1
			Mhap_VW9_g1931.t1			Mhap_VW9_g2182.t1
			Mhap_VW9_g1936.t1			Mhap_VW9_g9608.t7
			Mhap_VW9_g1949.t2			Mhap_VW9_g6351.t1
			Mhap_VW9_g1959.t1			Mhap_VW9_g8461.t1
			Mhap_VW9_g1967.t1			Mhap_VW9_g7775.t1
			Mhap_VW9_g1971.t1			Mhap_VW9_g9045.t1
			Mhap_VW9_g2027.t1			Mhap_VW9_g5454.t1
			Mhap_VW9_g2029.t1			Mhap_VW9_g5471.t1
			Mhap_VW9_g2072.t1			Mhap_VW9_g4593.t1
			Mhap_VW9_g2079.t1			Mhap_VW9_g5496.t1
			Mhap_VW9_g2088.t1			Mhap_VW9_g9171.t1
			Mhap_VW9_g2095.t2			Mhap_VW9_g2825.t1
			Mhap_VW9_g2098.t1			Mhap_VW9_g9633.t1
			Mhap_VW9_g2127.t5			Mhap_VW9_g4579.t1
			Mhap_VW9_g2128.t3			Mhap_VW9_g8567.t1
			Mhap_VW9_g2132.t1			Mhap_VW9_g9908.t1
			Mhap_VW9_g2160.t1			Mhap_VW9_g1936.t1
			Mhap_VW9_g2165.t2			Mhap_VW9_g8365.t1
			Mhap_VW9_g2168.t1			Mhap_VW9_g5913.t1
			Mhap_VW9_g2182.t1			Mhap_VW9_g5905.t1
			Mhap_VW9_g2194.t1
			Mhap_VW9_g2197.t1
			Mhap_VW9_g2207.t4
			Mhap_VW9_g2209.t1
			Mhap_VW9_g2219.t1
			Mhap_VW9_g2228.t1
			Mhap_VW9_g2233.t1
			Mhap_VW9_g2242.t1
			Mhap_VW9_g2248.t1
			Mhap_VW9_g2252.t1
			Mhap_VW9_g2260.t1
			Mhap_VW9_g2268.t1
			Mhap_VW9_g2275.t1
			Mhap_VW9_g2278.t1
			Mhap_VW9_g2282.t1
			Mhap_VW9_g2283.t1
			Mhap_VW9_g2309.t1
			Mhap_VW9_g2334.t4
			Mhap_VW9_g2355.t1
			Mhap_VW9_g2356.t4
			Mhap_VW9_g2384.t2
			Mhap_VW9_g2405.t3
			Mhap_VW9_g2407.t6
			Mhap_VW9_g2420.t1
			Mhap_VW9_g2444.t1
			Mhap_VW9_g2473.t1
			Mhap_VW9_g2485.t2
			Mhap_VW9_g2529.t1
			Mhap_VW9_g2530.t1
			Mhap_VW9_g2541.t1
			Mhap_VW9_g2610.t1
			Mhap_VW9_g2611.t1
			Mhap_VW9_g2614.t1
			Mhap_VW9_g2644.t2
			Mhap_VW9_g2665.t1
			Mhap_VW9_g2727.t1
			Mhap_VW9_g2734.t1
			Mhap_VW9_g2755.t1
			Mhap_VW9_g2764.t1
			Mhap_VW9_g2767.t2
			Mhap_VW9_g2768.t1
			Mhap_VW9_g2769.t1
			Mhap_VW9_g2770.t1
			Mhap_VW9_g2771.t1
			Mhap_VW9_g2775.t1
			Mhap_VW9_g2785.t1
			Mhap_VW9_g2786.t1
			Mhap_VW9_g2790.t1
			Mhap_VW9_g2791.t1
			Mhap_VW9_g2797.t1
			Mhap_VW9_g2799.t1
			Mhap_VW9_g2801.t3
			Mhap_VW9_g2803.t2
			Mhap_VW9_g2817.t1
			Mhap_VW9_g2825.t1
			Mhap_VW9_g2829.t1
			Mhap_VW9_g2832.t1
			Mhap_VW9_g2837.t1
			Mhap_VW9_g2898.t1
			Mhap_VW9_g3017.t1
			Mhap_VW9_g3069.t1
			Mhap_VW9_g3112.t2
			Mhap_VW9_g3113.t1
			Mhap_VW9_g3114.t1
			Mhap_VW9_g3117.t1
			Mhap_VW9_g3143.t1
			Mhap_VW9_g3155.t1
			Mhap_VW9_g3184.t1
			Mhap_VW9_g3197.t1
			Mhap_VW9_g3201.t1
			Mhap_VW9_g3232.t1
			Mhap_VW9_g3233.t1
			Mhap_VW9_g3246.t1
			Mhap_VW9_g3251.t1
			Mhap_VW9_g3255.t1
			Mhap_VW9_g3264.t1
			Mhap_VW9_g3265.t1
			Mhap_VW9_g3266.t1
			Mhap_VW9_g3267.t1
			Mhap_VW9_g3268.t1
			Mhap_VW9_g3290.t1
			Mhap_VW9_g3307.t1
			Mhap_VW9_g3316.t2
			Mhap_VW9_g3322.t1
			Mhap_VW9_g3324.t1
			Mhap_VW9_g3328.t1
			Mhap_VW9_g3330.t1
			Mhap_VW9_g3331.t1
			Mhap_VW9_g3340.t1
			Mhap_VW9_g3354.t1
			Mhap_VW9_g3356.t1
			Mhap_VW9_g3357.t1
			Mhap_VW9_g3374.t3
			Mhap_VW9_g3375.t1
			Mhap_VW9_g3416.t1
			Mhap_VW9_g3441.t1
			Mhap_VW9_g3443.t1
			Mhap_VW9_g3444.t1
			Mhap_VW9_g3446.t1
			Mhap_VW9_g3456.t1
			Mhap_VW9_g3472.t1
			Mhap_VW9_g3474.t1
			Mhap_VW9_g3476.t1
			Mhap_VW9_g3482.t1
			Mhap_VW9_g3483.t1
			Mhap_VW9_g3489.t1
			Mhap_VW9_g3509.t1
			Mhap_VW9_g3521.t1
			Mhap_VW9_g3536.t1
			Mhap_VW9_g3538.t1
			Mhap_VW9_g3542.t1
			Mhap_VW9_g3544.t1
			Mhap_VW9_g3545.t1
			Mhap_VW9_g3552.t4
			Mhap_VW9_g3561.t2
			Mhap_VW9_g3563.t1
			Mhap_VW9_g3564.t1
			Mhap_VW9_g3575.t1
			Mhap_VW9_g3577.t1
			Mhap_VW9_g3578.t2
			Mhap_VW9_g3582.t1
			Mhap_VW9_g3585.t1
			Mhap_VW9_g3587.t2
			Mhap_VW9_g3589.t2
			Mhap_VW9_g3590.t2
			Mhap_VW9_g3593.t1
			Mhap_VW9_g3594.t1
			Mhap_VW9_g3601.t1
			Mhap_VW9_g3602.t1
			Mhap_VW9_g3603.t3
			Mhap_VW9_g3606.t1
			Mhap_VW9_g3608.t1
			Mhap_VW9_g3609.t1
			Mhap_VW9_g3613.t1
			Mhap_VW9_g3616.t1
			Mhap_VW9_g3618.t238
			Mhap_VW9_g3634.t2
			Mhap_VW9_g3636.t1
			Mhap_VW9_g3642.t1
			Mhap_VW9_g3664.t1
			Mhap_VW9_g3677.t1
			Mhap_VW9_g3679.t1
			Mhap_VW9_g3707.t1
			Mhap_VW9_g3711.t1
			Mhap_VW9_g3725.t1
			Mhap_VW9_g3731.t7
			Mhap_VW9_g3736.t1
			Mhap_VW9_g3743.t1
			Mhap_VW9_g3744.t1
			Mhap_VW9_g3755.t1
			Mhap_VW9_g3756.t1
			Mhap_VW9_g3757.t1
			Mhap_VW9_g3758.t2
			Mhap_VW9_g3764.t4
			Mhap_VW9_g3765.t1
			Mhap_VW9_g3769.t1
			Mhap_VW9_g3771.t1
			Mhap_VW9_g3776.t1
			Mhap_VW9_g3782.t1
			Mhap_VW9_g3789.t1
			Mhap_VW9_g3792.t1
			Mhap_VW9_g3793.t1
			Mhap_VW9_g3797.t1
			Mhap_VW9_g3808.t1
			Mhap_VW9_g3809.t1
			Mhap_VW9_g3810.t61
			Mhap_VW9_g3811.t3
			Mhap_VW9_g3812.t1
			Mhap_VW9_g3823.t1
			Mhap_VW9_g3824.t1
			Mhap_VW9_g3825.t1
			Mhap_VW9_g3838.t1
			Mhap_VW9_g3849.t1
			Mhap_VW9_g3856.t1
			Mhap_VW9_g3861.t1
			Mhap_VW9_g3864.t1
			Mhap_VW9_g3866.t1
			Mhap_VW9_g3868.t1
			Mhap_VW9_g3869.t7
			Mhap_VW9_g3872.t2
			Mhap_VW9_g3877.t1
			Mhap_VW9_g3878.t1
			Mhap_VW9_g3880.t1
			Mhap_VW9_g3881.t1
			Mhap_VW9_g3884.t1
			Mhap_VW9_g3886.t1
			Mhap_VW9_g3896.t1
			Mhap_VW9_g3905.t1
			Mhap_VW9_g3921.t1
			Mhap_VW9_g3924.t1
			Mhap_VW9_g3928.t1
			Mhap_VW9_g3944.t1
			Mhap_VW9_g3950.t1
			Mhap_VW9_g3953.t1
			Mhap_VW9_g3954.t1
			Mhap_VW9_g3955.t1
			Mhap_VW9_g3964.t1
			Mhap_VW9_g3983.t1
			Mhap_VW9_g3989.t1
			Mhap_VW9_g3990.t1
			Mhap_VW9_g3997.t1
			Mhap_VW9_g4007.t2
			Mhap_VW9_g4035.t1
			Mhap_VW9_g4043.t1
			Mhap_VW9_g4064.t1
			Mhap_VW9_g4065.t1
			Mhap_VW9_g4073.t1
			Mhap_VW9_g4074.t1
			Mhap_VW9_g4075.t1
			Mhap_VW9_g4080.t1
			Mhap_VW9_g4085.t1
			Mhap_VW9_g4086.t3
			Mhap_VW9_g4092.t1
			Mhap_VW9_g4097.t1
			Mhap_VW9_g4098.t1
			Mhap_VW9_g4108.t4
			Mhap_VW9_g4110.t1
			Mhap_VW9_g4124.t1
			Mhap_VW9_g4128.t2
			Mhap_VW9_g4130.t1
			Mhap_VW9_g4134.t1
			Mhap_VW9_g4135.t1
			Mhap_VW9_g4142.t1
			Mhap_VW9_g4143.t1
			Mhap_VW9_g4145.t1
			Mhap_VW9_g4150.t1
			Mhap_VW9_g4161.t1
			Mhap_VW9_g4175.t1
			Mhap_VW9_g4184.t1
			Mhap_VW9_g4192.t1
			Mhap_VW9_g4205.t1
			Mhap_VW9_g4217.t3
			Mhap_VW9_g4236.t12
			Mhap_VW9_g4247.t5
			Mhap_VW9_g4255.t1
			Mhap_VW9_g4260.t2
			Mhap_VW9_g4264.t1
			Mhap_VW9_g4265.t1
			Mhap_VW9_g4266.t1
			Mhap_VW9_g4269.t1
			Mhap_VW9_g4272.t1
			Mhap_VW9_g4279.t2
			Mhap_VW9_g4282.t1
			Mhap_VW9_g4284.t3
			Mhap_VW9_g4285.t1
			Mhap_VW9_g4287.t51
			Mhap_VW9_g4288.t3
			Mhap_VW9_g4290.t1
			Mhap_VW9_g4293.t1
			Mhap_VW9_g4296.t3
			Mhap_VW9_g4300.t1
			Mhap_VW9_g4305.t1
			Mhap_VW9_g4310.t1
			Mhap_VW9_g4321.t1
			Mhap_VW9_g4322.t1
			Mhap_VW9_g4323.t2
			Mhap_VW9_g4324.t1
			Mhap_VW9_g4325.t1
			Mhap_VW9_g4327.t1
			Mhap_VW9_g4371.t1
			Mhap_VW9_g4374.t1
			Mhap_VW9_g4423.t1
			Mhap_VW9_g4424.t1
			Mhap_VW9_g4430.t1
			Mhap_VW9_g4485.t1
			Mhap_VW9_g4501.t1
			Mhap_VW9_g4534.t2
			Mhap_VW9_g4537.t1
			Mhap_VW9_g4547.t1
			Mhap_VW9_g4548.t1
			Mhap_VW9_g4551.t1
			Mhap_VW9_g4552.t1
			Mhap_VW9_g4553.t1
			Mhap_VW9_g4579.t1
			Mhap_VW9_g4585.t1
			Mhap_VW9_g4586.t1
			Mhap_VW9_g4588.t1
			Mhap_VW9_g4592.t1
			Mhap_VW9_g4593.t1
			Mhap_VW9_g4594.t1
			Mhap_VW9_g4601.t1
			Mhap_VW9_g4602.t1
			Mhap_VW9_g4603.t1
			Mhap_VW9_g4606.t1
			Mhap_VW9_g4607.t2
			Mhap_VW9_g4610.t1
			Mhap_VW9_g4621.t1
			Mhap_VW9_g4622.t1
			Mhap_VW9_g4623.t2
			Mhap_VW9_g4626.t1
			Mhap_VW9_g4632.t1
			Mhap_VW9_g4633.t1
			Mhap_VW9_g4634.t1
			Mhap_VW9_g4637.t2
			Mhap_VW9_g4638.t1
			Mhap_VW9_g4639.t1
			Mhap_VW9_g4640.t1
			Mhap_VW9_g4641.t3
			Mhap_VW9_g4642.t1
			Mhap_VW9_g4653.t1
			Mhap_VW9_g4657.t1
			Mhap_VW9_g4659.t1
			Mhap_VW9_g4660.t1
			Mhap_VW9_g4661.t1
			Mhap_VW9_g4662.t1
			Mhap_VW9_g4663.t1
			Mhap_VW9_g4689.t1
			Mhap_VW9_g4693.t1
			Mhap_VW9_g4695.t1
			Mhap_VW9_g4716.t1
			Mhap_VW9_g4721.t1
			Mhap_VW9_g4722.t1
			Mhap_VW9_g4723.t1
			Mhap_VW9_g4726.t1
			Mhap_VW9_g4739.t1
			Mhap_VW9_g4743.t1
			Mhap_VW9_g4758.t1
			Mhap_VW9_g4786.t59
			Mhap_VW9_g4812.t2
			Mhap_VW9_g4813.t3
			Mhap_VW9_g4836.t1
			Mhap_VW9_g4837.t1
			Mhap_VW9_g4838.t1
			Mhap_VW9_g4839.t1
			Mhap_VW9_g4848.t2
			Mhap_VW9_g4859.t1
			Mhap_VW9_g4862.t1
			Mhap_VW9_g4865.t1
			Mhap_VW9_g4875.t1
			Mhap_VW9_g4891.t1
			Mhap_VW9_g4896.t1
			Mhap_VW9_g4900.t1
			Mhap_VW9_g4918.t1
			Mhap_VW9_g4922.t1
			Mhap_VW9_g4925.t1
			Mhap_VW9_g4950.t1
			Mhap_VW9_g4965.t1
			Mhap_VW9_g4968.t1
			Mhap_VW9_g4971.t1
			Mhap_VW9_g4972.t1
			Mhap_VW9_g4990.t1
			Mhap_VW9_g5032.t4
			Mhap_VW9_g5034.t1
			Mhap_VW9_g5043.t1
			Mhap_VW9_g5064.t2
			Mhap_VW9_g5105.t1
			Mhap_VW9_g5106.t1
			Mhap_VW9_g5107.t1
			Mhap_VW9_g5108.t1
			Mhap_VW9_g5110.t1
			Mhap_VW9_g5111.t2
			Mhap_VW9_g5177.t1
			Mhap_VW9_g5200.t1
			Mhap_VW9_g5206.t2
			Mhap_VW9_g5240.t1
			Mhap_VW9_g5247.t1
			Mhap_VW9_g5252.t1
			Mhap_VW9_g5264.t1
