# Supplementary material for: High-resolution genome assembly and linkage mapping in Meloidogyne hapla reveal non-canonical telomere repeats and recombination hotspots associated with effector proteins
Source: PLoS Pathog. 2025 Nov 18;21(11):e1013706. doi: 10.1371/journal.ppat.1013706 (PMC12643312; doi:10.1371/journal.ppat.1013706)
Supplement: S8 Table — (XLSX) [file ppat.1013706.s020.xlsx]

## Sheet: Sheet1
S8 Table. Classification of major known PSPs according to their functional annotation
A. Positon and type of PSPs in each scaffold								B. Data table used for Ideogram to make figure 5
Scaffold	start	end	ID	Type				Type	Shape	Chr	Start	End	color
Scaffold1	183902	185601	Mhap_VW9_g30.t1	C-type Lectin				C-type Lectin	circle	1	183902	185601	e31a1c
Scaffold1	228128	229737	Mhap_VW9_g37.t1	C-type Lectin				C-type Lectin	circle	1	228128	229737	e31a1c
Scaffold1	281821	283815	Mhap_VW9_g41.t1	C-type Lectin				C-type Lectin	circle	1	281821	283815	e31a1c
Scaffold1	284922	286571	Mhap_VW9_g42.t1	C-type Lectin				C-type Lectin	circle	1	284922	286571	e31a1c
Scaffold1	2223353	2224577	Mhap_VW9_g290.t1	C-type Lectin				C-type Lectin	circle	1	2223353	2224577	e31a1c
Scaffold4	2791471	2792352	Mhap_VW9_g7729.t1	C-type Lectin				C-type Lectin	circle	4	2791471	2792352	e31a1c
Scaffold4	2794932	2795711	Mhap_VW9_g7730.t1	C-type Lectin				C-type Lectin	circle	4	2794932	2795711	e31a1c
Scaffold4	2803852	2805692	Mhap_VW9_g7733.t1	C-type Lectin				C-type Lectin	circle	4	2803852	2805692	e31a1c
Scaffold7	3641292	3642358	Mhap_VW9_g9714.t1	C-type Lectin				C-type Lectin	circle	7	3641292	3642358	e31a1c
Scaffold7	3644982	3646045	Mhap_VW9_g9715.t1	C-type Lectin				C-type Lectin	circle	7	3644982	3646045	e31a1c
Scaffold7	3648551	3651079	Mhap_VW9_g9716.t1	C-type Lectin				C-type Lectin	circle	7	3648551	3651079	e31a1c
Scaffold15	477868	481692	Mhap_VW9_g4322.t1	C-type Lectin				C-type Lectin	circle	15	477868	481692	e31a1c
Scaffold15	483262	486573	Mhap_VW9_g4323.t2	C-type Lectin				C-type Lectin	circle	15	483262	486573	e31a1c
Scaffold15	487417	490969	Mhap_VW9_g4324.t1	C-type Lectin				C-type Lectin	circle	15	487417	490969	e31a1c
Scaffold1	1657238	1660998	Mhap_VW9_g183.t1	Papain Cysteine Protease				Papain Cysteine Protease	circle	1	1657238	1660998	1f78b4
Scaffold1	2759936	2762320	Mhap_VW9_g387.t3	Papain Cysteine Protease				Papain Cysteine Protease	circle	1	2759936	2762320	1f78b4
Scaffold2	3551142	3552510	Mhap_VW9_g5946.t2	Papain Cysteine Protease				Papain Cysteine Protease	circle	2	3551142	3552510	1f78b4
Scaffold3	2359314	2361278	Mhap_VW9_g6624.t1	Papain Cysteine Protease				Papain Cysteine Protease	circle	3	2359314	2361278	1f78b4
Scaffold4	4206412	4209445	Mhap_VW9_g7858.t1	Papain Cysteine Protease				Papain Cysteine Protease	circle	4	4206412	4209445	1f78b4
Scaffold4	4385899	4388528	Mhap_VW9_g7869.t1	Papain Cysteine Protease				Papain Cysteine Protease	circle	4	4385899	4388528	1f78b4
Scaffold5	2218162	2219327	Mhap_VW9_g8279.t1	Papain Cysteine Protease				Papain Cysteine Protease	circle	5	2218162	2219327	1f78b4
Scaffold5	3628576	3629849	Mhap_VW9_g8468.t1	Papain Cysteine Protease				Papain Cysteine Protease	circle	5	3628576	3629849	1f78b4
Scaffold5	3638060	3639265	Mhap_VW9_g8469.t1	Papain Cysteine Protease				Papain Cysteine Protease	circle	5	3638060	3639265	1f78b4
Scaffold5	3711323	3711982	Mhap_VW9_g8479.t1	Papain Cysteine Protease				Papain Cysteine Protease	circle	5	3711323	3711982	1f78b4
Scaffold5	3718361	3719735	Mhap_VW9_g8480.t3	Papain Cysteine Protease				Papain Cysteine Protease	circle	5	3718361	3719735	1f78b4
Scaffold5	3724049	3725895	Mhap_VW9_g8482.t1	Papain Cysteine Protease				Papain Cysteine Protease	circle	5	3724049	3725895	1f78b4
Scaffold13	2527086	2528554	Mhap_VW9_g3634.t2	Papain Cysteine Protease				Papain Cysteine Protease	circle	13	2527086	2528554	1f78b4
Scaffold16	1110147	1110719	Mhap_VW9_g4971.t1	Papain Cysteine Protease				Papain Cysteine Protease	circle	16	1110147	1110719	1f78b4
Scaffold1	2142135	2145706	Mhap_VW9_g275.t2	Astacin				Astacin	circle	1	2142135	2145706	33a02c
Scaffold1	3246306	3248041	Mhap_VW9_g494.t1	Astacin				Astacin	circle	1	3246306	3248041	33a02c
Scaffold1	4445320	4450407	Mhap_VW9_g727.t2	Astacin				Astacin	circle	1	4445320	4450407	33a02c
Scaffold2	2475601	2477672	Mhap_VW9_g5722.t3	Astacin				Astacin	circle	2	2475601	2477672	33a02c
Scaffold5	371875	374239	Mhap_VW9_g7934.t1	Astacin				Astacin	circle	5	371875	374239	33a02c
Scaffold6	1105939	1108372	Mhap_VW9_g8633.t1	Astacin				Astacin	circle	6	1105939	1108372	33a02c
Scaffold9	2060710	2063816	Mhap_VW9_g10976.t1	Astacin				Astacin	circle	9	2060710	2063816	33a02c
Scaffold10	1295609	1301868	Mhap_VW9_g1306.t1	Astacin				Astacin	circle	10	1295609	1301868	33a02c
Scaffold11	1638708	1640369	Mhap_VW9_g2095.t2	Astacin				Astacin	circle	11	1638708	1640369	33a02c
Scaffold13	2537282	2539927	Mhap_VW9_g3636.t1	Astacin				Astacin	circle	13	2537282	2539927	33a02c
Scaffold14	2448737	2451570	Mhap_VW9_g4142.t1	Astacin				Astacin	circle	14	2448737	2451570	33a02c
Scaffold15	262282	265322	Mhap_VW9_g4284.t3	Astacin				Astacin	circle	15	262282	265322	33a02c
Scaffold2	1568096	1569882	Mhap_VW9_g5520.t1	Cysteine-rich Secretory Protein				Cysteine-rich Secretory Protein	circle	2	1568096	1569882	ff7f00
Scaffold2	1573806	1575269	Mhap_VW9_g5522.t1	Cysteine-rich Secretory Protein				Cysteine-rich Secretory Protein	circle	2	1573806	1575269	ff7f00
Scaffold2	3107041	3108906	Mhap_VW9_g5888.t14	Cysteine-rich Secretory Protein				Cysteine-rich Secretory Protein	circle	2	3107041	3108906	ff7f00
Scaffold2	3179716	3180627	Mhap_VW9_g5899.t1	Cysteine-rich Secretory Protein				Cysteine-rich Secretory Protein	circle	2	3179716	3180627	ff7f00
Scaffold2	3577762	3578692	Mhap_VW9_g5950.t1	Cysteine-rich Secretory Protein				Cysteine-rich Secretory Protein	circle	2	3577762	3578692	ff7f00
Scaffold4	1304945	1306588	Mhap_VW9_g7444.t2	Cysteine-rich Secretory Protein				Cysteine-rich Secretory Protein	circle	4	1304945	1306588	ff7f00
Scaffold8	3218327	3219942	Mhap_VW9_g10416.t1	Cysteine-rich Secretory Protein				Cysteine-rich Secretory Protein	circle	8	3218327	3219942	ff7f00
Scaffold8	3221109	3222589	Mhap_VW9_g10417.t1	Cysteine-rich Secretory Protein				Cysteine-rich Secretory Protein	circle	8	3221109	3222589	ff7f00
Scaffold10	786386	788435	Mhap_VW9_g1172.t1	Cysteine-rich Secretory Protein				Cysteine-rich Secretory Protein	circle	10	786386	788435	ff7f00
Scaffold14	288508	289738	Mhap_VW9_g3776.t1	Cysteine-rich Secretory Protein				Cysteine-rich Secretory Protein	circle	14	288508	289738	ff7f00
Scaffold14	337540	339047	Mhap_VW9_g3789.t1	Cysteine-rich Secretory Protein				Cysteine-rich Secretory Protein	circle	14	337540	339047	ff7f00
Scaffold14	364658	365841	Mhap_VW9_g3793.t1	Cysteine-rich Secretory Protein				Cysteine-rich Secretory Protein	circle	14	364658	365841	ff7f00
Scaffold14	387019	388365	Mhap_VW9_g3797.t1	Cysteine-rich Secretory Protein				Cysteine-rich Secretory Protein	circle	14	387019	388365	ff7f00
Scaffold1	4934975	4936731	Mhap_VW9_g810.t20	Eukaryotic Aspartyl Protease				Eukaryotic Aspartyl Protease	circle	1	4934975	4936731	b15928
Scaffold5	1938892	1940119	Mhap_VW9_g8235.t1	Eukaryotic Aspartyl Protease				Eukaryotic Aspartyl Protease	circle	5	1938892	1940119	b15928
Scaffold5	2208999	2211767	Mhap_VW9_g8278.t1	Eukaryotic Aspartyl Protease				Eukaryotic Aspartyl Protease	circle	5	2208999	2211767	b15928
Scaffold6	3003764	3007663	Mhap_VW9_g9042.t1	Eukaryotic Aspartyl Protease				Eukaryotic Aspartyl Protease	circle	6	3003764	3007663	b15928
Scaffold7	2226788	2228392	Mhap_VW9_g9574.t1	Eukaryotic Aspartyl Protease				Eukaryotic Aspartyl Protease	circle	7	2226788	2228392	b15928
Scaffold7	3606861	3640941	Mhap_VW9_g9713.t2	Eukaryotic Aspartyl Protease				Eukaryotic Aspartyl Protease	circle	7	3606861	3640941	b15928
Scaffold8	3193240	3196725	Mhap_VW9_g10410.t5	Eukaryotic Aspartyl Protease				Eukaryotic Aspartyl Protease	circle	8	3193240	3196725	b15928
Scaffold11	48045	49956	Mhap_VW9_g1759.t1	Eukaryotic Aspartyl Protease				Eukaryotic Aspartyl Protease	circle	11	48045	49956	b15928
Scaffold1	2023252	2024237	Mhap_VW9_g258.t1	SXP/RAL2 Family				SXP/RAL2 Family	circle	1	2023252	2024237	fb9a99
Scaffold1	5862873	5863563	Mhap_VW9_g955.t1	SXP/RAL2 Family				SXP/RAL2 Family	circle	1	5862873	5863563	fb9a99
Scaffold6	799942	800803	Mhap_VW9_g8611.t1	SXP/RAL2 Family				SXP/RAL2 Family	circle	6	799942	800803	fb9a99
Scaffold10	2546758	2547519	Mhap_VW9_g1619.t1	SXP/RAL2 Family				SXP/RAL2 Family	circle	10	2546758	2547519	fb9a99
Scaffold14	27491	29917	Mhap_VW9_g3725.t1	SXP/RAL2 Family				SXP/RAL2 Family	circle	14	27491	29917	fb9a99
Scaffold2	468115	476505	Mhap_VW9_g5415.t1	Lustrin				Lustrin	circle	2	468115	476505	a6cee3
Scaffold4	79402	88331	Mhap_VW9_g7150.t2	Lustrin				Lustrin	circle	4	79402	88331	a6cee3
Scaffold10	2116149	2118190	Mhap_VW9_g1525.t1	Lustrin				Lustrin	circle	10	2116149	2118190	a6cee3
Scaffold10	2983326	2984891	Mhap_VW9_g1696.t1	Lustrin				Lustrin	circle	10	2983326	2984891	a6cee3
Scaffold11	2939198	2946478	Mhap_VW9_g2355.t1	Lustrin				Lustrin	circle	11	2939198	2946478	a6cee3
Scaffold2	1080160	1084451	Mhap_VW9_g5465.t3	Lipase				Lipase	circle	2	1080160	1084451	cab2d6
Scaffold2	1308888	1311024	Mhap_VW9_g5492.t1	Lipase				Lipase	circle	2	1308888	1311024	cab2d6
Scaffold10	2631095	2632654	Mhap_VW9_g1634.t1	Lipase				Lipase	circle	10	2631095	2632654	cab2d6
Scaffold12	2917461	2918750	Mhap_VW9_g3069.t1	Lipase				Lipase	circle	12	2917461	2918750	cab2d6
Scaffold5	1305314	1310844	Mhap_VW9_g8071.t8	Peroxidase				Peroxidase	circle	5	1305314	1310844	ffff99
Scaffold8	1496233	1502800	Mhap_VW9_g10065.t1	Peroxidase				Peroxidase	circle	8	1496233	1502800	ffff99
Scaffold14	2644956	2648425	Mhap_VW9_g4192.t1	Peroxidase				Peroxidase	circle	14	2644956	2648425	ffff99
Scaffold9	2882577	2885639	Mhap_VW9_g11164.t16	Catalase				Catalase	circle	9	2882577	2885639	8dd3c7
Scaffold10	2975299	2978706	Mhap_VW9_g1694.t2	Catalase				Catalase	circle	10	2975299	2978706	8dd3c7
Scaffold3	32734	34860	Mhap_VW9_g6195.t2	Serine Carboxypeptidase				CAZy	circle	8	1406544	1408974	6a3d9a
Scaffold3	581551	585450	Mhap_VW9_g6314.t1	Serine Carboxypeptidase				CAZy	circle	8	2703039	2705367	6a3d9a
Scaffold4	1426995	1429138	Mhap_VW9_g7474.t1	Serine Carboxypeptidase				CAZy	circle	1	866365	868113	6a3d9a
Scaffold7	2355151	2358120	Mhap_VW9_g9597.t1	Serine Carboxypeptidase				CAZy	circle	9	3095738	3098122	6a3d9a
Scaffold14	106828	108820	Mhap_VW9_g3743.t1	Serine Carboxypeptidase				CAZy	circle	10	2599385	2601108	6a3d9a
Scaffold14	166764	169617	Mhap_VW9_g3756.t1	Serine Carboxypeptidase				CAZy	circle	10	2695532	2698093	6a3d9a
Scaffold14	816255	818435	Mhap_VW9_g3864.t1	Serine Carboxypeptidase				CAZy	circle	10	3024525	3027649	6a3d9a
Scaffold1	769004	774802	Mhap_VW9_g100.t1	Peptidase				CAZy	circle	10	3056552	3058686	6a3d9a
Scaffold8	212844	215285	Mhap_VW9_g9824.t1	Peptidase				CAZy	circle	10	3093878	3095642	6a3d9a
Scaffold14	946803	948229	Mhap_VW9_g3896.t1	Peptidase				CAZy	circle	10	3096803	3098222	6a3d9a
Scaffold14	2232039	2237280	Mhap_VW9_g4098.t1	Peptidase				CAZy	circle	11	892062	894371	6a3d9a
Scaffold1	866365	868113	Mhap_VW9_g107.t1	GH5,GH9				CAZy	circle	11	1783754	1786787	6a3d9a
Scaffold10	2695532	2698093	Mhap_VW9_g1643.t1	GH5,GH9				CAZy	circle	12	1667796	1672214	6a3d9a
Scaffold10	3096803	3098222	Mhap_VW9_g1720.t10	GH5,GH6,GH9				CAZy	circle	12	1721830	1722986	6a3d9a
Scaffold10	3093878	3095642	Mhap_VW9_g1718.t1	GH5,GH9				CAZy	circle	13	151430	153979	6a3d9a
Scaffold10	2599385	2601108	Mhap_VW9_g1628.t1	GH5,GH9				CAZy	circle	13	772107	773801	6a3d9a
Scaffold10	3056552	3058686	Mhap_VW9_g1711.t1	GH18				CAZy	circle	13	848521	852879	6a3d9a
Scaffold13	1624330	1627020	Mhap_VW9_g3489.t1	GH20				CAZy	circle	13	1624330	1627020	6a3d9a
Scaffold13	151430	153979	Mhap_VW9_g3155.t1	GH37				CAZy	circle	14	96519	98076	6a3d9a
Scaffold13	772107	773801	Mhap_VW9_g3316.t2	GH31				CAZy	circle	14	641440	646873	6a3d9a
Scaffold13	848521	852879	Mhap_VW9_g3330.t1	GH30				CAZy	circle	14	714218	721088	6a3d9a
Scaffold14	889221	892043	Mhap_VW9_g3878.t1	GH28				CAZy	circle	14	889221	892043	6a3d9a
Scaffold14	641440	646873	Mhap_VW9_g3838.t1	GH28				CAZy	circle	1	2769967	2774086	6a3d9a
Scaffold14	714218	721088	Mhap_VW9_g3849.t1	GH38				CAZy	circle	14	1062264	1068606	6a3d9a
Scaffold15	2432118	2435612	Mhap_VW9_g4722.t1	GH18				CAZy	circle	15	2432118	2435612	6a3d9a
Scaffold16	1111620	1115983	Mhap_VW9_g4972.t1	GH38				CAZy	circle	16	143545	145792	6a3d9a
Scaffold2	2913817	2916191	Mhap_VW9_g5841.t2	GH30				CAZy	circle	16	148655	150954	6a3d9a
Scaffold3	1138020	1141304	Mhap_VW9_g6392.t7	GH5,GH9				CAZy	circle	16	153729	158649	6a3d9a
Scaffold7	3766342	3767995	Mhap_VW9_g9738.t1	GH5,GH9				CAZy	circle	16	1111620	1115983	6a3d9a
Scaffold7	3661113	3662824	Mhap_VW9_g9719.t2	GH5,GH9				CAZy	circle	16	1768540	1771849	6a3d9a
Scaffold7	2123338	2128329	Mhap_VW9_g9555.t1	GH31				CAZy	circle	16	1773884	1777623	6a3d9a
Scaffold8	2703039	2705367	Mhap_VW9_g10323.t1	GH5,GH9				CAZy	circle	16	1795894	1799790	6a3d9a
Scaffold8	1406544	1408974	Mhap_VW9_g10051.t1	GH28				CAZy	circle	2	2913817	2916191	6a3d9a
Scaffold8	134089	144953	Mhap_VW9_g9806.t1	GH18				CAZy	circle	2	5004887	5006811	6a3d9a
Scaffold9	3095738	3098122	Mhap_VW9_g11206.t1	GH29				CAZy	circle	2	5050055	5055121	6a3d9a
Scaffold15	1988910	1990467	Mhap_VW9_g4632.t1	GH25				CAZy	circle	3	566379	571773	6a3d9a
Scaffold15	1993527	1996151	Mhap_VW9_g4633.t1	GH25				CAZy	circle	3	1138020	1141304	6a3d9a
Scaffold15	1997809	1999149	Mhap_VW9_g4634.t1	GH25				CAZy	circle	3	2499707	2502666	6a3d9a
Scaffold15	2008259	2010893	Mhap_VW9_g4636.t1	GH25				CAZy	circle	3	2973629	2975697	6a3d9a
Scaffold15	2011590	2013238	Mhap_VW9_g4637.t1	GH25				CAZy	circle	3	3924361	3927811	6a3d9a
Scaffold15	2018261	2020487	Mhap_VW9_g4638.t1	GH25				CAZy	circle	5	1243283	1246031	6a3d9a
Scaffold15	2026356	2027886	Mhap_VW9_g4639.t1	GH25				CAZy	circle	5	3571248	3573162	6a3d9a
Scaffold15	2029200	2030826	Mhap_VW9_g4640.t1	GH25				CAZy	circle	6	168737	171816	6a3d9a
Scaffold15	2032713	2034170	Mhap_VW9_g4641.t1	GH25				CAZy	circle	6	426671	429771	6a3d9a
Scaffold11	892062	894371	Mhap_VW9_g1929.t1	GT1				CAZy	circle	6	431048	434160	6a3d9a
Scaffold11	1783754	1786787	Mhap_VW9_g2139.t13	GT1				CAZy	circle	6	440488	454965	6a3d9a
Scaffold14	96519	98076	Mhap_VW9_g3740.t4	GT10				CAZy	circle	6	571290	574271	6a3d9a
Scaffold1	2769967	2774086	Mhap_VW9_g390.t16	GT1				CAZy	circle	6	1058525	1060744	6a3d9a
Scaffold14	1062264	1068606	Mhap_VW9_g3924.t1	GT24				CAZy	circle	6	2605344	2606604	6a3d9a
Scaffold16	1768540	1771849	Mhap_VW9_g5106.t1	GT1				CAZy	circle	6	2717053	2719661	6a3d9a
Scaffold16	1773884	1777623	Mhap_VW9_g5107.t1	GT1				CAZy	circle	6	3454651	3456395	6a3d9a
Scaffold16	1795894	1799790	Mhap_VW9_g5108.t1	GT1				CAZy	circle	6	3466578	3467783	6a3d9a
Scaffold2	5050055	5055121	Mhap_VW9_g6089.t1	GT1				CAZy	circle	6	3479533	3480802	6a3d9a
Scaffold3	2973629	2975697	Mhap_VW9_g6778.t1	GT27				CAZy	circle	6	3539682	3540975	6a3d9a
Scaffold3	3924361	3927811	Mhap_VW9_g6986.t1	GT25				CAZy	circle	6	3557390	3558881	6a3d9a
Scaffold5	1243283	1246031	Mhap_VW9_g8059.t1	GT1				CAZy	circle	6	3694767	3696480	6a3d9a
Scaffold6	168737	171816	Mhap_VW9_g8510.t1	GT1				CAZy	circle	7	2123338	2128329	6a3d9a
Scaffold6	426671	429771	Mhap_VW9_g8555.t6	GT1				CAZy	circle	1	5895722	5896864	6a3d9a
Scaffold6	431048	434160	Mhap_VW9_g8556.t15	GT1				CAZy	circle	7	3661113	3662824	6a3d9a
Scaffold6	440488	454965	Mhap_VW9_g8559.t2	GT1				CAZy	circle	7	3766342	3767995	6a3d9a
Scaffold6	571290	574271	Mhap_VW9_g8582.t1	GT1				CAZy	circle	8	134089	144953	6a3d9a
Scaffold6	2717053	2719661	Mhap_VW9_g8996.t1	GT1				CAZy	circle	15	1988910	1990467	6a3d9a
Scaffold16	143545	145792	Mhap_VW9_g4812.t2	CE10				CAZy	circle	15	1993527	1996151	6a3d9a
Scaffold16	148655	150954	Mhap_VW9_g4813.t3	CE10				CAZy	circle	15	1997809	1999149	6a3d9a
Scaffold16	153729	158649	Mhap_VW9_g4814.t4	CE10				CAZy	circle	15	2008259	2010893	6a3d9a
Scaffold6	1058525	1060744	Mhap_VW9_g8628.t1	CE10				CAZy	circle	15	2011590	2013238	6a3d9a
Scaffold10	3024525	3027649	Mhap_VW9_g1706.t1	CE10				CAZy	circle	15	2018261	2020487	6a3d9a
Scaffold3	566379	571773	Mhap_VW9_g6312.t3	CE10				CAZy	circle	15	2026356	2027886	6a3d9a
Scaffold3	2499707	2502666	Mhap_VW9_g6662.t1	CE10				CAZy	circle	15	2029200	2030826	6a3d9a
Scaffold6	3694767	3696480	Mhap_VW9_g9159.t1	PL				CAZy	circle	15	2032713	2034170	6a3d9a
Scaffold6	3466578	3467783	Mhap_VW9_g9130.t1	PL				Serine Carboxypeptidase	circle	3	32734	34860	fdbf6f
Scaffold6	3539682	3540975	Mhap_VW9_g9135.t1	PL				Serine Carboxypeptidase	circle	3	581551	585450	fdbf6f
Scaffold6	3557390	3558881	Mhap_VW9_g9139.t1	PL				Serine Carboxypeptidase	circle	4	1426995	1429138	fdbf6f
Scaffold6	3454651	3456395	Mhap_VW9_g9129.t1	PL				Serine Carboxypeptidase	circle	7	2355151	2358120	fdbf6f
Scaffold6	3479533	3480802	Mhap_VW9_g9132.t1	PL				Serine Carboxypeptidase	circle	14	106828	108820	fdbf6f
Scaffold2	5004887	5006811	Mhap_VW9_g6080.t1	PL				Serine Carboxypeptidase	circle	14	166764	169617	fdbf6f
Scaffold1	5895722	5896864	Mhap_VW9_g963.t1	PL				Serine Carboxypeptidase	circle	14	816255	818435	fdbf6f
Scaffold6	2605344	2606604	Mhap_VW9_g8979.t1	PL				Peptidase	circle	1	769004	774802	b2df8a
Scaffold12	1721830	1722986	Mhap_VW9_g2797.t1	PL				Peptidase	circle	8	212844	215285	b2df8a
Scaffold12	1667796	1672214	Mhap_VW9_g2791.t1	PL				Peptidase	circle	14	946803	948229	b2df8a
Scaffold5	3571248	3573162	Mhap_VW9_g8462.t1	PL				Peptidase	circle	14	2232039	2237280	b2df8a
