# Supplementary material for: High-resolution genome assembly and linkage mapping in Meloidogyne hapla reveal non-canonical telomere repeats and recombination hotspots associated with effector proteins
Source: PLoS Pathog. 2025 Nov 18;21(11):e1013706. doi: 10.1371/journal.ppat.1013706 (PMC12643312; doi:10.1371/journal.ppat.1013706)
Supplement: S9 Table — (XLSX) [file ppat.1013706.s021.xlsx]

## Sheet: Sheet1
S9 Table. Ideogram data used for CAZymes
Type	Shape	Chr	Start	End	color
GlycosylHydrolases(GH)	circle	8	1406544	1408974	e41a1c
GlycosylHydrolases(GH)	circle	8	2703039	2705367	e41a1c
GlycosylHydrolases(GH)	circle	1	866365	868113	e41a1c
GlycosylHydrolases(GH)	circle	9	3095738	3098122	e41a1c
GlycosylHydrolases(GH)	circle	10	2599385	2601108	e41a1c
GlycosylHydrolases(GH)	circle	10	2695532	2698093	e41a1c
CarbohydrateEsterases(CE)	circle	10	3024525	3027649	8da0cb
GlycosylHydrolases(GH)	circle	10	3056552	3058686	e41a1c
GlycosylHydrolases(GH)	circle	10	3093878	3095642	e41a1c
GlycosylHydrolases(GH)	circle	10	3096803	3098222	e41a1c
Glycosyltransferases(GT)	circle	11	892062	894371	252525
Glycosyltransferases(GT)	circle	11	1783754	1786787	252525
PectateLyase(PL)	circle	12	1667796	1672214	fc8d62
PectateLyase(PL)	circle	12	1721830	1722986	fc8d62
GlycosylHydrolases(GH)	circle	13	151430	153979	e41a1c
GlycosylHydrolases(GH)	circle	13	772107	773801	e41a1c
GlycosylHydrolases(GH)	circle	13	848521	852879	e41a1c
GlycosylHydrolases(GH)	circle	13	1624330	1627020	e41a1c
Glycosyltransferases(GT)	circle	14	96519	98076	252525
GlycosylHydrolases(GH)	circle	14	641440	646873	e41a1c
GlycosylHydrolases(GH)	circle	14	714218	721088	e41a1c
GlycosylHydrolases(GH)	circle	14	889221	892043	e41a1c
Glycosyltransferases(GT)	circle	1	2769967	2774086	252525
Glycosyltransferases(GT)	circle	14	1062264	1068606	252525
GlycosylHydrolases(GH)	circle	15	2432118	2435612	e41a1c
CarbohydrateEsterases(CE)	circle	16	143545	145792	8da0cb
CarbohydrateEsterases(CE)	circle	16	148655	150954	8da0cb
CarbohydrateEsterases(CE)	circle	16	153729	158649	8da0cb
GlycosylHydrolases(GH)	circle	16	1111620	1115983	e41a1c
Glycosyltransferases(GT)	circle	16	1768540	1771849	252525
Glycosyltransferases(GT)	circle	16	1773884	1777623	252525
Glycosyltransferases(GT)	circle	16	1795894	1799790	252525
GlycosylHydrolases(GH)	circle	2	2913817	2916191	e41a1c
PectateLyase(PL)	circle	2	5004887	5006811	fc8d62
Glycosyltransferases(GT)	circle	2	5050055	5055121	252525
CarbohydrateEsterases(CE)	circle	3	566379	571773	8da0cb
GlycosylHydrolases(GH)	circle	3	1138020	1141304	e41a1c
CarbohydrateEsterases(CE)	circle	3	2499707	2502666	8da0cb
Glycosyltransferases(GT)	circle	3	2973629	2975697	252525
Glycosyltransferases(GT)	circle	3	3924361	3927811	252525
Glycosyltransferases(GT)	circle	5	1243283	1246031	252525
PectateLyase(PL)	circle	5	3571248	3573162	fc8d62
Glycosyltransferases(GT)	circle	6	168737	171816	252525
Glycosyltransferases(GT)	circle	6	426671	429771	252525
Glycosyltransferases(GT)	circle	6	431048	434160	252525
Glycosyltransferases(GT)	circle	6	440488	454965	252525
Glycosyltransferases(GT)	circle	6	571290	574271	252525
CarbohydrateEsterases(CE)	circle	6	1058525	1060744	8da0cb
PectateLyase(PL)	circle	6	2605344	2606604	fc8d62
Glycosyltransferases(GT)	circle	6	2717053	2719661	252525
PectateLyase(PL)	circle	6	3454651	3456395	fc8d62
PectateLyase(PL)	circle	6	3466578	3467783	fc8d62
PectateLyase(PL)	circle	6	3479533	3480802	fc8d62
PectateLyase(PL)	circle	6	3539682	3540975	fc8d62
PectateLyase(PL)	circle	6	3557390	3558881	fc8d62
PectateLyase(PL)	circle	6	3694767	3696480	fc8d62
GlycosylHydrolases(GH)	circle	7	2123338	2128329	e41a1c
PectateLyase(PL)	circle	1	5895722	5896864	fc8d62
GlycosylHydrolases(GH)	circle	7	3661113	3662824	e41a1c
GlycosylHydrolases(GH)	circle	7	3766342	3767995	e41a1c
GlycosylHydrolases(GH)	circle	8	134089	144953	e41a1c
GlycosylHydrolases(GH)	circle	15	1988910	1990467	e41a1c
GlycosylHydrolases(GH)	circle	15	1993527	1996151	e41a1c
GlycosylHydrolases(GH)	circle	15	1997809	1999149	e41a1c
GlycosylHydrolases(GH)	circle	15	2008259	2010893	e41a1c
GlycosylHydrolases(GH)	circle	15	2011590	2013238	e41a1c
GlycosylHydrolases(GH)	circle	15	2018261	2020487	e41a1c
GlycosylHydrolases(GH)	circle	15	2026356	2027886	e41a1c
GlycosylHydrolases(GH)	circle	15	2029200	2030826	e41a1c
GlycosylHydrolases(GH)	circle	15	2032713	2034170	e41a1c
