# Supplementary material for: High-resolution genome assembly and linkage mapping in Meloidogyne hapla reveal non-canonical telomere repeats and recombination hotspots associated with effector proteins
Source: PLoS Pathog. 2025 Nov 18;21(11):e1013706. doi: 10.1371/journal.ppat.1013706 (PMC12643312; doi:10.1371/journal.ppat.1013706)
Supplement: S10 Table — (XLSX) [file ppat.1013706.s022.xlsx]

## Sheet: Sheet1
S10 Table. Annotation of CAZymes from dbCAN3 server and their HGT evidence according to AvP tool
Gene ID	EC#	HMMER	dbCAN_sub	DIAMOND	HGT evidence (AvP)
GH Family
g10051.t1	3.2.1.82|3.2.1.15	GH28(200-579)	GH28_e62	GH28	HGT
g10323.t1	3.2.1.4	GH5_2(40-284)	GH5_e187	GH5_2	HGT
g107.t1	3.2.1.4	GH5_2(35-268)	GH5_e216+CBM2_e47	CBM2+GH5_2	NO
g11206.t1	3.2.1.51	GH29(22-357)	GH29_e84	GH29	NO
g1628.t1	3.2.1.4	GH5_2(35-275)	GH5_e216+CBM2_e47	GH5_2	NO
g1643.t1	3.2.1.4	GH5_2(45-287)	GH5_e19	N	NO
g1711.t1	3.2.1.14	GH18(46-384)	GH18_e4	N	NO
g1718.t1	3.2.1.4	GH5_2(38-278)	GH5_e216+CBM2_e47	CBM2+GH5_2	NO
g1720.t10	3.2.1.4	GH5_2(38-276)	GH5_e216	CBM2+GH5_2	NO
g3155.t1	3.2.1.28	GH37(174-685)	GH37_e10	GH37	NO
g3316.t2	3.2.1.20	-	-	GH31_1	NO
g3330.t1	3.2.1.21	GH30(107-590)	GH30_e27+GH30_e27	GH30_1	NO
g3489.t1	3.2.1.52	GH20(221-557)	GH20_e95	GH20	NO
g3838.t1	3.2.1.82|3.2.1.15	GH28(227-598)	GH28_e62	GH28	HGT
g3849.t1	3.2.1.24|3.2.1.113|3.2.1.114	GH38(45-364)	GH38_e30	GH38	NO
g3878.t1	3.2.1.82	GH28(216-599)	GH28_e121	GH28	HGT
g4722.t1	3.2.1.14	GH18(35-384)	GH18_e2	CBM14+GH18	NO
g4972.t1	3.2.1.24|3.2.1.113|3.2.1.114	GH38(37-363)	GH38_e30	GH38	NO
g5841.t2	3.2.1.21	GH30_1(87-535)	GH30_e27	GH30_1	NO
g9555.t1	3.2.1.20	GH31_1(292-798)	GH31_e53	GH31_1	NO
g9719.t2	3.2.1.4	GH5_2(42-285)	GH5_e187	GH5_2	HGT
g9738.t1	3.2.1.4	GH5_2(43-288)	GH5_e187	N	HGT
g9806.t1	-	GH18(79-397)	GH18_e374	N	NO
g4632.t1	3.2.1.17	N	GH25_e17	N	NO
g4633.t1	3.2.1.17	N	GH25_e17	N	COMPLEX
g4634.t1	3.2.1.17	N	GH25_e17	N	NO
g4637.t2	3.2.1.17	N	GH25_e17	N	COMPLEX
g4638.t1	3.2.1.17	N	GH25_e17	N	NO
g4639.t1	3.2.1.17	N	GH25_e17	N	NO
g4640.t1	3.2.1.17	N	GH25_e17	N	HGT-NT
g4641.t3	3.2.1.17	N	GH25_e17	N	NO
GT Family
g1929.t1	-	GT1(183-445)	GT1_e497	GT1	NO
g3740.t4	-	GT10(23-341)	GT10_e21	N	NO
g390.t16	-	GT1(206-472)	GT1_e502	N	NO
g3924.t1	2.4.1.-	GT24(1275-1522)	GT24_e1	GT24	NO
g6778.t1	2.4.1.41	GT27(114-416)	GT27_e2	GT27	NO
g6986.t1	-	GT25(292-473)	GT25_e152	GT25	NO
g8059.t1	-	GT1(291-459)	GT1_e412	N	NO
g8510.t1	-	GT1(322-497)	GT1_e497	N	NO
g8555.t6	-	GT1(291-485)	GT1_e517	N	NO
g8556.t15	-	GT1(322-488)	GT1_e517	N	NO
g8559.t2	-	GT1(226-484)	GT1_e497	N	NO
g8582.t1	-	GT1(168-480)	GT1_e517	N	NO
g8996.t1	-	GT1(300-464)	GT1_e502	N	NO
g2139.t13	-	N	GT1_e412	N	NO
g5106.t1	-	N	GT1_e412	N	NO
g5107.t1	-	N	GT1_e412	N	NO
g5108.t1	-	N	GT1_e412	N	NO
PL Family
g2791.t1	4.2.2.2	PL3_4(35-225)	PL3_e12	N	HGT-NT
g2797.t1	4.2.2.2	PL3(25-218)	PL3_e15	N	HGT-NT
g6080.t1	4.2.2.2	PL3_4(36-230)	PL3_e15	N	HGT-NT
g8462.t1	-	PL3_3(31-240)	PL3_e17	PL3_3	HGT-NT
g8979.t1	4.2.2.2	PL3_4(31-232)	PL3_e15	N	HGT-NT
g9129.t1	-	PL3_3(38-247)	PL3_e17	N	HGT-NT
g9130.t1	-	PL3_3(37-245)	PL3_e17	N	HGT-NT
g9132.t1	-	PL3_3(32-245)	PL3_e17	PL3	HGT-NT
g9135.t1	-	PL3_3(37-247)	PL3_e17	N	HGT-NT
g9139.t1	-	PL3_3(37-249)	PL3_e17	N	HGT-NT
g9159.t1	-	PL3_3(35-219)	PL3_e17	N	HGT
g963.t1	4.2.2.2	PL3(41-233)	PL3_e15	N	HGT-NT
CE Family
g1706.t1	-	-	-	CE10	NO
g4812.t2	-	-	-	CE10	NO
g4813.t3	-	-	-	CE10	NO
g4814.t4	-	-	-	CE10	NO
g6312.t3	-	-	-	CE10	NO
g6662.t1	-	-	-	CE10	NO
g8628.t1	-	-	-	CE10	HGT-NT
Other Proteins
Mhap_VW9_g3544.t1		Protein kinase domain			COMPLEX
Mhap_VW9_g3545.t1		Protein kinase domain			COMPLEX
Mhap_VW9_g3601.t1		Protein kinase domain			COMPLEX
Mhap_VW9_g3603.t3		Protein kinase domain			COMPLEX
Mhap_VW9_g4633.t1		NA			COMPLEX
Mhap_VW9_g4900.t1		Ring finger domain			COMPLEX
Mhap_VW9_g4971.t1		Papain family cysteine protease			COMPLEX
Mhap_VW9_g7107.t1		Nematode fatty acid retinoid binding protein (Gp-FAR-1)			COMPLEX
Mhap_VW9_g8984.t1		Thaumatin family			COMPLEX
Mhap_VW9_g9624.t1		DnaJ domain			COMPLEX
Mhap_VW9_g9731.t1		DnaJ domain			COMPLEX
Mhap_VW9_g9913.t1		NA			COMPLEX
Mhap_VW9_g3590.t2		Protein kinase domain			HGT
Mhap_VW9_g6392.t7		Alginate lyase			HGT
Mhap_VW9_g1783.t1		NA			HGT-NT
Mhap_VW9_g301.t1		Trypsin			HGT-NT
Mhap_VW9_g4130.t1		NA			HGT-NT
Mhap_VW9_g4640.t1		NA			HGT-NT
Mhap_VW9_g5469.t1		NA			HGT-NT
Mhap_VW9_g5470.t1		Protein kinase domain			HGT-NT
Mhap_VW9_g6302.t1		NA			HGT-NT
Mhap_VW9_g7664.t1		Fungal chitosanase			HGT-NT
Mhap_VW9_g7672.t1		Lytic transglycolase			HGT-NT
Mhap_VW9_g7673.t1		Lytic transglycolase			HGT-NT
Mhap_VW9_g8647.t1		NA			HGT-NT
	Meaning
HGT-NT	The gene is De-facto HGT because there are no Ingroup proteins
HGT	HGT is supported by the phylogenetic tree
COMPLEX	No definitive results
NO	HGT is not supported by the phylogenetic tree
