# Supplementary material for: High-resolution genome assembly and linkage mapping in Meloidogyne hapla reveal non-canonical telomere repeats and recombination hotspots associated with effector proteins
Source: PLoS Pathog. 2025 Nov 18;21(11):e1013706. doi: 10.1371/journal.ppat.1013706 (PMC12643312; doi:10.1371/journal.ppat.1013706)
Supplement: S11 Table — (XLSX) [file ppat.1013706.s023.xlsx]

## Sheet: Sheet1
S11 Table. Small PSPs from Opperman et al., 2008 assembly and their positions in the new genome
A. Gene names, protein sequences and thier annotation from Opperman et al., 2008 assembly
Contig_Gene	Protein Sequence	Annotation
MhA1_Contig1008.frz3.gene3transcript=MhA1_Contig1008.frz3.gene3gene=MhA1_Contig1008.frz3.gene3	MKVLLLLIIETLIMEMLYMPGAFCGCLHSRHAHAHEETIQHAHQNAPEAGIIRLIII	Uncharacterized protein
MhA1_Contig1089.frz3.gene5transcript=MhA1_Contig1089.frz3.gene5gene=MhA1_Contig1089.frz3.gene5	MSINKPFLLINILISLAFLSSVFVQSALDCEKAPDNEMKIVCKNMVDVMTNVSNFI	Tyrosinase copper binding
MhA1_Contig1140.frz3.gene2transcript=MhA1_Contig1140.frz3.gene2gene=MhA1_Contig1140.frz3.gene2	MNILFLIKLNFLLIFIFLINENIAYIENGPFSKLIRAKRDDDLDDYVRSWPYNVPGLVKCFSHFQ	Uncharacterized protein
MhA1_Contig127.frz3.gene41transcript=MhA1_Contig127.frz3.gene41gene=MhA1_Contig127.frz3.gene41	MFVCLLQFIYLVALTFAVKPRDGQNRSGRHNQRRGGQNLHGDYAPHPVVSHHGASSSGGLLY	Bifunctional nuclease like
MhA1_Contig1421.frz3.gene4transcript=MhA1_Contig1421.frz3.gene4gene=MhA1_Contig1421.frz3.gene4	MSKMIFVFILLAFLTIACEKAHGELTQKDCTNIKDPNLFVRCGKSEAVYDCIYELCPECCPKHG	Uncharacterized protein
MhA1_Contig1433.frz3.gene14transcript=MhA1_Contig1433.frz3.gene14gene=MhA1_Contig1433.frz3.gene14	MLIFLLFIGLLSVLAHSLKPDGFHLATLEMIGIQNSKNMPGITSKQLEEFIETFSLILN	Uncharacterized protein
MhA1_Contig1607.frz3.gene12transcript=MhA1_Contig1607.frz3.gene12gene=MhA1_Contig1607.frz3.gene12	KSILKMKIFLTFFLLALLFTLSIGAEDGVENIKGLENDEIKGVQAEVTLQV	PTS system EIIA component
MhA1_Contig1761.frz3.gene3transcript=MhA1_Contig1761.frz3.gene3gene=MhA1_Contig1761.frz3.gene3	MKSSNLAWFLFFILKGLMILAQEQRAEDDFNKRWEERKNEQIIYLTGMRQKPLK	Uncharacterized protein
MhA1_Contig1795.frz3.gene7transcript=MhA1_Contig1795.frz3.gene7gene=MhA1_Contig1795.frz3.gene7	MPNPEKFDLNAGDFGSDVLIQPIEKQRRRRGTLLKAAGGGAALGLGAVMLHKAFKKKN	Uncharacterized protein
MhA1_Contig1913.frz3.gene2transcript=MhA1_Contig1913.frz3.gene2gene=MhA1_Contig1913.frz3.gene2	MYQLFVIFFFLLILLTIINQMAECVPYGGYGGMGGGFGGMGGGRK	Uncharacterized protein
MhA1_Contig2316.frz3.gene2transcript=MhA1_Contig2316.frz3.gene2gene=MhA1_Contig2316.frz3.gene2	MNLFILIFVMLLLHYRFGDTIKCYVEYNLPDQGLFSGEKSKPCDTNDMHGKMLNYKCVKHDCGSC	Uncharacterized protein
MhA1_Contig2652.frz3.gene2transcript=MhA1_Contig2652.frz3.gene2gene=MhA1_Contig2652.frz3.gene2	MKYNFIIIVLLCSMMIGMVYGQDCCGMPGCVIRCCPAGCLNSLDGME	Uncharacterized protein
MhA1_Contig2869.frz3.gene1transcript=MhA1_Contig2869.frz3.gene1gene=MhA1_Contig2869.frz3.gene1	MLIMTLVVSVNSQACKVFFPQVCPLICKACTGNGCLVKDPLCIPAVTFCQFFGCFCEVSDTPVQ	Uncharacterized protein
MhA1_Contig379.frz3.gene11transcript=MhA1_Contig379.frz3.gene11gene=MhA1_Contig379.frz3.gene11	MASHKFIFVLIASFLMIALFATNGNAETCEECKWRECARPCNIDDRVACDKCKNEDIPRLCKMCP	Uncharacterized protein
MhA1_Contig38.frz3.gene2transcript=MhA1_Contig38.frz3.gene2gene=MhA1_Contig38.frz3.gene2	MKLMAIFVAFLIACSMVFVPAINADGKSLHKKPPTKKTTKKY	Fucosyltransferase
MhA1_Contig435.frz3.gene8transcript=MhA1_Contig435.frz3.gene8gene=MhA1_Contig435.frz3.gene8	IIMKVLLIILVLMMIFVVTVNSGCCSNFNCRSICKVWCRRDYYCIKYQGACLKNGCCPRG	Uncharacterized protein
MhA1_Contig48.frz3.gene15transcript=MhA1_Contig48.frz3.gene15gene=MhA1_Contig48.frz3.gene15	MNSLITMFVTLNFMMILDFGASYKCYDEKGRNGEALDSEEPCEITIYHALFGAKCIKYFCTNG	C2H2 Domain containing protein
MhA1_Contig702.frz3.gene1transcript=MhA1_Contig702.frz3.gene1gene=MhA1_Contig702.frz3.gene1	MKLFSFFLVFLLFSKVFSIEQLKIDNGYGIRNIGTMTMD	Uncharacterized protein
MhA1_Contig953.frz3.gene17transcript=MhA1_Contig953.frz3.gene17gene=MhA1_Contig953.frz3.gene17	MKYIFLIKIIFILTIVLINNENIMAGVINGLDLADNKDKPKTFQECLDKLK	Uncharacterized protein
B. BLAST results ( 2008 small PSPs vs 2025 scaffolds)
2008_Contigs	2025_Scaffolds	Identitiy Percentage	Start	End	E-value
MhA1_Contig1008.frz3.gene2transcript=MhA1_Contig1008.frz3.gene2gene=MhA1_Contig1008.frz3.gene3	Scaffold13	93.75	1859185	1859090	8e-13
MhA1_Contig1089.frz3.gene5transcript=MhA1_Contig1089.frz3.gene5gene=MhA1_Contig1089.frz3.gene5	Scaffold5	100	3751748	3751915	9e-29
MhA1_Contig1140.frz3.gene2transcript=MhA1_Contig1140.frz3.gene2gene=MhA1_Contig1140.frz3.gene2	Scaffold14	100	2366648	2366758	2e-18
MhA1_Contig127.frz3.gene41transcript=MhA1_Contig127.frz3.gene41gene=MhA1_Contig127.frz3.gene41	Scaffold11	97.62	509135	509260	5e-21
MhA1_Contig1421.frz3.gene4transcript=MhA1_Contig1421.frz3.gene4gene=MhA1_Contig1421.frz3.gene4	Scaffold8	100	586325	586456	6e-27
MhA1_Contig1433.frz3.gene14transcript=MhA1_Contig1433.frz3.gene14gene=MhA1_Contig1433.frz3.gene14	Scaffold7	100	2484839	2484705	6e-23
MhA1_Contig1607.frz3.gene12transcript=MhA1_Contig1607.frz3.gene12gene=MhA1_Contig1607.frz3.gene12	Scaffold2	100	1013874	1013722	4e-14
MhA1_Contig1761.frz3.gene3transcript=MhA1_Contig1761.frz3.gene3gene=MhA1_Contig1761.frz3.gene3	Scaffold7	97.62	1803063	1802938	3e-20
MhA1_Contig1795.frz3.gene7transcript=MhA1_Contig1795.frz3.gene7gene=MhA1_Contig1795.frz3.gene7	Scaffold14	100	2061010	2061081	5e-09
MhA1_Contig2316.frz3.gene2transcript=MhA1_Contig2316.frz3.gene2gene=MhA1_Contig2316.frz3.gene2	Scaffold1	100	561237	561377	3e-26
MhA1_Contig2652.frz3.gene2transcript=MhA1_Contig2652.frz3.gene2gene=MhA1_Contig2652.frz3.gene2	Scaffold2	100	4210158	4210021	1e-22
MhA1_Contig2869.frz3.gene1transcript=MhA1_Contig2869.frz3.gene1gene=MhA1_Contig2869.frz3.gene1	Scaffold2	83.12	1420646	1420876	2e-31
MhA1_Contig379.frz3.gene11transcript=MhA1_Contig379.frz3.gene11gene=MhA1_Contig379.frz3.gene11	Scaffold6	100	1183184	1183264	8e-11
MhA1_Contig38.frz3.gene2transcript=MhA1_Contig38.frz3.gene2gene=MhA1_Contig38.frz3.gene2	Scaffold15	100	732681	732764	9e-11
MhA1_Contig435.frz3.gene8transcript=MhA1_Contig435.frz3.gene8gene=MhA1_Contig435.frz3.gene8	Scaffold2	100	1378586	1378467	9e-19
MhA1_Contig48.frz3.gene15transcript=MhA1_Contig48.frz3.gene15gene=MhA1_Contig48.frz3.gene15	Scaffold3	100	3683793	3683921	8e-23
MhA1_Contig702.frz3.gene1transcript=MhA1_Contig702.frz3.gene1gene=MhA1_Contig702.frz3.gene1	Scaffold14	100	2012955	2012893	1e-06
MhA1_Contig88.frz3.gene92transcript=MhA1_Contig88.frz3.gene92gene=MhA1_Contig88.frz3.gene92	Scaffold16	100	317533	317637	2e-17
MhA1_Contig953.frz3.gene17transcript=MhA1_Contig953.frz3.gene17gene=MhA1_Contig953.frz3.gene17	Scaffold14	100	2405930	2405865	2e-08
