# Supplementary material for: High-resolution genome assembly and linkage mapping in Meloidogyne hapla reveal non-canonical telomere repeats and recombination hotspots associated with effector proteins
Source: PLoS Pathog. 2025 Nov 18;21(11):e1013706. doi: 10.1371/journal.ppat.1013706 (PMC12643312; doi:10.1371/journal.ppat.1013706)
Supplement: S12 Table — (XLSX) [file ppat.1013706.s024.xlsx]

## Sheet: Sheet1
S12 Table. Known plant peptide mimics and their distribution in M. hapla genome
Known Peptide Mimics	Scaffold	Start_Position	Stop_Position	Mature peptide sequence
CEP1	13	2464997	2465041	DFRPTNPGHSPGIGH
CEP2	13	2462389	2462433	AFRPTAPGHSPGVGH
CEP2	13	2347552	2347596	AFRPTAPGHSPGVGH
CEP3	13	2460574	2460618	GYQPTNPGHSPGIGH
CEP4	13	2459432	2459473	FKTVPGQSSPGVGH
CEP5	13	2457767	2457811	VIKPACIGNSPGVGH
CEP6	13	2456357	2456401	AFRPTNPGPSPAIGH
CEP7	13	2454030	2454074	GFRPTNPGNSPGAGH
CEP8	13	2452405	2452449	TFRPTAPGHSPGIGN
CEP9	13	2450524	2450565	PFCTGPGHSPGVGH
CEP10	13	2350534	2350575	PFCTGSGHSPGVGH
CEP11	13	2462389	2462433	AFRPTAPGHSPGVGH
CEP11	13	2347552	2347596	AFRPTAPGHSPGVGH
CEP12	13	2343761	2343802	PFHTGTGRSPGAGH
MhIDL1	7	813956	814027	PKNIPVPASGPSKRHNGNGQDISN
MhIDL2	9	2410184	2410237	IVCPRGEPIPGSGPSVRN
MhRALF1	5	3763337	3763465	LAEDHIPYEALPPQNTGPHAKKANKYQRGCEIIERCQHSKENKK
MhRALF2	1	2524400	2524528	AEEHLSKDIMSPQNPKIPPKDANKYKRGCEIIFRCHDSKEPEK
MhRALF3	10	1561655	1561792	AKDIGYPALGND-APSGKHSPAPSGNQYQRGCETIEHCRSSKENNK
