# Supplementary material for: High-resolution genome assembly and linkage mapping in Meloidogyne hapla reveal non-canonical telomere repeats and recombination hotspots associated with effector proteins
Source: PLoS Pathog. 2025 Nov 18;21(11):e1013706. doi: 10.1371/journal.ppat.1013706 (PMC12643312; doi:10.1371/journal.ppat.1013706)
Supplement: S13 Table — (XLSX) [file ppat.1013706.s025.xlsx]

## Sheet: Sheet1
S13 Table. Hypergeometric test for enrichment of predicted secreted proteins (PSPs) and C. elegans orthologs in the high recombination zones (HRZ) and Low recombination zones (LRZ) of M. hapla scaffolds.
Regions	All Genes	PSPs	C. elegans Orthologs	p-value (PSPs)	p-value (C. elegans)
HRZ	3027	422	1180	2.5e-08*	0.9
LRZ	8202	836	3452	1	1.9e-05*
