# Supplementary material for: High-resolution genome assembly and linkage mapping in Meloidogyne hapla reveal non-canonical telomere repeats and recombination hotspots associated with effector proteins
Source: PLoS Pathog. 2025 Nov 18;21(11):e1013706. doi: 10.1371/journal.ppat.1013706 (PMC12643312; doi:10.1371/journal.ppat.1013706)
Supplement: S14 Table — (XLSX) [file ppat.1013706.s026.xlsx]

## Sheet: Sheet1
S14 Table. Hypergeometric test for enrichment of predicted secreted proteins (PSPs) in each scaffold of M. hapla genome
Scaffold	All Genes		PSP Genes		P-values
	HRZ	LRZ	HRZ	LRZ	Test for enrichment in HRZ	Test for enrichment in LRZ
1	433	550	48	54	0.29	0.77
2	180	703	29	66	0.01	1
3	179	760	29	65	0	1
4	0	745	0	79	1	1
5	223	395	25	35	0.21	0.86
6	177	553	30	69	0.08	0.95
7	106	440	7	62	0.99	0.02
8	245	508	40	59	0.05	0.97
9	190	523	15	34	0.31	0.8
10	207	554	29	59	0.12	0.92
11	205	463	29	47	0.09	0.95
12	244	443	13	28	0.75	0.37
13	194	426	33	52	0.07	0.96
14	185	331	47	44	0.0005	1
15	136	395	27	58	0.1	0.94
16	123	413	21	25	0.00031	1
