# Supplementary material for: High-resolution genome assembly and linkage mapping in Meloidogyne hapla reveal non-canonical telomere repeats and recombination hotspots associated with effector proteins
Source: PLoS Pathog. 2025 Nov 18;21(11):e1013706. doi: 10.1371/journal.ppat.1013706 (PMC12643312; doi:10.1371/journal.ppat.1013706)
Supplement: S15 Table — (XLSX) [file ppat.1013706.s027.xlsx]

## Sheet: Sheet1
name	chromosome	position	FB26	FB27	FB28	FB2	FB30	FB31	FB32	FB33	FB36	FB37	FB38	FB3	FB4	FB6	FB8	GC01	GC03	GC12_GC42	GC15	GC16	GC18	GC19	GC20	GC21_GC43_GC49	GC22	GC23	GC24_GC44	GC25	GC26	GC27_GC29_GC41	GC28	GC30	GC32	GC35	GC37	GC39	GC47	GC48	04_GC14	09_GC42	EA02	EA09	EA10	EA11	EA12	EA14	EA17
1	Polished_Chromosome_1	1	-1	-1	-1	1	1	-1	1	1	-1	1	1	-1	-1	1	-1	-1	1	-1	1	-1	1	1	1	-1	1	-1	1	1	-1	-1	-1	1	1	-1	-1	-1	-1	1	-1	1	-1	-1	1	-1	1	1	-1
2	Polished_Chromosome_1	31066	-1	-1	-1	1	1	-1	1	1	-1	1	1	-1	-1	1	-1	-1	1	-1	1	-1	1	1	1	-1	1	-1	1	1	-1	-1	-1	1	1	-1	-1	-1	-1	1	-1	1	-1	-1	1	-1	1	1	-1
3	Polished_Chromosome_1	146246	-1	-1	-1	1	1	-1	1	1	-1	1	1	-1	-1	1	-1	-1	1	-1	1	-1	1	1	1	-1	1	-1	1	1	-1	-1	-1	1	1	-1	-1	-1	-1	1	-1	1	-1	-1	1	-1	1	1	-1
4	Polished_Chromosome_1	147010	-1	-1	-1	1	1	-1	1	1	-1	1	1	-1	-1	1	-1	-1	1	-1	1	-1	1	1	1	-1	1	-1	1	1	-1	-1	-1	1	1	-1	-1	-1	-1	1	1	1	-1	-1	1	-1	1	1	-1
5	Polished_Chromosome_1	235146	-1	-1	-1	1	1	-1	1	1	-1	1	1	-1	-1	1	-1	-1	1	-1	1	-1	1	1	1	-1	1	-1	1	1	-1	-1	-1	1	1	-1	-1	-1	-1	1	1	1	-1	-1	1	-1	1	1	-1
6	Polished_Chromosome_1	235397	-1	-1	-1	1	1	-1	1	1	-1	1	1	-1	-1	1	-1	-1	1	-1	1	-1	1	1	1	-1	1	-1	1	1	-1	-1	-1	1	1	-1	-1	-1	1	1	1	1	1	-1	1	-1	1	1	-1
7	Polished_Chromosome_1	357788	-1	-1	-1	1	1	-1	1	1	-1	1	1	-1	-1	1	-1	-1	1	-1	1	-1	1	1	1	-1	1	-1	1	1	-1	-1	-1	1	1	-1	-1	-1	1	1	1	1	1	-1	1	-1	1	1	-1
8	Polished_Chromosome_1	361460	-1	-1	-1	1	1	-1	1	1	-1	1	1	-1	-1	1	-1	1	1	-1	1	-1	1	1	1	-1	1	-1	1	1	-1	-1	-1	1	1	-1	-1	-1	1	1	1	1	1	-1	1	-1	1	1	-1
9	Polished_Chromosome_1	402964	-1	-1	-1	1	1	-1	1	1	-1	1	1	-1	-1	1	-1	1	1	-1	1	-1	1	1	1	-1	1	-1	1	1	-1	-1	-1	1	1	-1	-1	-1	1	1	1	1	1	-1	1	-1	1	1	-1
10	Polished_Chromosome_1	411001	-1	-1	-1	1	1	-1	1	1	-1	1	1	-1	-1	1	-1	1	1	-1	1	-1	1	1	1	-1	1	-1	1	1	-1	-1	-1	1	1	-1	-1	-1	1	1	1	1	1	-1	1	-1	1	1	-1
11	Polished_Chromosome_1	424126	-1	-1	-1	1	1	-1	1	1	-1	1	1	-1	-1	1	-1	1	1	-1	1	-1	1	1	1	-1	1	-1	1	1	-1	-1	-1	1	1	-1	-1	-1	1	1	1	1	1	-1	1	-1	1	1	-1
12	Polished_Chromosome_1	424127	-1	-1	-1	1	1	-1	1	1	-1	1	1	-1	-1	1	-1	1	1	-1	1	-1	1	1	-1	-1	1	-1	1	1	-1	-1	1	1	1	1	-1	-1	1	1	1	-1	1	-1	1	-1	-1	1	-1
13	Polished_Chromosome_1	713656	-1	-1	-1	1	1	-1	1	1	-1	1	1	-1	-1	1	-1	1	1	-1	1	-1	-1	1	-1	-1	1	-1	1	1	-1	-1	1	1	1	1	-1	-1	1	1	1	-1	1	-1	1	-1	-1	1	-1
14	Polished_Chromosome_1	731902	-1	-1	-1	1	1	-1	1	1	-1	1	1	-1	-1	1	-1	1	1	-1	1	-1	-1	1	-1	-1	1	-1	1	1	-1	-1	1	1	1	1	-1	-1	1	1	1	-1	1	-1	1	-1	-1	1	-1
15	Polished_Chromosome_1	731956	-1	-1	-1	1	1	-1	1	1	-1	1	1	-1	-1	1	-1	1	1	-1	1	-1	-1	1	-1	-1	1	-1	1	1	-1	-1	1	1	-1	1	-1	-1	1	1	1	-1	1	-1	1	-1	-1	1	-1
16	Polished_Chromosome_1	766881	-1	-1	-1	1	1	-1	1	1	-1	1	-1	-1	-1	1	-1	1	1	-1	1	-1	-1	1	-1	-1	1	-1	1	1	-1	-1	1	1	-1	1	-1	-1	1	1	1	-1	1	-1	1	-1	-1	1	-1
17	Polished_Chromosome_1	884896	-1	-1	-1	1	1	-1	1	1	-1	1	-1	-1	-1	1	-1	1	1	-1	1	-1	-1	1	-1	-1	1	-1	1	1	-1	-1	1	1	-1	1	-1	-1	1	1	1	-1	1	-1	1	-1	-1	1	-1
18	Polished_Chromosome_1	885047	-1	-1	-1	1	1	-1	1	1	-1	1	-1	-1	-1	1	-1	1	1	-1	1	-1	-1	1	-1	-1	1	-1	1	1	-1	1	1	1	-1	1	-1	-1	1	1	1	-1	1	-1	1	-1	-1	1	-1
19	Polished_Chromosome_1	2485097	-1	-1	-1	1	1	-1	1	1	-1	1	-1	-1	-1	1	-1	1	1	-1	1	-1	-1	1	-1	-1	1	-1	1	1	-1	1	1	1	-1	1	-1	-1	1	1	1	-1	1	-1	1	-1	-1	1	-1
20	Polished_Chromosome_1	2486741	-1	-1	-1	1	1	-1	1	1	-1	1	-1	-1	-1	1	-1	1	1	-1	1	-1	-1	1	-1	-1	1	-1	1	1	-1	1	1	1	-1	1	-1	-1	1	1	1	-1	1	-1	-1	-1	-1	1	-1
21	Polished_Chromosome_1	2495622	-1	-1	-1	1	1	-1	1	1	-1	1	-1	-1	-1	1	-1	1	1	-1	1	-1	-1	1	-1	-1	-1	-1	1	1	-1	1	1	-1	-1	1	-1	-1	1	-1	1	-1	1	-1	-1	-1	-1	1	-1
22	Polished_Chromosome_1	2505446	-1	-1	-1	1	1	-1	1	1	-1	1	-1	-1	-1	1	-1	1	1	-1	1	-1	-1	1	-1	-1	-1	-1	1	1	-1	1	1	-1	-1	1	-1	-1	1	-1	1	-1	1	-1	-1	-1	-1	1	-1
23	Polished_Chromosome_1	2507632	-1	-1	-1	1	1	-1	1	1	-1	1	-1	-1	-1	1	-1	1	1	-1	1	-1	-1	1	-1	-1	-1	-1	1	1	-1	1	1	-1	-1	1	-1	-1	1	-1	1	-1	1	-1	-1	-1	-1	1	-1
24	Polished_Chromosome_1	2592205	-1	-1	-1	1	1	-1	1	1	-1	1	-1	-1	-1	1	-1	1	1	-1	1	-1	-1	1	-1	-1	-1	-1	1	1	-1	1	1	-1	-1	1	-1	-1	1	-1	1	-1	1	-1	-1	-1	-1	1	-1
25	Polished_Chromosome_1	2592492	-1	-1	-1	1	1	-1	1	1	-1	1	-1	-1	-1	1	-1	1	1	-1	1	1	-1	1	-1	-1	-1	-1	1	1	-1	1	1	-1	-1	1	-1	-1	1	-1	1	-1	1	-1	-1	-1	-1	1	-1
26	Polished_Chromosome_1	2596714	-1	-1	-1	1	1	-1	1	1	-1	1	-1	-1	-1	1	-1	1	1	-1	1	1	-1	1	-1	-1	-1	-1	1	1	-1	1	1	-1	-1	1	-1	-1	1	-1	1	-1	1	-1	-1	-1	-1	1	-1
27	Polished_Chromosome_1	2596743	-1	-1	-1	1	1	-1	1	1	-1	1	-1	-1	-1	1	-1	1	1	-1	1	1	-1	1	-1	-1	-1	-1	1	1	-1	1	1	-1	-1	1	-1	-1	1	-1	1	-1	1	-1	-1	-1	-1	1	-1
28	Polished_Chromosome_1	2706646	-1	-1	-1	1	1	-1	1	1	-1	1	-1	-1	-1	1	-1	1	1	-1	1	1	-1	1	-1	-1	-1	-1	1	1	-1	1	1	-1	-1	1	-1	-1	1	-1	1	-1	1	-1	-1	-1	-1	1	-1
29	Polished_Chromosome_1	2722184	-1	-1	-1	1	1	-1	1	1	-1	1	-1	-1	-1	1	-1	1	1	-1	1	1	-1	1	-1	-1	-1	-1	1	-1	-1	1	1	-1	-1	1	-1	-1	1	-1	1	-1	1	-1	-1	-1	-1	1	-1
30	Polished_Chromosome_1	2892577	-1	-1	-1	1	1	-1	1	1	-1	1	-1	-1	-1	1	-1	1	1	-1	1	1	-1	1	-1	-1	-1	-1	1	-1	-1	1	1	-1	-1	1	-1	-1	1	-1	1	-1	1	-1	-1	-1	-1	1	-1
31	Polished_Chromosome_1	2897095	-1	-1	-1	1	1	-1	1	1	-1	1	-1	-1	-1	1	-1	1	1	-1	1	1	-1	1	-1	-1	-1	-1	1	-1	-1	1	1	-1	-1	1	-1	-1	1	-1	1	-1	1	-1	-1	-1	-1	-1	-1
32	Polished_Chromosome_1	3159671	-1	-1	-1	1	1	-1	1	1	-1	1	-1	-1	-1	1	-1	1	1	-1	1	1	-1	1	-1	-1	-1	-1	1	-1	-1	1	1	-1	-1	1	-1	-1	1	-1	1	-1	1	-1	-1	-1	-1	-1	-1
33	Polished_Chromosome_1	3162255	-1	-1	-1	1	1	-1	1	1	-1	1	-1	-1	-1	1	-1	1	1	-1	1	1	-1	1	-1	-1	-1	-1	1	-1	-1	1	1	-1	-1	1	-1	-1	1	-1	1	-1	1	-1	-1	-1	-1	-1	-1
34	Polished_Chromosome_1	3170403	-1	-1	-1	1	1	-1	1	1	-1	1	-1	-1	-1	1	-1	1	1	-1	-1	1	-1	-1	-1	-1	-1	-1	1	-1	-1	-1	1	-1	-1	-1	-1	-1	1	-1	1	-1	-1	-1	-1	-1	-1	-1	-1
35	Polished_Chromosome_1	3233841	-1	-1	-1	1	1	-1	1	1	-1	1	-1	-1	-1	1	-1	1	1	-1	-1	1	-1	-1	-1	-1	-1	-1	1	-1	-1	-1	1	-1	-1	-1	-1	-1	1	-1	1	-1	-1	-1	-1	-1	-1	-1	-1
36	Polished_Chromosome_1	3241309	-1	-1	-1	1	1	-1	1	1	-1	1	-1	-1	-1	1	-1	1	1	1	-1	1	-1	-1	1	-1	-1	-1	1	-1	1	-1	1	-1	-1	-1	-1	-1	1	-1	1	-1	-1	-1	-1	-1	-1	-1	-1
37	Polished_Chromosome_1	3464544	-1	-1	-1	1	1	-1	1	1	-1	1	-1	-1	-1	1	-1	1	1	1	-1	1	-1	-1	1	-1	-1	-1	1	-1	1	-1	1	-1	-1	-1	-1	-1	1	-1	1	-1	-1	-1	-1	-1	-1	-1	-1
38	Polished_Chromosome_1	3465860	-1	-1	-1	1	1	-1	1	1	-1	1	-1	-1	-1	1	-1	1	1	1	-1	1	-1	-1	1	-1	-1	-1	1	-1	1	-1	1	-1	-1	-1	-1	-1	1	-1	1	-1	-1	-1	-1	-1	-1	-1	-1
39	Polished_Chromosome_1	3485732	-1	-1	-1	1	1	-1	1	1	-1	1	-1	-1	-1	1	-1	1	1	1	-1	1	-1	-1	1	-1	-1	-1	1	-1	1	-1	1	-1	-1	-1	-1	-1	1	-1	1	-1	-1	-1	-1	-1	-1	-1	-1
40	Polished_Chromosome_1	3511076	-1	-1	-1	1	1	-1	1	1	-1	1	-1	-1	-1	1	-1	1	1	1	-1	1	-1	-1	1	-1	-1	-1	1	-1	1	-1	1	-1	-1	-1	-1	-1	1	-1	1	-1	-1	-1	-1	-1	-1	-1	-1
41	Polished_Chromosome_1	3514186	-1	-1	-1	1	1	-1	1	1	-1	1	-1	-1	-1	1	-1	1	1	1	-1	1	-1	-1	1	-1	-1	-1	1	-1	1	-1	1	-1	-1	-1	-1	-1	1	-1	1	-1	-1	-1	-1	-1	-1	-1	-1
42	Polished_Chromosome_1	3634294	-1	-1	-1	1	1	-1	1	1	-1	1	-1	-1	-1	1	-1	1	1	1	-1	1	-1	-1	1	-1	-1	-1	1	-1	1	-1	1	-1	-1	-1	-1	-1	1	-1	1	-1	-1	-1	-1	-1	-1	-1	-1
43	Polished_Chromosome_1	3634979	-1	-1	-1	1	1	-1	1	1	-1	1	-1	-1	-1	1	-1	1	1	1	-1	1	-1	-1	1	-1	-1	-1	1	-1	1	-1	1	-1	-1	-1	-1	-1	1	-1	1	-1	-1	-1	-1	-1	-1	-1	-1
44	Polished_Chromosome_1	3638662	-1	-1	-1	1	1	-1	1	1	-1	1	-1	-1	-1	1	-1	1	1	1	-1	1	-1	-1	1	-1	-1	-1	1	-1	1	-1	1	-1	-1	-1	-1	-1	1	-1	1	-1	-1	-1	-1	-1	-1	-1	-1
45	Polished_Chromosome_1	3643351	-1	-1	-1	1	1	-1	1	1	-1	1	-1	-1	-1	1	-1	1	1	1	-1	1	-1	-1	1	-1	-1	-1	1	-1	1	-1	1	-1	-1	-1	-1	-1	1	-1	1	-1	-1	-1	-1	-1	-1	-1	-1
46	Polished_Chromosome_1	3771727	-1	-1	-1	1	1	-1	1	1	-1	1	-1	-1	-1	1	-1	1	1	1	-1	1	-1	-1	1	-1	-1	-1	1	-1	1	-1	1	-1	-1	-1	-1	-1	1	-1	1	-1	-1	-1	-1	-1	-1	-1	-1
47	Polished_Chromosome_1	3773375	-1	-1	-1	1	1	-1	1	1	-1	1	-1	-1	-1	1	-1	1	1	1	-1	1	-1	-1	1	-1	-1	1	1	-1	1	-1	1	-1	-1	-1	-1	-1	1	-1	1	1	-1	-1	-1	-1	1	-1	-1
48	Polished_Chromosome_1	3827989	-1	-1	-1	1	1	-1	1	1	-1	1	-1	-1	-1	1	-1	1	1	1	-1	1	-1	-1	1	-1	-1	1	1	-1	1	-1	1	-1	-1	-1	-1	-1	1	-1	1	1	-1	-1	-1	-1	1	-1	-1
49	Polished_Chromosome_1	4342513	-1	-1	-1	1	1	-1	1	1	-1	1	-1	-1	-1	1	-1	1	1	1	-1	1	-1	-1	1	-1	-1	1	1	-1	1	-1	1	-1	-1	-1	-1	-1	1	-1	1	1	-1	-1	-1	-1	1	-1	-1
50	Polished_Chromosome_1	4351835	-1	-1	-1	1	1	-1	1	1	-1	1	-1	-1	-1	1	-1	1	1	1	-1	1	-1	-1	1	-1	-1	1	1	-1	1	-1	1	-1	-1	-1	1	-1	1	-1	1	1	-1	-1	-1	-1	1	-1	-1
51	Polished_Chromosome_1	4794596	-1	-1	-1	1	1	-1	1	1	-1	1	-1	-1	-1	1	-1	1	1	1	-1	1	-1	-1	1	-1	-1	1	1	-1	1	-1	1	-1	-1	-1	1	-1	1	-1	1	1	-1	-1	-1	-1	1	-1	-1
52	Polished_Chromosome_1	4804143	-1	-1	-1	1	1	-1	1	1	-1	1	-1	-1	-1	1	-1	1	1	1	-1	1	-1	-1	1	-1	-1	1	1	-1	1	-1	1	-1	-1	-1	1	-1	1	-1	1	1	-1	-1	-1	-1	1	-1	-1
53	Polished_Chromosome_1	5026751	-1	-1	-1	1	1	-1	1	1	-1	1	-1	-1	-1	1	-1	1	1	1	-1	1	-1	-1	1	-1	-1	1	1	-1	1	-1	1	-1	-1	-1	1	-1	1	-1	1	1	-1	-1	-1	-1	1	-1	-1
54	Polished_Chromosome_1	5027051	-1	-1	-1	1	1	-1	1	1	-1	1	-1	-1	-1	1	1	1	1	1	-1	1	-1	-1	1	-1	-1	1	1	-1	1	-1	1	-1	-1	-1	1	-1	1	-1	1	1	-1	-1	-1	-1	1	-1	-1
55	Polished_Chromosome_1	5081939	-1	-1	-1	1	1	-1	1	1	-1	1	-1	-1	-1	1	1	1	1	1	-1	1	-1	-1	1	-1	-1	1	1	-1	1	-1	1	-1	-1	-1	1	-1	1	-1	1	1	-1	-1	-1	-1	1	-1	-1
56	Polished_Chromosome_1	5083622	-1	-1	-1	1	1	-1	1	1	-1	1	-1	-1	-1	1	1	1	1	1	-1	1	-1	-1	1	-1	-1	1	1	-1	1	-1	1	-1	-1	-1	1	-1	1	-1	1	1	-1	-1	-1	-1	1	-1	-1
57	Polished_Chromosome_1	5094483	-1	-1	-1	1	1	-1	1	1	-1	1	-1	-1	-1	1	1	1	1	1	-1	1	-1	-1	1	-1	-1	1	1	-1	1	-1	1	-1	-1	-1	1	-1	1	-1	1	1	-1	-1	-1	-1	1	-1	-1
58	Polished_Chromosome_1	5095056	-1	-1	-1	1	1	-1	1	1	-1	1	-1	-1	-1	1	1	1	1	1	-1	1	-1	-1	1	-1	-1	1	1	-1	1	-1	1	-1	-1	-1	1	-1	1	-1	1	1	-1	-1	-1	-1	1	-1	-1
59	Polished_Chromosome_1	5162687	-1	-1	-1	1	1	-1	1	1	-1	1	-1	-1	-1	1	1	1	1	1	-1	1	-1	-1	1	-1	-1	1	1	-1	1	-1	1	-1	-1	-1	1	-1	1	-1	1	1	-1	-1	-1	-1	1	-1	-1
60	Polished_Chromosome_1	5164957	-1	-1	-1	1	1	-1	1	1	-1	1	-1	-1	-1	1	1	1	1	1	-1	1	-1	-1	1	-1	-1	1	1	-1	1	-1	1	-1	1	-1	1	-1	1	-1	1	1	-1	-1	-1	-1	1	-1	-1
61	Polished_Chromosome_1	5164958	-1	1	-1	1	1	-1	1	1	-1	1	-1	-1	-1	1	1	1	1	1	-1	1	-1	-1	1	-1	-1	1	1	-1	1	-1	1	-1	1	-1	1	-1	1	-1	1	1	-1	-1	-1	-1	1	-1	-1
62	Polished_Chromosome_1	5190681	-1	1	-1	1	1	-1	1	1	-1	1	-1	-1	-1	1	1	1	1	1	-1	1	-1	-1	1	-1	-1	1	1	-1	1	-1	1	-1	1	-1	1	-1	1	-1	1	1	-1	-1	-1	-1	1	-1	-1
63	Polished_Chromosome_1	5193471	-1	1	-1	1	1	-1	1	1	-1	1	-1	-1	-1	1	1	1	1	1	-1	1	-1	-1	1	-1	-1	1	1	-1	1	-1	1	-1	1	-1	1	-1	1	-1	1	1	-1	-1	-1	-1	1	-1	-1
64	Polished_Chromosome_1	5200684	-1	1	-1	1	1	-1	1	1	-1	1	-1	-1	-1	1	1	1	1	1	-1	1	-1	-1	1	-1	-1	1	1	-1	1	-1	1	-1	1	-1	1	-1	1	-1	1	1	-1	-1	-1	-1	1	-1	-1
65	Polished_Chromosome_1	5210260	-1	1	-1	1	1	-1	1	1	-1	-1	-1	-1	-1	-1	1	1	1	1	-1	1	-1	-1	-1	-1	-1	1	1	-1	1	-1	1	-1	1	-1	1	-1	1	-1	1	1	-1	-1	-1	-1	1	-1	-1
66	Polished_Chromosome_1	5221551	-1	1	-1	1	1	-1	1	1	-1	-1	-1	-1	-1	-1	1	1	1	1	-1	1	-1	-1	-1	-1	-1	1	1	-1	1	-1	1	-1	1	-1	1	-1	1	-1	1	1	-1	-1	-1	-1	1	-1	-1
67	Polished_Chromosome_1	5222437	-1	1	-1	1	1	-1	1	1	-1	-1	-1	-1	-1	-1	1	1	1	1	-1	1	-1	-1	-1	-1	-1	1	1	-1	1	-1	1	-1	1	-1	1	-1	1	-1	-1	1	-1	-1	-1	-1	1	-1	-1
68	Polished_Chromosome_1	5254766	-1	1	-1	1	1	-1	1	1	-1	-1	-1	-1	-1	-1	1	1	1	1	-1	1	-1	-1	-1	-1	-1	1	1	-1	1	-1	1	-1	1	-1	1	-1	1	-1	-1	1	-1	-1	-1	-1	1	-1	-1
69	Polished_Chromosome_1	5254953	1	1	-1	1	1	-1	1	1	-1	-1	1	1	-1	-1	1	1	1	1	-1	1	-1	-1	-1	-1	-1	1	1	-1	1	-1	1	-1	1	-1	1	-1	1	-1	-1	1	-1	-1	-1	-1	1	-1	-1
70	Polished_Chromosome_1	5258996	1	1	-1	1	1	-1	1	1	-1	-1	1	1	-1	-1	1	1	1	1	-1	1	-1	-1	-1	-1	-1	1	1	-1	1	-1	1	-1	1	-1	1	-1	1	-1	-1	1	-1	-1	-1	-1	1	-1	-1
71	Polished_Chromosome_1	5369458	1	1	-1	1	-1	-1	1	1	-1	-1	1	1	-1	-1	1	1	1	1	-1	1	-1	-1	-1	-1	-1	1	1	-1	1	-1	1	-1	1	-1	1	-1	1	-1	-1	1	-1	-1	-1	-1	1	-1	-1
72	Polished_Chromosome_1	5397218	1	1	-1	1	-1	-1	1	1	-1	-1	1	1	-1	-1	1	1	1	1	-1	1	-1	-1	-1	-1	-1	1	1	-1	1	-1	1	-1	1	-1	1	-1	1	-1	-1	1	-1	-1	-1	-1	1	-1	-1
73	Polished_Chromosome_1	5443044	1	1	-1	1	-1	-1	1	1	-1	-1	1	1	-1	-1	1	1	1	1	1	1	-1	-1	-1	-1	-1	1	1	-1	1	-1	1	-1	1	-1	1	-1	1	-1	-1	1	-1	-1	-1	-1	1	-1	-1
74	Polished_Chromosome_1	5477448	1	1	-1	1	-1	-1	1	1	-1	-1	1	1	-1	-1	1	1	1	1	1	1	-1	-1	-1	-1	-1	1	1	-1	1	-1	1	-1	1	-1	1	-1	1	-1	-1	1	-1	-1	-1	-1	1	-1	-1
75	Polished_Chromosome_1	5513046	1	1	-1	1	-1	-1	1	1	-1	-1	1	1	-1	-1	1	1	1	1	1	1	-1	-1	-1	-1	-1	1	1	-1	1	-1	1	-1	1	-1	1	-1	1	-1	-1	1	-1	-1	-1	-1	1	-1	-1
76	Polished_Chromosome_1	5528606	1	1	-1	1	-1	-1	1	1	-1	-1	1	1	-1	-1	1	1	1	1	1	1	-1	-1	-1	-1	-1	1	1	-1	1	-1	1	-1	1	-1	1	-1	1	-1	-1	1	-1	-1	-1	-1	1	-1	-1
77	Polished_Chromosome_1	5535304	1	1	-1	1	-1	-1	1	1	-1	-1	1	1	-1	-1	1	1	1	1	1	1	-1	-1	-1	-1	-1	1	1	-1	1	-1	1	-1	1	-1	1	-1	1	-1	-1	1	-1	-1	-1	-1	1	-1	-1
78	Polished_Chromosome_1	5549737	1	1	-1	1	-1	-1	1	1	-1	-1	1	1	-1	-1	1	1	1	1	1	1	-1	-1	-1	-1	-1	1	1	-1	1	-1	1	-1	1	-1	1	-1	1	-1	-1	1	-1	-1	-1	-1	1	-1	-1
79	Polished_Chromosome_1	5582476	1	1	-1	1	-1	-1	1	1	-1	-1	1	1	-1	-1	1	1	1	1	1	1	-1	-1	-1	-1	-1	1	1	-1	1	-1	1	-1	1	-1	1	-1	1	-1	-1	1	-1	-1	-1	-1	1	-1	-1
80	Polished_Chromosome_1	5607384	1	1	-1	1	-1	-1	1	1	-1	-1	1	1	-1	-1	1	1	1	1	1	1	-1	-1	-1	-1	-1	1	1	-1	1	-1	1	-1	1	-1	1	-1	1	-1	-1	1	1	-1	-1	-1	1	-1	-1
81	Polished_Chromosome_1	5613578	1	1	-1	1	-1	-1	1	1	-1	-1	1	1	-1	-1	1	1	1	1	1	1	-1	-1	-1	-1	-1	1	1	-1	1	-1	1	-1	1	-1	1	-1	1	-1	-1	1	1	-1	-1	-1	1	-1	-1
82	Polished_Chromosome_1	5616526	1	1	-1	1	-1	1	1	1	-1	-1	1	1	-1	-1	1	1	1	1	1	1	-1	-1	-1	-1	-1	1	1	-1	1	-1	1	-1	1	-1	1	-1	1	-1	-1	1	1	-1	-1	-1	1	-1	-1
83	Polished_Chromosome_1	5971965	1	1	-1	1	-1	1	1	1	-1	-1	1	1	-1	-1	1	1	1	1	1	1	-1	-1	-1	-1	-1	1	1	-1	1	-1	1	-1	1	-1	1	-1	1	-1	-1	1	1	-1	-1	-1	1	-1	-1
84	Polished_Chromosome_1	5979171	1	1	-1	1	-1	1	1	1	-1	-1	1	1	-1	-1	1	1	1	1	1	1	-1	-1	-1	-1	-1	1	1	-1	1	-1	1	-1	1	-1	1	-1	1	-1	-1	1	1	-1	-1	-1	1	-1	-1
85	Polished_Chromosome_2	1	-1	1	1	-1	-1	-1	1	1	-1	1	1	-1	1	-1	1	-1	-1	1	-1	1	-1	-1	1	1	-1	1	1	-1	1	-1	-1	-1	-1	1	-1	-1	1	-1	1	-1	-1	1	-1	-1	1	1	-1
86	Polished_Chromosome_2	8350	-1	1	1	-1	-1	-1	1	1	-1	1	1	-1	1	-1	1	-1	-1	1	-1	1	-1	-1	1	1	-1	1	1	-1	1	-1	-1	-1	-1	1	-1	-1	1	-1	1	-1	-1	1	-1	-1	1	1	-1
87	Polished_Chromosome_2	238694	-1	1	1	-1	-1	-1	1	1	-1	1	1	-1	1	-1	1	-1	-1	1	-1	1	-1	-1	1	1	-1	1	1	-1	1	-1	-1	-1	-1	1	-1	-1	1	-1	1	-1	-1	1	-1	-1	1	1	-1
88	Polished_Chromosome_2	239136	-1	1	1	-1	-1	-1	1	1	-1	1	1	-1	1	-1	1	-1	-1	1	-1	1	-1	-1	1	1	-1	1	1	-1	1	-1	-1	-1	-1	1	-1	-1	1	-1	1	-1	-1	1	-1	-1	1	1	-1
89	Polished_Chromosome_2	314203	-1	1	1	-1	-1	-1	1	1	-1	1	1	-1	1	-1	1	-1	-1	1	-1	1	-1	-1	1	1	-1	1	1	-1	1	-1	-1	-1	-1	1	-1	-1	1	-1	1	-1	-1	1	-1	-1	1	1	-1
90	Polished_Chromosome_2	314348	-1	1	1	-1	-1	-1	1	1	-1	1	1	-1	1	-1	1	-1	-1	1	-1	1	-1	-1	1	1	-1	1	1	-1	1	-1	-1	-1	-1	1	-1	-1	1	-1	1	-1	-1	1	-1	-1	1	1	-1
91	Polished_Chromosome_2	365965	-1	1	1	-1	-1	-1	1	1	-1	1	1	-1	1	-1	1	-1	-1	1	-1	1	-1	-1	1	1	-1	1	1	-1	1	-1	-1	-1	-1	1	-1	-1	1	-1	1	-1	-1	1	-1	-1	1	1	-1
92	Polished_Chromosome_2	366211	-1	1	1	-1	-1	-1	1	1	-1	1	1	-1	1	-1	1	-1	-1	1	-1	1	-1	-1	1	1	-1	1	1	-1	1	-1	-1	-1	-1	1	-1	-1	1	-1	1	-1	-1	1	-1	-1	1	1	-1
93	Polished_Chromosome_2	388615	-1	1	1	-1	-1	-1	1	1	-1	1	1	-1	1	-1	1	-1	-1	1	-1	1	-1	-1	1	1	-1	1	1	-1	1	-1	-1	-1	-1	1	-1	-1	1	-1	1	-1	-1	-1	-1	-1	1	1	-1
94	Polished_Chromosome_2	388652	-1	1	1	-1	-1	-1	1	1	-1	1	1	-1	1	-1	1	-1	-1	1	-1	1	-1	-1	1	1	-1	1	1	-1	1	-1	-1	-1	-1	1	-1	-1	1	-1	1	-1	-1	-1	-1	-1	1	1	-1
95	Polished_Chromosome_2	388658	-1	1	1	-1	-1	-1	1	1	-1	1	1	-1	1	-1	1	-1	-1	1	-1	1	-1	-1	1	1	-1	1	1	-1	1	-1	-1	-1	-1	1	-1	-1	1	-1	1	-1	-1	-1	-1	-1	1	1	-1
96	Polished_Chromosome_2	469342	-1	1	1	-1	-1	-1	1	1	-1	1	1	-1	1	-1	1	-1	-1	1	-1	1	-1	-1	1	1	-1	1	1	-1	1	-1	-1	-1	-1	1	-1	-1	1	-1	1	-1	-1	-1	-1	-1	1	1	-1
97	Polished_Chromosome_2	474116	-1	1	1	-1	-1	-1	1	1	-1	1	1	-1	1	-1	1	-1	-1	1	-1	1	-1	-1	1	1	-1	1	1	-1	1	-1	-1	-1	-1	1	-1	-1	1	-1	1	-1	-1	-1	-1	-1	1	1	-1
98	Polished_Chromosome_2	474361	-1	1	1	-1	-1	-1	1	1	-1	1	1	-1	1	-1	1	-1	-1	1	-1	1	-1	-1	1	1	-1	1	1	-1	1	-1	-1	-1	-1	1	-1	-1	1	-1	1	-1	-1	-1	-1	-1	1	1	-1
99	Polished_Chromosome_2	475941	1	-1	1	-1	-1	-1	1	1	-1	1	1	-1	1	-1	1	-1	-1	1	-1	1	1	-1	1	1	-1	1	1	-1	1	-1	-1	-1	-1	1	-1	-1	1	-1	1	-1	-1	-1	-1	-1	1	1	-1
100	Polished_Chromosome_2	490861	1	-1	1	-1	-1	-1	1	1	-1	1	1	-1	1	-1	-1	-1	-1	1	-1	1	1	-1	1	1	-1	1	1	-1	-1	-1	-1	-1	-1	1	-1	-1	1	-1	1	-1	-1	-1	-1	-1	1	1	-1
101	Polished_Chromosome_2	579421	1	-1	1	-1	-1	-1	1	1	-1	1	1	-1	1	-1	-1	-1	-1	-1	-1	1	1	-1	-1	1	-1	1	1	-1	-1	-1	-1	1	-1	1	-1	-1	1	-1	1	-1	-1	-1	-1	-1	1	1	-1
102	Polished_Chromosome_2	630907	1	-1	1	-1	-1	-1	1	1	-1	1	1	-1	1	-1	-1	-1	-1	-1	-1	1	1	-1	-1	1	-1	1	1	-1	-1	-1	-1	1	-1	1	-1	-1	1	-1	1	-1	-1	-1	-1	-1	1	1	-1
103	Polished_Chromosome_2	630956	1	-1	1	-1	-1	-1	1	1	-1	1	1	-1	1	-1	-1	-1	1	-1	-1	1	1	-1	-1	1	1	1	1	-1	-1	-1	-1	1	-1	1	-1	-1	1	-1	1	-1	-1	-1	-1	-1	1	1	-1
104	Polished_Chromosome_2	631072	1	-1	1	-1	-1	-1	1	1	-1	1	1	-1	1	-1	-1	-1	1	-1	-1	1	1	-1	-1	1	1	1	1	-1	-1	-1	-1	1	-1	1	-1	-1	1	-1	1	-1	-1	-1	-1	-1	1	-1	-1
105	Polished_Chromosome_2	632699	1	-1	-1	1	-1	-1	1	1	-1	1	-1	-1	-1	-1	-1	-1	1	-1	-1	1	1	-1	-1	-1	1	-1	1	-1	-1	-1	-1	1	-1	-1	-1	-1	-1	-1	1	-1	-1	-1	-1	-1	-1	-1	-1
106	Polished_Chromosome_2	1019865	1	-1	-1	1	-1	-1	1	1	-1	1	-1	-1	-1	-1	-1	-1	1	-1	-1	1	1	-1	-1	-1	1	-1	1	-1	-1	-1	-1	1	-1	-1	-1	-1	-1	-1	1	-1	-1	-1	-1	-1	-1	-1	-1
107	Polished_Chromosome_2	1037271	1	-1	-1	1	-1	-1	1	1	-1	1	-1	-1	-1	-1	-1	-1	1	-1	-1	1	1	-1	-1	-1	1	-1	1	-1	-1	-1	1	1	-1	-1	-1	-1	-1	-1	1	1	-1	-1	-1	-1	-1	-1	-1
108	Polished_Chromosome_2	1299676	1	-1	-1	1	-1	-1	1	1	-1	1	-1	-1	-1	-1	-1	-1	1	-1	-1	1	1	-1	-1	-1	1	-1	1	-1	-1	-1	1	1	-1	-1	-1	-1	-1	-1	1	1	-1	-1	-1	1	-1	-1	-1
109	Polished_Chromosome_2	1349714	1	-1	-1	1	-1	-1	1	1	-1	1	-1	-1	-1	-1	-1	-1	1	-1	-1	1	1	-1	-1	-1	1	-1	1	-1	-1	-1	1	1	-1	-1	-1	-1	-1	-1	1	1	-1	-1	-1	1	-1	-1	-1
110	Polished_Chromosome_2	1358092	1	-1	-1	1	-1	-1	1	1	-1	1	-1	-1	-1	-1	-1	-1	1	-1	-1	1	1	-1	-1	-1	1	-1	1	-1	-1	-1	1	1	-1	-1	-1	-1	-1	-1	1	1	-1	-1	-1	1	-1	-1	-1
111	Polished_Chromosome_2	1443655	1	-1	-1	1	-1	-1	1	1	-1	1	-1	-1	-1	-1	-1	-1	1	-1	-1	1	1	-1	-1	-1	1	-1	1	-1	-1	-1	1	1	-1	-1	-1	-1	-1	-1	1	1	-1	-1	-1	1	-1	-1	-1
112	Polished_Chromosome_2	1462922	1	-1	-1	1	-1	-1	1	1	-1	1	-1	-1	-1	-1	-1	-1	1	-1	-1	1	1	-1	-1	-1	1	-1	1	-1	-1	-1	1	1	-1	-1	-1	-1	-1	-1	1	1	-1	-1	-1	1	-1	-1	-1
113	Polished_Chromosome_2	3557108	1	-1	-1	1	-1	-1	1	1	-1	1	-1	-1	-1	-1	-1	-1	1	-1	-1	1	1	-1	-1	-1	1	-1	1	-1	-1	-1	1	1	-1	-1	-1	-1	-1	-1	1	1	-1	-1	-1	1	-1	-1	-1
114	Polished_Chromosome_2	3559581	1	-1	-1	1	-1	-1	1	1	-1	1	-1	-1	-1	-1	-1	-1	1	-1	-1	1	1	-1	-1	-1	1	-1	1	-1	-1	-1	1	1	-1	-1	-1	-1	-1	-1	1	1	-1	-1	-1	1	-1	-1	-1
115	Polished_Chromosome_2	4225317	1	-1	-1	1	-1	-1	1	1	-1	1	-1	-1	-1	-1	-1	-1	1	-1	-1	1	1	-1	-1	-1	1	-1	1	-1	-1	-1	1	1	-1	-1	-1	-1	-1	-1	1	1	-1	-1	-1	1	-1	-1	-1
116	Polished_Chromosome_2	4236570	1	-1	-1	1	-1	-1	1	1	-1	1	-1	-1	-1	-1	-1	-1	1	-1	-1	1	1	-1	-1	-1	1	-1	1	-1	-1	-1	1	1	-1	-1	-1	-1	-1	-1	1	1	-1	-1	-1	1	-1	-1	-1
117	Polished_Chromosome_2	4393014	1	-1	-1	1	-1	-1	1	1	-1	1	-1	-1	-1	-1	-1	-1	1	-1	-1	1	1	-1	-1	-1	1	-1	1	-1	-1	-1	1	1	-1	-1	-1	-1	-1	-1	1	1	-1	-1	-1	1	-1	-1	-1
118	Polished_Chromosome_2	4467895	1	-1	-1	1	-1	-1	1	1	-1	1	-1	-1	-1	-1	-1	-1	1	-1	-1	1	1	-1	-1	-1	1	-1	1	-1	-1	-1	1	1	-1	-1	-1	-1	-1	-1	1	1	-1	-1	-1	1	-1	-1	-1
119	Polished_Chromosome_2	4795583	1	-1	-1	1	-1	-1	1	1	-1	1	-1	-1	-1	-1	-1	-1	1	-1	-1	1	1	-1	-1	-1	1	-1	1	-1	-1	-1	1	1	-1	-1	-1	-1	-1	-1	1	1	-1	-1	-1	1	-1	-1	-1
120	Polished_Chromosome_2	5019975	1	-1	-1	1	-1	-1	1	1	-1	1	-1	-1	-1	-1	-1	-1	1	-1	-1	1	-1	-1	-1	-1	1	-1	1	-1	-1	-1	1	1	-1	-1	-1	-1	-1	-1	1	1	-1	-1	-1	1	-1	-1	-1
121	Polished_Chromosome_2	5020836	1	-1	-1	1	-1	-1	1	1	-1	1	-1	-1	-1	-1	-1	-1	1	-1	-1	1	-1	-1	-1	-1	1	-1	1	-1	-1	-1	1	1	-1	-1	-1	-1	-1	-1	1	1	-1	-1	-1	1	-1	-1	-1
122	Polished_Chromosome_2	5020854	1	-1	-1	1	-1	-1	1	1	-1	1	-1	-1	-1	-1	-1	-1	1	-1	-1	1	-1	1	-1	-1	1	-1	1	-1	-1	-1	1	1	-1	-1	-1	-1	-1	-1	1	1	-1	-1	-1	1	-1	-1	-1
123	Polished_Chromosome_2	5020855	1	-1	-1	1	-1	-1	1	1	-1	1	-1	-1	-1	-1	-1	-1	1	-1	-1	1	-1	1	-1	-1	1	-1	1	-1	-1	-1	1	1	-1	-1	-1	-1	-1	-1	1	1	-1	-1	-1	1	-1	-1	-1
124	Polished_Chromosome_2	5021529	1	-1	-1	1	-1	-1	1	1	1	1	1	-1	-1	-1	-1	-1	1	-1	1	1	-1	1	-1	-1	1	-1	1	-1	1	-1	1	1	-1	-1	-1	-1	-1	-1	1	1	-1	-1	-1	1	-1	-1	-1
125	Polished_Chromosome_2	5025710	1	-1	1	1	-1	-1	1	1	1	1	1	-1	-1	-1	-1	-1	1	-1	1	1	-1	1	-1	-1	1	-1	1	-1	1	1	1	1	-1	-1	-1	-1	-1	1	1	1	-1	-1	-1	1	-1	-1	-1
126	Polished_Chromosome_2	5119728	1	-1	1	1	-1	-1	1	1	1	1	1	-1	-1	-1	-1	-1	1	-1	1	1	-1	1	-1	-1	1	-1	1	-1	1	1	1	1	-1	-1	-1	-1	-1	1	1	1	-1	-1	-1	1	-1	-1	-1
127	Polished_Chromosome_2	5119751	1	-1	1	1	-1	-1	1	1	1	1	1	-1	-1	-1	-1	-1	1	-1	1	1	-1	1	-1	-1	1	-1	1	-1	1	1	1	1	-1	-1	-1	-1	-1	1	1	1	-1	-1	-1	1	-1	-1	-1
128	Polished_Chromosome_2	5119811	1	-1	1	1	-1	-1	1	1	1	1	1	-1	-1	-1	-1	-1	1	-1	1	1	-1	1	-1	-1	1	-1	1	-1	1	1	1	1	-1	-1	-1	-1	-1	1	1	1	-1	-1	-1	1	-1	-1	-1
129	Polished_Chromosome_2	5120640	1	-1	1	1	-1	-1	1	1	1	-1	1	-1	-1	-1	-1	-1	1	-1	1	1	-1	1	-1	-1	1	-1	1	-1	1	1	1	1	-1	-1	-1	-1	-1	1	1	1	-1	-1	-1	1	-1	-1	-1
130	Polished_Chromosome_2	5170100	1	-1	1	1	-1	-1	1	1	1	-1	1	-1	-1	-1	-1	-1	1	-1	1	1	-1	1	-1	-1	1	-1	1	-1	1	1	1	1	-1	-1	-1	-1	-1	1	1	1	-1	-1	-1	1	-1	-1	-1
131	Polished_Chromosome_2	5170173	1	-1	1	1	-1	-1	1	1	1	-1	1	-1	-1	-1	-1	1	1	1	1	1	-1	1	-1	-1	1	-1	1	-1	1	1	1	1	-1	-1	-1	-1	-1	1	1	1	-1	-1	-1	1	-1	-1	-1
132	Polished_Chromosome_2	5185895	1	-1	1	1	-1	-1	1	1	1	-1	1	-1	-1	-1	-1	1	1	1	1	1	-1	1	-1	-1	1	-1	1	-1	1	1	1	1	-1	-1	-1	-1	-1	1	1	1	-1	-1	-1	1	-1	-1	-1
133	Polished_Chromosome_2	5186679	1	-1	1	1	-1	-1	1	1	1	-1	1	1	-1	-1	-1	1	1	1	1	1	-1	1	-1	-1	1	-1	1	-1	1	1	1	1	-1	-1	-1	-1	-1	1	1	1	-1	-1	-1	1	-1	-1	-1
134	Polished_Chromosome_2	5431594	1	-1	1	1	-1	-1	1	1	1	-1	1	1	-1	-1	-1	1	1	1	1	1	-1	1	-1	-1	1	-1	1	-1	1	1	1	1	-1	-1	-1	-1	-1	1	1	1	-1	-1	-1	1	-1	-1	-1
135	Polished_Chromosome_2	5485209	1	-1	1	1	-1	-1	1	1	1	-1	1	1	-1	-1	-1	1	1	1	1	1	-1	1	-1	-1	1	-1	1	-1	1	1	1	1	-1	-1	-1	-1	-1	1	1	1	-1	-1	-1	1	-1	-1	-1
136	Polished_Chromosome_3	1	-1	1	1	1	1	-1	-1	1	-1	1	1	1	1	-1	-1	-1	-1	1	1	-1	-1	1	1	-1	-1	-1	1	-1	1	1	1	1	-1	1	1	-1	-1	1	1	-1	1	-1	-1	1	1	1	-1
137	Polished_Chromosome_3	7053	-1	1	1	1	1	-1	-1	1	-1	1	1	1	1	-1	-1	-1	-1	1	1	-1	-1	1	1	-1	-1	-1	1	-1	1	1	1	1	-1	1	1	-1	-1	1	1	-1	1	-1	-1	1	1	1	-1
138	Polished_Chromosome_3	463342	-1	1	1	1	1	-1	-1	1	-1	1	1	1	1	-1	-1	-1	-1	1	1	-1	-1	1	1	-1	-1	-1	1	-1	1	1	1	1	-1	1	1	-1	-1	1	1	-1	1	-1	-1	1	1	1	-1
139	Polished_Chromosome_3	463398	-1	1	1	1	-1	-1	-1	1	-1	1	1	1	1	-1	-1	-1	-1	1	1	-1	-1	1	1	-1	-1	-1	1	-1	1	1	1	1	-1	1	1	-1	-1	1	1	-1	1	-1	-1	1	1	1	-1
140	Polished_Chromosome_3	483365	-1	1	1	1	-1	-1	-1	1	-1	1	1	1	1	-1	-1	-1	-1	1	1	-1	-1	1	1	-1	-1	-1	1	-1	1	1	1	1	-1	1	1	-1	-1	1	1	-1	1	-1	-1	1	1	1	-1
141	Polished_Chromosome_3	483366	-1	1	1	1	-1	-1	-1	1	-1	1	1	1	1	-1	-1	-1	-1	-1	1	-1	-1	1	1	-1	-1	-1	-1	-1	1	1	1	1	-1	1	1	-1	-1	1	1	-1	1	-1	-1	1	1	1	-1
142	Polished_Chromosome_3	544838	-1	1	1	1	-1	-1	-1	1	-1	1	1	1	1	-1	-1	-1	-1	-1	1	-1	-1	1	1	-1	-1	-1	-1	-1	1	1	1	1	-1	1	1	-1	-1	1	1	-1	1	-1	-1	1	1	1	-1
143	Polished_Chromosome_3	545030	1	1	1	1	-1	-1	-1	1	-1	1	1	1	1	-1	1	-1	-1	-1	1	-1	-1	1	1	-1	-1	-1	-1	-1	1	1	1	1	-1	1	1	-1	-1	1	1	-1	1	-1	-1	1	1	1	-1
144	Polished_Chromosome_3	549042	1	1	1	1	-1	-1	-1	1	-1	1	1	1	1	-1	1	-1	-1	-1	1	-1	-1	1	1	-1	-1	-1	-1	-1	1	1	1	1	-1	1	1	-1	-1	1	1	-1	1	-1	-1	1	1	1	-1
145	Polished_Chromosome_3	549378	1	1	1	1	-1	-1	-1	1	-1	1	1	1	1	-1	1	-1	-1	-1	1	-1	-1	1	1	-1	-1	-1	-1	-1	1	1	1	1	-1	1	1	-1	-1	1	1	-1	1	-1	-1	1	1	1	-1
146	Polished_Chromosome_3	549574	1	1	1	1	-1	-1	-1	1	-1	1	1	1	1	-1	1	-1	-1	-1	1	-1	-1	1	1	-1	-1	-1	-1	-1	1	1	1	1	-1	1	1	-1	-1	1	1	-1	1	-1	-1	1	1	1	-1
147	Polished_Chromosome_3	549578	1	1	1	1	-1	-1	-1	1	-1	1	1	1	1	-1	1	-1	-1	-1	1	-1	-1	1	1	-1	-1	-1	-1	-1	1	1	1	1	-1	1	1	-1	-1	1	1	-1	1	-1	-1	1	-1	1	-1
148	Polished_Chromosome_3	559239	1	1	1	1	-1	-1	-1	1	-1	1	1	1	1	-1	1	-1	-1	-1	1	-1	-1	1	1	-1	-1	-1	-1	-1	1	1	1	1	-1	1	1	-1	-1	1	1	-1	1	-1	-1	1	-1	1	-1
149	Polished_Chromosome_3	563956	1	1	1	1	-1	-1	-1	1	-1	-1	1	1	1	-1	1	-1	-1	-1	1	-1	-1	1	1	-1	-1	-1	-1	-1	1	1	1	1	-1	1	1	-1	-1	1	1	-1	1	-1	-1	1	-1	1	-1
150	Polished_Chromosome_3	565393	1	1	1	1	-1	-1	-1	1	-1	-1	1	1	1	-1	1	-1	-1	-1	1	-1	-1	1	1	-1	-1	-1	-1	-1	1	1	1	1	-1	1	1	-1	-1	1	1	-1	1	-1	-1	1	-1	1	-1
151	Polished_Chromosome_3	565574	1	1	1	1	-1	-1	-1	1	-1	-1	1	-1	1	-1	1	-1	-1	-1	1	-1	-1	1	1	-1	-1	-1	-1	-1	1	1	1	1	-1	1	1	-1	-1	1	1	-1	1	-1	-1	1	-1	1	-1
152	Polished_Chromosome_3	584811	1	1	1	1	-1	-1	-1	1	-1	-1	1	-1	1	-1	1	-1	-1	-1	1	-1	-1	1	1	-1	-1	-1	-1	-1	1	1	1	1	-1	1	1	-1	-1	1	1	-1	1	-1	-1	1	-1	1	-1
153	Polished_Chromosome_3	584823	1	1	1	1	-1	-1	-1	1	-1	-1	-1	-1	1	-1	1	-1	-1	-1	1	-1	-1	1	1	-1	-1	-1	-1	-1	1	1	-1	1	-1	1	1	-1	-1	1	1	-1	1	-1	-1	1	-1	1	-1
154	Polished_Chromosome_3	752094	1	1	1	1	-1	-1	-1	1	-1	-1	-1	-1	1	-1	1	-1	-1	-1	1	-1	-1	1	1	-1	-1	-1	-1	-1	1	1	-1	1	-1	1	1	-1	-1	1	1	-1	1	-1	-1	1	-1	1	-1
155	Polished_Chromosome_3	752098	1	1	1	1	-1	-1	-1	1	-1	-1	-1	-1	1	-1	1	-1	-1	-1	1	-1	-1	1	1	-1	-1	-1	-1	-1	1	1	-1	1	-1	1	1	-1	-1	1	1	-1	1	-1	-1	1	-1	1	-1
156	Polished_Chromosome_3	977169	1	1	1	1	-1	-1	-1	1	-1	-1	-1	-1	1	-1	1	-1	-1	-1	1	-1	-1	1	1	-1	-1	-1	-1	-1	1	1	-1	1	-1	1	1	-1	-1	1	1	-1	1	-1	-1	1	-1	1	-1
157	Polished_Chromosome_3	977208	1	1	1	1	-1	-1	-1	1	-1	-1	-1	-1	1	-1	1	-1	-1	-1	1	-1	-1	1	1	-1	-1	-1	-1	-1	1	1	-1	1	-1	1	1	-1	-1	1	1	-1	1	-1	-1	1	-1	1	-1
158	Polished_Chromosome_3	1027576	1	1	1	1	-1	-1	-1	1	-1	-1	-1	-1	1	-1	1	-1	-1	-1	1	-1	-1	1	1	-1	-1	-1	-1	-1	1	1	-1	1	-1	1	1	-1	-1	1	1	-1	1	-1	-1	1	-1	1	-1
159	Polished_Chromosome_3	1102873	1	1	1	1	-1	-1	-1	1	-1	-1	-1	-1	1	-1	1	-1	-1	-1	1	-1	-1	1	1	-1	-1	-1	-1	-1	1	1	-1	1	-1	1	1	-1	-1	1	1	-1	1	-1	-1	1	-1	1	-1
160	Polished_Chromosome_3	3152650	1	1	1	1	-1	-1	-1	1	-1	-1	-1	-1	1	-1	1	-1	-1	-1	1	-1	-1	1	1	-1	-1	-1	-1	-1	1	1	-1	1	-1	1	1	-1	-1	1	1	-1	1	-1	-1	1	-1	1	-1
161	Polished_Chromosome_3	3152659	1	1	1	1	-1	-1	-1	1	-1	-1	-1	1	1	-1	1	-1	-1	-1	1	-1	-1	1	1	-1	-1	-1	-1	-1	1	1	-1	1	-1	1	1	-1	-1	1	1	-1	1	-1	-1	1	-1	1	-1
162	Polished_Chromosome_3	3163784	1	1	1	1	-1	-1	-1	1	-1	-1	-1	1	1	-1	1	-1	-1	-1	1	-1	-1	1	1	-1	-1	-1	-1	-1	1	1	-1	1	-1	1	1	-1	-1	1	1	-1	1	-1	-1	1	-1	1	-1
163	Polished_Chromosome_3	3163791	1	1	1	1	-1	-1	-1	1	-1	-1	-1	1	1	-1	1	-1	-1	-1	1	1	-1	1	1	-1	-1	-1	-1	-1	1	1	-1	1	-1	1	1	-1	-1	1	1	-1	1	-1	-1	1	-1	1	-1
164	Polished_Chromosome_3	3201253	1	1	1	1	-1	-1	-1	1	-1	-1	-1	1	1	-1	1	-1	-1	-1	1	1	-1	1	1	-1	-1	-1	-1	-1	1	1	-1	1	-1	1	1	-1	-1	1	1	-1	1	-1	-1	1	-1	1	-1
165	Polished_Chromosome_3	3205619	1	1	1	1	-1	-1	-1	1	-1	-1	-1	1	1	-1	1	-1	-1	-1	1	1	-1	1	1	-1	-1	-1	-1	-1	1	1	-1	1	-1	1	1	-1	-1	1	1	-1	1	-1	-1	1	-1	1	-1
166	Polished_Chromosome_3	3218947	1	1	1	1	-1	-1	-1	1	-1	-1	-1	1	1	-1	1	-1	-1	-1	1	1	-1	1	1	-1	-1	-1	-1	-1	1	1	-1	1	-1	1	1	-1	-1	1	1	-1	1	-1	-1	1	-1	1	-1
167	Polished_Chromosome_3	3222017	1	1	1	1	-1	-1	-1	1	-1	-1	-1	1	1	-1	1	-1	-1	-1	1	1	-1	1	1	-1	-1	-1	-1	-1	1	-1	-1	1	-1	1	1	-1	-1	1	1	-1	1	-1	-1	1	-1	1	-1
168	Polished_Chromosome_3	3225559	1	1	1	1	-1	-1	-1	1	-1	-1	-1	1	1	-1	1	-1	-1	-1	1	1	-1	1	1	-1	-1	-1	-1	-1	1	-1	-1	1	-1	1	1	-1	-1	1	1	-1	1	-1	-1	1	-1	1	-1
169	Polished_Chromosome_3	3254659	1	1	1	1	-1	-1	-1	1	-1	-1	-1	1	1	-1	1	-1	-1	-1	1	1	-1	1	1	-1	-1	-1	-1	-1	1	-1	-1	1	-1	1	1	-1	-1	1	1	-1	1	-1	-1	-1	-1	1	-1
170	Polished_Chromosome_3	3379676	1	1	1	1	-1	-1	-1	1	-1	-1	-1	1	1	-1	1	-1	-1	-1	1	1	-1	1	1	-1	-1	-1	-1	-1	1	-1	-1	1	-1	1	1	-1	-1	1	1	-1	1	-1	-1	-1	-1	1	-1
171	Polished_Chromosome_3	3383983	1	1	1	1	-1	-1	-1	1	-1	-1	-1	1	1	-1	1	-1	-1	-1	1	1	-1	1	-1	-1	-1	-1	-1	-1	1	-1	-1	1	-1	1	1	-1	-1	1	1	-1	1	-1	-1	-1	-1	1	-1
172	Polished_Chromosome_3	3454462	1	1	1	1	-1	-1	-1	1	-1	-1	-1	1	1	-1	1	-1	-1	-1	1	1	-1	1	-1	-1	-1	-1	-1	-1	1	-1	-1	1	-1	1	1	-1	-1	1	1	-1	1	-1	-1	-1	-1	1	-1
173	Polished_Chromosome_3	3456307	1	1	1	1	-1	-1	-1	1	-1	-1	-1	1	1	-1	1	-1	-1	-1	1	1	-1	1	-1	-1	-1	-1	-1	1	1	-1	-1	1	-1	1	1	-1	-1	1	1	-1	1	-1	-1	-1	-1	1	-1
174	Polished_Chromosome_3	3474396	1	1	1	1	-1	-1	1	1	1	-1	-1	1	1	-1	1	-1	-1	-1	1	1	-1	1	-1	-1	-1	-1	-1	1	1	-1	-1	1	-1	1	1	-1	-1	1	1	-1	1	-1	-1	-1	-1	1	-1
175	Polished_Chromosome_3	3598876	1	1	1	1	-1	-1	1	1	1	-1	-1	1	1	-1	1	-1	-1	-1	1	1	-1	1	-1	-1	-1	-1	-1	1	1	-1	-1	1	-1	1	1	-1	-1	1	1	-1	1	-1	-1	-1	-1	1	-1
176	Polished_Chromosome_3	3602677	1	1	1	1	-1	-1	1	1	1	1	-1	1	1	-1	1	-1	-1	-1	1	1	-1	1	-1	-1	-1	-1	-1	1	1	-1	-1	1	-1	1	1	-1	-1	1	1	-1	1	-1	-1	-1	-1	1	-1
177	Polished_Chromosome_3	3674595	1	1	1	1	-1	-1	1	1	1	1	-1	1	1	-1	1	-1	-1	-1	1	1	-1	1	-1	-1	-1	-1	-1	1	1	-1	-1	1	-1	1	1	-1	-1	1	1	-1	1	-1	-1	-1	-1	1	-1
178	Polished_Chromosome_3	3674602	1	1	1	1	-1	-1	1	1	1	1	-1	1	1	-1	1	-1	-1	-1	1	1	-1	1	-1	-1	-1	-1	-1	1	1	-1	-1	1	-1	1	1	-1	-1	1	-1	-1	1	-1	-1	-1	-1	1	-1
179	Polished_Chromosome_3	3688705	1	1	1	1	-1	-1	1	1	1	1	-1	1	1	-1	1	-1	-1	-1	1	1	-1	1	-1	-1	-1	-1	-1	1	1	-1	-1	1	-1	1	1	-1	-1	1	-1	-1	1	-1	-1	-1	-1	1	-1
180	Polished_Chromosome_3	3688719	1	1	1	1	-1	-1	1	1	1	1	-1	1	1	-1	1	-1	-1	-1	1	1	-1	1	-1	-1	-1	-1	-1	1	1	-1	-1	1	-1	1	1	-1	1	1	-1	-1	1	-1	-1	-1	-1	1	-1
181	Polished_Chromosome_3	3692723	1	1	1	1	-1	-1	1	1	1	1	-1	1	1	-1	1	-1	-1	-1	1	1	-1	1	-1	-1	-1	-1	-1	1	1	-1	-1	1	-1	1	1	-1	1	1	-1	-1	1	-1	-1	-1	-1	1	-1
182	Polished_Chromosome_3	3694783	1	1	1	1	-1	-1	1	1	1	1	-1	1	1	-1	1	-1	-1	-1	1	1	-1	1	-1	-1	-1	-1	-1	1	1	-1	-1	1	-1	1	1	-1	1	1	-1	-1	1	-1	-1	-1	-1	1	-1
183	Polished_Chromosome_3	3703688	1	1	1	1	-1	-1	1	1	1	1	-1	1	1	-1	1	-1	-1	-1	1	1	-1	1	-1	-1	-1	-1	-1	1	1	-1	-1	1	-1	1	1	-1	1	1	-1	-1	1	-1	-1	-1	-1	1	-1
184	Polished_Chromosome_3	3703841	1	1	1	1	-1	-1	1	1	1	1	-1	1	1	-1	1	-1	-1	-1	1	1	-1	1	-1	-1	-1	-1	-1	1	1	-1	-1	1	-1	1	1	-1	1	1	-1	-1	1	-1	1	-1	-1	1	-1
185	Polished_Chromosome_3	3728633	1	1	1	1	-1	-1	1	1	1	1	-1	1	1	1	1	-1	-1	-1	1	1	-1	1	-1	-1	-1	-1	-1	1	1	-1	-1	1	-1	1	1	-1	1	1	-1	-1	1	-1	1	-1	-1	1	1
186	Polished_Chromosome_3	3795915	1	1	1	1	-1	-1	1	1	1	1	-1	1	1	1	1	-1	-1	-1	1	1	-1	1	-1	-1	-1	-1	-1	1	1	-1	-1	1	-1	1	1	-1	1	1	-1	-1	1	-1	1	-1	-1	1	1
187	Polished_Chromosome_3	3795963	1	1	1	1	-1	-1	1	1	1	1	-1	1	1	1	1	1	-1	-1	1	1	-1	1	-1	-1	-1	-1	-1	1	1	-1	-1	1	-1	1	1	-1	1	1	-1	-1	1	-1	1	-1	-1	1	1
188	Polished_Chromosome_3	3845206	1	1	1	1	-1	-1	1	1	1	1	-1	1	1	1	1	1	-1	-1	1	1	-1	1	-1	-1	-1	-1	-1	1	1	-1	-1	1	-1	1	1	-1	1	1	-1	-1	1	-1	1	-1	-1	1	1
189	Polished_Chromosome_3	3845346	1	1	1	1	-1	-1	1	1	1	1	-1	1	1	1	1	1	-1	-1	1	1	-1	1	-1	-1	-1	-1	-1	1	1	-1	-1	1	-1	1	1	-1	1	1	-1	-1	1	-1	1	-1	-1	1	1
190	Polished_Chromosome_3	3846795	1	1	1	1	-1	-1	1	1	1	1	-1	1	1	1	1	1	-1	-1	1	1	-1	1	-1	-1	-1	-1	-1	1	1	-1	-1	1	-1	1	1	-1	1	1	-1	-1	1	-1	1	-1	-1	1	1
191	Polished_Chromosome_3	3849591	-1	1	1	1	-1	-1	1	1	1	1	-1	1	1	1	1	1	-1	-1	1	1	-1	1	-1	-1	-1	-1	-1	1	1	-1	-1	1	-1	1	1	-1	1	1	-1	-1	1	-1	1	-1	-1	1	1
192	Polished_Chromosome_3	4435240	-1	1	1	1	-1	-1	1	1	1	1	-1	1	1	1	1	1	-1	-1	1	1	-1	1	-1	-1	-1	-1	-1	1	1	-1	-1	1	-1	1	1	-1	1	1	-1	-1	1	-1	1	-1	-1	1	1
193	Polished_Chromosome_3	4448735	-1	1	1	1	-1	-1	1	1	1	1	-1	1	1	1	1	1	-1	-1	1	1	-1	1	-1	-1	-1	-1	-1	1	1	-1	-1	1	-1	1	1	-1	1	1	-1	-1	1	-1	1	-1	-1	1	1
194	Polished_Chromosome_4	1	1	1	1	-1	1	-1	1	1	1	1	-1	1	-1	-1	-1	-1	1	-1	-1	1	-1	1	1	1	-1	1	-1	-1	-1	-1	-1	-1	1	-1	-1	-1	1	-1	-1	1	-1	-1	1	-1	-1	1	1
195	Polished_Chromosome_4	13800	1	1	1	-1	1	-1	1	1	1	1	-1	1	-1	-1	-1	-1	1	-1	-1	1	-1	1	1	1	-1	1	-1	-1	-1	-1	-1	-1	1	-1	-1	-1	1	-1	-1	1	-1	-1	1	-1	-1	1	1
196	Polished_Chromosome_4	4380997	1	1	1	-1	1	-1	1	1	1	1	-1	1	-1	-1	-1	-1	1	-1	-1	1	-1	1	1	1	-1	1	-1	-1	-1	-1	-1	-1	1	-1	-1	-1	1	-1	-1	1	-1	-1	1	-1	-1	1	1
197	Polished_Chromosome_4	4447175	1	1	1	-1	1	-1	1	1	1	1	-1	1	-1	-1	-1	-1	1	-1	-1	1	-1	1	1	1	-1	1	-1	-1	-1	-1	-1	-1	1	-1	-1	-1	1	-1	-1	1	-1	-1	1	-1	-1	1	1
198	Polished_Chromosome_5	1	1	1	1	-1	-1	1	-1	-1	1	-1	-1	1	-1	1	-1	-1	1	-1	-1	1	1	1	1	1	1	-1	-1	-1	-1	-1	1	1	1	1	1	-1	-1	1	-1	-1	1	1	-1	-1	-1	-1	-1
199	Polished_Chromosome_5	26969	1	1	1	-1	-1	1	-1	-1	1	-1	-1	1	-1	1	-1	-1	1	-1	-1	1	1	1	1	1	1	-1	-1	-1	-1	-1	1	1	1	1	1	-1	-1	1	-1	-1	1	1	-1	-1	-1	-1	-1
200	Polished_Chromosome_5	185095	1	1	1	-1	-1	1	-1	-1	1	-1	-1	1	-1	1	-1	-1	1	-1	-1	1	1	1	1	1	1	-1	-1	-1	-1	-1	1	1	1	1	1	-1	-1	1	-1	-1	1	1	-1	-1	-1	-1	-1
201	Polished_Chromosome_5	185105	1	1	1	-1	-1	1	-1	-1	1	-1	-1	1	-1	1	-1	-1	1	-1	-1	1	-1	1	1	1	1	-1	-1	-1	-1	-1	1	1	1	1	1	-1	-1	1	-1	-1	1	1	-1	-1	-1	-1	-1
202	Polished_Chromosome_5	221319	1	1	1	-1	-1	1	-1	-1	1	-1	-1	1	-1	1	-1	-1	1	-1	-1	1	-1	1	1	1	1	-1	-1	-1	-1	-1	1	1	1	1	1	-1	-1	1	-1	-1	1	1	-1	-1	-1	-1	-1
203	Polished_Chromosome_5	233078	1	1	1	-1	-1	1	-1	-1	1	-1	-1	1	-1	1	-1	-1	1	-1	-1	1	-1	1	1	1	1	-1	-1	-1	-1	-1	1	1	1	1	1	-1	-1	1	-1	-1	1	1	-1	-1	-1	-1	-1
204	Polished_Chromosome_5	258007	1	1	1	-1	-1	1	-1	-1	1	-1	-1	1	-1	1	-1	-1	1	-1	-1	1	-1	1	1	1	1	-1	-1	-1	-1	-1	1	1	1	1	1	-1	-1	1	-1	-1	1	1	-1	-1	-1	-1	-1
205	Polished_Chromosome_5	550541	1	1	1	-1	-1	1	-1	-1	1	-1	-1	1	-1	1	-1	-1	1	-1	-1	1	-1	1	1	1	1	-1	-1	-1	-1	-1	1	1	1	1	1	-1	-1	1	-1	-1	1	1	-1	-1	-1	-1	-1
206	Polished_Chromosome_5	551271	1	1	1	-1	-1	1	-1	-1	1	-1	-1	1	-1	1	-1	-1	1	-1	-1	1	-1	1	1	1	1	-1	-1	-1	-1	-1	1	1	-1	-1	1	-1	-1	1	-1	-1	1	1	-1	-1	-1	-1	-1
207	Polished_Chromosome_5	551312	1	1	1	-1	-1	1	-1	-1	1	-1	-1	1	-1	1	-1	-1	1	-1	-1	1	-1	1	1	1	1	-1	-1	-1	-1	-1	1	1	-1	-1	1	-1	-1	1	-1	-1	1	1	-1	-1	-1	-1	-1
208	Polished_Chromosome_5	587808	1	1	1	-1	-1	1	1	-1	1	-1	-1	1	-1	1	-1	-1	1	-1	-1	1	-1	1	1	1	1	-1	-1	-1	-1	-1	1	1	-1	-1	1	-1	-1	1	-1	-1	1	1	-1	-1	-1	-1	-1
209	Polished_Chromosome_5	597272	1	1	1	-1	-1	1	1	-1	1	-1	-1	1	-1	1	-1	-1	1	-1	-1	1	-1	1	1	1	1	-1	-1	-1	-1	-1	1	1	-1	-1	1	-1	-1	1	-1	-1	1	1	-1	-1	-1	-1	-1
210	Polished_Chromosome_5	597317	1	1	1	-1	-1	1	1	-1	1	-1	-1	1	-1	1	-1	-1	1	-1	-1	1	-1	1	1	1	1	-1	-1	-1	-1	-1	1	1	-1	-1	1	-1	-1	1	-1	-1	1	1	-1	-1	-1	-1	-1
211	Polished_Chromosome_5	601274	1	1	1	-1	-1	1	1	-1	1	-1	-1	1	-1	1	-1	-1	1	-1	-1	1	-1	1	1	1	1	-1	-1	-1	-1	-1	1	1	-1	-1	1	-1	-1	1	-1	-1	1	1	-1	-1	-1	-1	-1
212	Polished_Chromosome_5	601470	1	1	1	-1	-1	1	1	-1	1	-1	-1	1	-1	1	-1	-1	1	-1	-1	1	-1	1	1	1	1	-1	-1	-1	-1	-1	1	1	-1	-1	1	-1	-1	1	-1	-1	1	1	-1	-1	-1	-1	-1
213	Polished_Chromosome_5	612409	1	1	1	-1	-1	1	1	-1	1	-1	-1	1	-1	1	-1	-1	1	-1	-1	1	-1	1	1	1	1	-1	-1	-1	-1	-1	1	1	-1	-1	1	-1	-1	1	-1	-1	1	1	-1	-1	-1	-1	-1
214	Polished_Chromosome_5	612963	1	1	1	-1	-1	1	1	-1	1	-1	-1	1	-1	1	-1	-1	1	-1	-1	1	-1	1	1	1	1	-1	-1	-1	-1	-1	1	-1	-1	-1	1	-1	-1	1	-1	-1	1	1	-1	-1	-1	-1	-1
215	Polished_Chromosome_5	613761	1	1	1	-1	-1	1	1	-1	-1	-1	-1	1	-1	1	-1	-1	1	-1	-1	1	-1	1	1	1	-1	-1	-1	-1	-1	-1	1	-1	-1	-1	-1	-1	-1	-1	-1	-1	1	1	-1	-1	-1	-1	-1
216	Polished_Chromosome_5	613858	1	1	1	-1	-1	1	1	-1	-1	-1	-1	1	-1	1	-1	-1	1	-1	-1	1	-1	1	1	1	-1	-1	-1	-1	-1	-1	1	-1	-1	-1	-1	-1	-1	-1	-1	-1	1	1	-1	-1	-1	-1	-1
217	Polished_Chromosome_5	613860	1	1	1	-1	-1	1	1	-1	-1	-1	-1	1	-1	1	-1	-1	1	-1	-1	1	-1	1	1	1	-1	-1	-1	-1	-1	-1	1	-1	-1	-1	-1	-1	-1	-1	-1	-1	-1	1	-1	-1	-1	-1	-1
218	Polished_Chromosome_5	630141	1	1	1	-1	-1	1	1	-1	-1	-1	-1	1	-1	1	-1	-1	1	-1	-1	1	-1	1	1	1	-1	-1	-1	-1	-1	-1	1	-1	-1	-1	-1	-1	-1	-1	-1	-1	-1	1	-1	-1	-1	-1	-1
219	Polished_Chromosome_5	633772	1	1	1	-1	-1	1	1	-1	-1	-1	-1	1	-1	1	-1	-1	1	-1	-1	1	-1	1	1	1	-1	-1	-1	-1	-1	-1	1	-1	-1	-1	-1	-1	-1	-1	-1	-1	-1	1	-1	-1	-1	-1	-1
221	Polished_Chromosome_5	704832	1	1	1	-1	-1	1	1	-1	-1	-1	-1	1	-1	1	-1	-1	1	-1	-1	1	-1	1	1	1	-1	-1	-1	-1	-1	-1	1	-1	-1	-1	-1	-1	-1	-1	-1	-1	-1	1	-1	-1	-1	-1	-1
222	Polished_Chromosome_5	949217	1	1	1	-1	-1	1	1	-1	-1	-1	-1	1	-1	1	-1	-1	1	-1	-1	1	-1	1	1	1	-1	-1	-1	-1	-1	-1	1	-1	-1	-1	-1	-1	-1	-1	-1	-1	-1	1	-1	-1	-1	-1	-1
223	Polished_Chromosome_5	953835	1	1	1	-1	-1	1	1	-1	-1	-1	-1	1	-1	1	-1	-1	1	-1	-1	1	-1	1	1	1	-1	-1	-1	-1	-1	-1	1	-1	-1	-1	-1	-1	-1	-1	-1	1	-1	1	-1	-1	-1	-1	1
224	Polished_Chromosome_5	963836	1	1	1	-1	-1	1	1	-1	-1	-1	-1	1	-1	1	-1	-1	1	-1	-1	1	-1	1	1	1	-1	-1	-1	-1	-1	-1	1	-1	-1	-1	-1	-1	-1	-1	-1	1	-1	1	-1	-1	-1	-1	1
225	Polished_Chromosome_5	990364	1	1	1	-1	-1	1	1	-1	-1	-1	-1	1	-1	1	-1	-1	1	-1	-1	1	-1	1	1	1	-1	-1	-1	-1	-1	-1	1	-1	-1	-1	-1	-1	-1	-1	-1	1	-1	1	-1	-1	-1	-1	1
226	Polished_Chromosome_5	1005908	1	1	1	-1	-1	1	1	-1	-1	-1	-1	1	-1	1	-1	-1	1	-1	-1	1	-1	1	1	1	-1	-1	-1	-1	-1	-1	1	-1	-1	-1	-1	-1	-1	-1	-1	1	-1	1	-1	-1	-1	-1	1
227	Polished_Chromosome_5	1009169	1	1	1	-1	-1	1	1	-1	-1	-1	-1	1	-1	1	-1	-1	1	-1	-1	1	-1	1	1	1	-1	-1	-1	-1	-1	-1	1	-1	-1	-1	-1	1	-1	-1	-1	1	-1	1	-1	-1	-1	-1	1
228	Polished_Chromosome_5	1013620	1	-1	1	-1	-1	1	1	-1	-1	-1	-1	1	-1	1	-1	-1	1	-1	-1	1	-1	-1	1	1	-1	-1	-1	-1	-1	-1	1	-1	-1	-1	-1	1	-1	-1	-1	1	-1	1	-1	-1	-1	-1	1
229	Polished_Chromosome_5	1040901	1	-1	1	-1	-1	1	1	-1	-1	-1	-1	1	-1	1	-1	-1	1	-1	-1	1	-1	-1	1	1	-1	-1	-1	-1	-1	-1	1	-1	-1	-1	-1	1	-1	-1	-1	1	-1	1	-1	-1	-1	-1	1
230	Polished_Chromosome_5	1126717	1	-1	1	-1	-1	1	1	-1	-1	-1	-1	1	-1	1	-1	-1	1	-1	-1	1	-1	-1	1	1	-1	1	-1	-1	-1	-1	1	-1	-1	-1	-1	1	-1	-1	-1	1	-1	1	-1	-1	1	-1	1
231	Polished_Chromosome_5	1142367	1	-1	1	-1	-1	1	1	-1	-1	-1	-1	1	-1	1	-1	-1	1	-1	-1	1	-1	-1	1	1	-1	1	-1	-1	-1	-1	1	-1	-1	-1	-1	1	-1	-1	-1	1	-1	1	1	-1	1	-1	1
232	Polished_Chromosome_5	1188265	1	-1	1	-1	-1	1	1	-1	-1	-1	-1	1	-1	1	-1	-1	1	-1	-1	1	-1	-1	1	1	-1	1	-1	-1	-1	-1	1	-1	-1	-1	-1	1	-1	-1	-1	1	-1	1	1	-1	1	-1	1
233	Polished_Chromosome_5	1197560	1	-1	1	-1	-1	1	1	-1	-1	-1	-1	1	-1	1	-1	-1	1	-1	-1	1	-1	-1	1	1	-1	1	-1	-1	-1	-1	1	-1	-1	-1	-1	1	-1	-1	-1	1	-1	1	1	-1	1	-1	1
234	Polished_Chromosome_5	1198010	1	-1	1	-1	-1	1	1	-1	-1	-1	-1	1	-1	1	-1	-1	1	-1	-1	1	-1	-1	1	1	-1	1	-1	-1	-1	-1	1	-1	-1	-1	-1	1	-1	-1	-1	1	-1	1	1	-1	1	-1	1
235	Polished_Chromosome_5	1214071	1	-1	1	-1	-1	1	1	-1	-1	-1	-1	1	-1	1	-1	-1	1	-1	-1	1	-1	-1	1	1	-1	1	-1	-1	-1	-1	1	-1	-1	-1	-1	1	-1	-1	-1	1	-1	1	1	-1	1	-1	1
236	Polished_Chromosome_5	1214072	1	-1	1	-1	-1	1	1	-1	-1	-1	-1	1	-1	1	-1	-1	1	-1	-1	1	-1	-1	1	1	-1	1	-1	-1	-1	-1	1	-1	-1	-1	-1	1	1	-1	-1	1	-1	1	1	-1	1	-1	1
237	Polished_Chromosome_5	1233324	1	-1	1	-1	-1	1	1	-1	-1	-1	-1	1	-1	1	-1	-1	1	-1	-1	1	-1	-1	1	1	-1	1	-1	-1	-1	-1	1	-1	-1	-1	-1	1	1	-1	-1	1	-1	1	1	-1	1	-1	1
238	Polished_Chromosome_5	1233331	1	-1	1	-1	-1	1	1	-1	-1	-1	-1	1	-1	1	-1	-1	1	-1	-1	1	-1	-1	1	1	-1	1	-1	-1	-1	-1	-1	-1	-1	-1	-1	1	1	-1	-1	1	-1	1	1	-1	1	-1	1
239	Polished_Chromosome_5	1581283	1	-1	1	-1	-1	1	1	-1	-1	-1	-1	1	-1	1	-1	-1	1	-1	-1	1	-1	-1	1	1	-1	1	-1	-1	-1	-1	-1	-1	-1	-1	-1	1	1	-1	-1	1	-1	1	1	-1	1	-1	1
240	Polished_Chromosome_5	1581390	1	-1	1	-1	-1	1	1	-1	-1	-1	-1	1	-1	1	-1	-1	1	1	-1	1	-1	-1	1	1	-1	1	-1	-1	-1	-1	-1	-1	-1	-1	-1	1	1	-1	-1	1	-1	1	1	-1	1	-1	1
241	Polished_Chromosome_5	2284575	1	-1	1	-1	-1	1	1	-1	-1	-1	-1	1	-1	1	-1	-1	1	1	-1	1	-1	-1	1	1	-1	1	-1	-1	-1	-1	-1	-1	-1	-1	-1	1	1	-1	-1	1	-1	1	1	-1	1	-1	1
242	Polished_Chromosome_5	2301941	1	-1	1	1	-1	1	1	-1	1	-1	-1	1	1	1	-1	-1	1	1	-1	1	-1	-1	1	1	-1	1	1	-1	1	1	-1	-1	-1	-1	-1	1	1	1	1	1	1	1	1	-1	1	-1	1
243	Polished_Chromosome_5	2388543	1	-1	1	1	-1	1	1	-1	1	-1	-1	1	1	1	-1	-1	1	1	-1	1	-1	-1	1	1	-1	1	1	-1	1	1	-1	-1	-1	-1	-1	1	1	1	1	1	1	1	1	-1	1	-1	1
244	Polished_Chromosome_5	2388548	1	-1	1	1	1	1	1	-1	1	-1	-1	1	1	1	-1	-1	1	1	-1	1	-1	-1	1	1	-1	1	1	1	1	1	-1	-1	-1	-1	-1	1	1	1	1	1	1	1	1	-1	1	-1	1
245	Polished_Chromosome_5	2448495	1	-1	1	1	1	1	1	-1	1	-1	-1	1	1	1	-1	-1	1	1	-1	1	-1	-1	1	1	-1	1	1	1	1	1	-1	-1	-1	-1	-1	1	1	1	1	1	1	1	1	-1	1	-1	1
246	Polished_Chromosome_5	2448508	1	-1	1	1	1	1	-1	-1	1	-1	-1	1	1	1	-1	-1	1	1	-1	1	-1	-1	1	1	-1	1	1	1	1	1	-1	-1	-1	-1	-1	1	1	1	1	1	1	1	1	-1	1	-1	1
247	Polished_Chromosome_5	2511783	1	-1	1	1	1	1	-1	-1	1	-1	-1	1	1	1	-1	-1	1	1	-1	1	-1	-1	1	1	-1	1	1	1	1	1	-1	-1	-1	-1	-1	1	1	1	1	1	1	1	1	-1	1	-1	1
248	Polished_Chromosome_5	2525732	1	-1	1	1	1	1	-1	-1	1	-1	-1	1	1	1	-1	-1	1	1	-1	1	-1	-1	1	1	-1	1	1	1	1	1	-1	-1	-1	-1	-1	1	1	1	1	1	1	-1	-1	-1	1	-1	1
249	Polished_Chromosome_5	2627671	1	-1	1	1	1	1	-1	-1	1	-1	-1	1	1	1	-1	-1	1	1	-1	1	-1	-1	1	1	-1	1	1	1	1	1	-1	-1	-1	-1	-1	1	1	1	1	1	1	-1	-1	-1	1	-1	1
250	Polished_Chromosome_5	2642777	1	-1	1	1	1	1	-1	-1	1	-1	-1	1	1	1	-1	-1	1	1	-1	1	-1	-1	1	1	-1	1	1	1	1	1	-1	-1	-1	-1	-1	1	1	1	1	1	1	-1	-1	-1	1	-1	1
251	Polished_Chromosome_5	2708554	1	-1	1	1	1	1	-1	-1	1	-1	-1	1	1	1	-1	-1	1	1	-1	1	-1	-1	1	1	-1	1	1	1	1	1	-1	-1	-1	-1	-1	1	1	1	1	1	1	-1	-1	-1	1	-1	1
252	Polished_Chromosome_5	2708569	1	-1	1	1	1	1	-1	-1	1	-1	-1	1	1	1	-1	-1	1	1	-1	-1	-1	-1	1	1	-1	1	1	1	1	1	-1	-1	-1	-1	-1	1	1	1	1	1	1	-1	-1	-1	1	-1	1
253	Polished_Chromosome_5	2712177	1	-1	1	1	1	1	-1	-1	1	-1	-1	1	1	1	-1	-1	1	1	-1	-1	-1	-1	1	1	-1	1	1	1	1	1	-1	-1	-1	-1	-1	1	1	1	1	1	1	-1	-1	-1	1	-1	1
254	Polished_Chromosome_5	2712446	-1	-1	1	1	1	1	-1	-1	1	-1	-1	1	1	1	-1	-1	1	1	-1	-1	-1	-1	1	1	-1	1	1	1	1	1	-1	-1	-1	-1	-1	1	1	1	1	-1	1	-1	-1	-1	1	-1	1
255	Polished_Chromosome_5	2723816	-1	-1	1	1	1	1	-1	-1	1	-1	-1	1	1	1	-1	-1	1	1	-1	-1	-1	-1	1	1	-1	1	1	1	1	1	-1	-1	-1	-1	-1	1	1	1	1	-1	1	-1	-1	-1	1	-1	1
256	Polished_Chromosome_5	2729146	-1	-1	1	1	1	1	-1	-1	1	-1	-1	1	1	1	-1	-1	1	1	-1	-1	-1	-1	1	1	-1	1	1	1	1	1	-1	-1	-1	-1	-1	1	1	1	1	-1	1	-1	-1	-1	1	-1	1
257	Polished_Chromosome_5	2916718	-1	-1	1	1	1	1	-1	-1	1	-1	-1	1	1	1	-1	-1	1	1	-1	-1	-1	-1	1	1	-1	1	1	1	1	1	-1	-1	-1	-1	-1	1	1	1	1	-1	1	-1	-1	-1	1	-1	1
258	Polished_Chromosome_5	2932981	-1	-1	1	1	1	1	-1	-1	1	-1	-1	1	1	1	-1	-1	1	1	-1	-1	-1	-1	1	1	-1	1	1	1	1	1	-1	-1	-1	-1	1	1	1	1	1	-1	1	-1	-1	-1	1	-1	1
259	Polished_Chromosome_5	3617032	-1	-1	1	1	1	1	-1	-1	1	-1	-1	1	1	1	-1	-1	1	1	-1	-1	-1	-1	1	1	-1	1	1	1	1	1	-1	-1	-1	-1	1	1	1	1	1	-1	1	-1	-1	-1	1	-1	1
260	Polished_Chromosome_5	3945620	-1	-1	1	1	1	1	-1	-1	1	-1	-1	1	1	1	-1	-1	1	1	-1	-1	-1	-1	1	1	-1	1	1	1	1	1	-1	-1	-1	-1	1	1	1	1	1	-1	1	-1	-1	-1	1	-1	1
261	Polished_Chromosome_6	1	1	1	1	-1	1	-1	1	1	-1	1	1	1	-1	1	-1	1	1	1	-1	-1	-1	-1	-1	-1	1	1	1	1	-1	-1	-1	1	1	1	1	1	1	1	-1	-1	-1	1	-1	-1	-1	1	1
262	Polished_Chromosome_6	77832	1	1	1	-1	1	-1	1	1	-1	1	1	1	-1	1	-1	1	1	1	-1	-1	-1	-1	-1	-1	1	1	1	1	-1	-1	-1	1	1	1	1	1	1	1	-1	-1	-1	1	-1	-1	-1	1	1
263	Polished_Chromosome_6	454916	1	1	1	-1	1	-1	1	1	-1	1	1	1	-1	1	-1	1	1	1	-1	-1	-1	-1	-1	-1	1	1	1	1	-1	-1	-1	1	1	1	1	1	1	1	-1	-1	-1	1	-1	-1	-1	1	1
264	Polished_Chromosome_6	477314	1	1	1	-1	1	-1	1	1	-1	1	1	1	-1	1	-1	1	1	1	-1	-1	-1	-1	-1	-1	1	1	1	1	-1	-1	-1	1	1	1	1	1	1	1	-1	-1	-1	1	-1	-1	-1	-1	1
265	Polished_Chromosome_6	486496	1	1	1	-1	1	-1	1	1	-1	1	1	1	-1	1	-1	1	1	1	-1	-1	-1	-1	-1	-1	1	1	1	1	-1	-1	-1	1	1	1	1	1	1	1	-1	-1	-1	1	-1	-1	-1	-1	1
266	Polished_Chromosome_6	486641	1	1	1	-1	1	-1	1	1	-1	1	-1	1	-1	1	-1	1	1	1	-1	-1	-1	-1	-1	-1	1	1	-1	1	-1	-1	-1	1	1	1	1	1	1	1	-1	-1	-1	1	-1	-1	-1	-1	-1
267	Polished_Chromosome_6	535533	1	1	1	-1	1	-1	1	1	-1	1	-1	1	-1	1	-1	1	1	1	-1	-1	-1	-1	-1	-1	1	1	-1	1	-1	-1	-1	1	1	1	1	1	1	1	-1	-1	-1	1	-1	-1	-1	-1	-1
268	Polished_Chromosome_6	535539	-1	1	1	-1	1	-1	1	1	-1	1	-1	1	-1	1	-1	1	1	1	-1	-1	-1	-1	-1	-1	1	1	-1	1	-1	-1	-1	1	1	1	1	1	1	1	-1	-1	-1	1	-1	-1	-1	-1	-1
269	Polished_Chromosome_6	563252	-1	1	1	-1	1	-1	1	1	-1	1	-1	1	-1	1	-1	1	1	1	-1	-1	-1	-1	-1	-1	1	1	-1	1	-1	-1	-1	1	1	1	1	1	1	1	-1	-1	-1	1	-1	-1	-1	-1	-1
270	Polished_Chromosome_6	568066	-1	1	1	-1	1	-1	1	1	-1	1	-1	1	-1	1	-1	1	1	1	-1	-1	-1	-1	-1	-1	1	1	-1	1	-1	-1	-1	1	1	1	1	1	1	1	-1	-1	1	1	-1	-1	-1	-1	-1
271	Polished_Chromosome_6	576783	-1	1	1	-1	1	-1	1	1	-1	1	-1	1	-1	1	-1	1	1	1	-1	-1	-1	-1	-1	-1	1	1	-1	1	-1	-1	-1	1	1	1	1	1	1	1	-1	-1	1	1	-1	-1	-1	-1	-1
272	Polished_Chromosome_6	582811	-1	1	1	-1	1	-1	1	-1	-1	1	-1	1	-1	1	-1	1	1	1	-1	-1	-1	-1	-1	-1	1	1	-1	1	-1	-1	-1	1	1	1	1	1	1	1	-1	-1	1	1	-1	-1	-1	-1	-1
273	Polished_Chromosome_6	586554	-1	1	1	-1	1	-1	1	-1	-1	1	-1	1	-1	1	-1	1	1	1	-1	-1	-1	-1	-1	-1	1	1	-1	1	-1	-1	-1	1	1	1	1	1	1	1	-1	-1	1	1	-1	-1	-1	-1	-1
274	Polished_Chromosome_6	588908	-1	1	1	-1	-1	-1	1	-1	-1	1	-1	1	-1	1	-1	1	1	1	-1	-1	-1	-1	-1	-1	1	1	-1	1	-1	-1	-1	1	1	1	1	1	1	1	-1	-1	1	1	-1	-1	-1	-1	-1
275	Polished_Chromosome_6	596512	-1	1	1	-1	-1	-1	1	-1	-1	1	-1	1	-1	1	-1	1	1	1	-1	-1	-1	-1	-1	-1	1	1	-1	1	-1	-1	-1	1	1	1	1	1	1	1	-1	-1	1	1	-1	-1	-1	-1	-1
276	Polished_Chromosome_6	624017	-1	1	1	-1	-1	-1	1	-1	-1	1	-1	1	-1	1	-1	1	1	1	-1	-1	-1	-1	-1	-1	1	1	-1	1	-1	-1	-1	1	1	1	1	1	1	1	-1	-1	1	1	-1	-1	-1	-1	-1
277	Polished_Chromosome_6	626474	-1	1	1	-1	-1	-1	1	-1	-1	1	-1	1	-1	1	-1	1	1	1	-1	-1	-1	-1	-1	1	1	1	-1	1	-1	-1	-1	1	1	1	1	1	1	1	-1	-1	1	1	1	-1	-1	-1	-1
278	Polished_Chromosome_6	680931	-1	1	1	-1	-1	-1	1	-1	-1	1	-1	1	-1	1	-1	1	1	1	-1	-1	-1	-1	-1	1	1	1	-1	1	-1	-1	-1	1	1	1	1	1	1	1	-1	-1	1	1	1	-1	-1	-1	-1
279	Polished_Chromosome_6	681803	-1	1	1	-1	-1	-1	1	-1	-1	1	-1	1	-1	1	-1	1	1	1	-1	-1	-1	-1	-1	1	1	1	-1	1	-1	-1	-1	1	1	1	1	1	1	1	-1	-1	1	1	1	-1	-1	-1	-1
280	Polished_Chromosome_6	689436	-1	1	1	-1	-1	-1	1	-1	-1	1	-1	1	-1	1	-1	1	1	1	-1	-1	-1	-1	-1	1	1	1	-1	1	-1	-1	-1	1	1	1	1	1	1	1	-1	-1	1	1	1	-1	-1	-1	-1
281	Polished_Chromosome_6	689437	-1	1	1	-1	-1	-1	1	-1	-1	1	-1	1	-1	1	-1	1	1	1	-1	-1	-1	-1	1	1	1	1	-1	1	-1	-1	-1	1	1	1	1	1	1	1	-1	-1	1	1	1	-1	-1	-1	-1
282	Polished_Chromosome_6	701001	-1	1	1	-1	-1	-1	1	-1	-1	1	-1	1	-1	1	-1	1	1	1	-1	-1	-1	-1	1	1	1	1	-1	1	-1	-1	-1	1	1	1	1	1	1	1	-1	-1	1	1	1	-1	-1	-1	-1
283	Polished_Chromosome_6	701072	-1	1	1	-1	-1	-1	1	-1	-1	1	-1	1	-1	1	-1	1	1	1	-1	-1	-1	-1	1	1	1	1	-1	1	-1	-1	-1	1	1	1	1	1	1	1	-1	-1	1	1	1	-1	-1	-1	-1
284	Polished_Chromosome_6	701663	-1	1	1	-1	-1	-1	1	-1	-1	1	-1	1	-1	1	-1	1	1	1	-1	-1	-1	-1	1	1	1	1	-1	1	-1	-1	-1	1	1	1	1	1	1	1	-1	-1	1	1	1	-1	-1	-1	-1
285	Polished_Chromosome_6	701666	-1	-1	1	-1	-1	-1	1	-1	-1	1	-1	1	-1	-1	-1	1	1	-1	-1	-1	-1	-1	1	1	1	1	-1	1	-1	-1	-1	1	1	1	1	1	1	1	-1	-1	1	1	1	-1	-1	-1	-1
286	Polished_Chromosome_6	1469777	-1	-1	1	-1	-1	-1	1	-1	-1	1	-1	1	-1	-1	-1	1	1	-1	-1	-1	-1	-1	1	1	1	1	-1	1	-1	-1	-1	1	1	1	1	1	1	1	-1	-1	1	1	1	-1	-1	-1	-1
287	Polished_Chromosome_6	1517393	-1	-1	1	-1	-1	-1	1	-1	-1	1	-1	1	-1	-1	-1	1	1	-1	-1	-1	-1	-1	1	1	1	1	-1	1	-1	-1	-1	1	1	1	1	1	1	1	-1	-1	1	1	1	-1	-1	-1	-1
288	Polished_Chromosome_6	2753339	-1	-1	1	-1	-1	-1	1	-1	-1	1	-1	1	-1	-1	-1	1	1	-1	-1	-1	-1	-1	1	1	1	1	-1	1	-1	-1	-1	1	1	1	1	1	1	1	-1	-1	1	1	1	-1	-1	-1	-1
289	Polished_Chromosome_6	2775493	-1	-1	1	-1	-1	-1	1	-1	-1	1	-1	1	-1	-1	-1	1	1	-1	-1	1	-1	-1	1	1	1	1	-1	1	-1	-1	-1	1	1	1	1	1	1	1	-1	-1	1	1	1	-1	-1	-1	-1
290	Polished_Chromosome_6	2996172	-1	-1	1	-1	-1	-1	1	-1	-1	1	-1	1	-1	-1	-1	1	1	-1	-1	1	-1	-1	1	1	1	1	-1	1	-1	-1	-1	1	1	1	1	1	1	1	-1	-1	1	1	1	-1	-1	-1	-1
291	Polished_Chromosome_6	3038141	-1	-1	1	-1	-1	-1	1	-1	-1	1	-1	1	-1	-1	1	1	1	-1	-1	1	-1	-1	1	1	1	1	-1	1	-1	-1	-1	1	1	1	1	1	1	1	-1	-1	1	1	1	-1	-1	-1	-1
292	Polished_Chromosome_6	3051936	-1	-1	1	-1	-1	-1	1	-1	-1	1	-1	1	-1	-1	1	1	1	-1	-1	1	-1	-1	1	1	1	1	-1	1	-1	-1	-1	1	1	1	1	1	1	1	-1	-1	1	1	1	-1	-1	-1	-1
293	Polished_Chromosome_6	3054025	-1	-1	1	-1	-1	-1	1	-1	-1	1	-1	1	-1	-1	1	1	1	-1	-1	1	-1	-1	1	1	1	1	-1	1	1	-1	-1	1	1	1	1	1	1	1	-1	-1	1	1	1	-1	-1	-1	-1
294	Polished_Chromosome_6	3054041	-1	-1	1	-1	-1	-1	1	-1	-1	1	-1	1	-1	-1	1	1	1	-1	-1	1	-1	-1	1	1	1	1	-1	1	1	-1	-1	1	1	1	1	1	1	1	-1	-1	1	1	1	-1	-1	-1	-1
295	Polished_Chromosome_6	3116947	-1	-1	1	-1	1	-1	1	-1	-1	1	-1	1	-1	-1	1	1	1	-1	-1	1	-1	-1	1	1	1	1	-1	1	1	-1	-1	1	1	1	1	1	1	1	-1	-1	1	1	1	-1	-1	-1	-1
296	Polished_Chromosome_6	3126117	-1	-1	1	-1	1	-1	1	-1	-1	1	-1	1	-1	-1	1	1	1	-1	-1	1	-1	-1	1	1	1	1	-1	1	1	-1	-1	1	1	1	1	1	1	1	-1	-1	1	1	1	-1	-1	-1	-1
297	Polished_Chromosome_6	3126695	-1	-1	1	-1	1	-1	1	-1	-1	1	-1	1	-1	-1	1	1	1	-1	1	1	-1	-1	1	1	1	1	-1	1	1	-1	-1	1	1	1	1	1	1	1	-1	-1	1	1	1	-1	-1	-1	-1
298	Polished_Chromosome_6	3237285	-1	-1	1	-1	1	-1	1	-1	-1	1	-1	1	-1	-1	1	1	1	-1	1	1	-1	-1	1	1	1	1	-1	1	1	-1	-1	1	1	1	1	1	1	1	-1	-1	1	1	1	-1	-1	-1	-1
299	Polished_Chromosome_6	3237431	-1	-1	1	-1	1	-1	1	-1	-1	1	-1	1	-1	-1	1	1	1	-1	1	1	-1	-1	1	1	1	1	-1	1	1	-1	-1	1	1	1	1	1	1	1	-1	-1	1	1	1	-1	-1	-1	-1
300	Polished_Chromosome_6	3256169	-1	-1	1	-1	1	-1	1	-1	-1	1	-1	1	-1	-1	1	1	1	-1	1	1	-1	-1	1	1	1	1	-1	1	1	-1	-1	1	1	1	1	1	1	1	-1	-1	1	1	1	-1	-1	-1	-1
301	Polished_Chromosome_6	3264723	-1	-1	1	-1	1	-1	1	-1	-1	1	-1	1	-1	-1	1	-1	1	-1	1	1	-1	-1	1	1	1	1	-1	1	1	-1	-1	1	1	1	1	1	1	1	-1	-1	1	1	1	-1	-1	-1	-1
302	Polished_Chromosome_6	3264984	-1	-1	1	-1	1	-1	1	-1	-1	1	-1	1	-1	-1	1	-1	1	-1	1	1	-1	-1	1	1	1	1	-1	1	1	-1	-1	1	1	1	1	1	1	1	-1	-1	1	1	1	-1	-1	-1	-1
303	Polished_Chromosome_6	3267919	1	-1	1	-1	1	-1	1	-1	-1	1	-1	1	-1	-1	1	-1	1	-1	1	1	-1	-1	1	1	1	1	-1	1	1	-1	-1	1	1	1	1	1	1	1	-1	-1	1	1	1	-1	-1	-1	-1
304	Polished_Chromosome_6	3284154	1	-1	1	-1	1	-1	1	-1	-1	1	-1	1	-1	-1	1	-1	1	-1	1	1	-1	-1	1	1	1	1	-1	1	1	-1	-1	1	1	1	1	1	1	1	-1	-1	1	1	1	-1	-1	-1	-1
305	Polished_Chromosome_6	3289515	1	-1	1	-1	1	-1	1	-1	-1	1	-1	1	-1	-1	1	-1	1	-1	1	1	-1	-1	1	1	1	1	-1	1	1	-1	-1	1	1	1	1	1	1	1	-1	-1	1	1	1	-1	-1	-1	-1
306	Polished_Chromosome_6	3345104	1	-1	1	-1	1	-1	1	-1	-1	1	-1	1	-1	-1	1	-1	1	-1	1	1	-1	-1	1	1	1	1	-1	1	1	-1	-1	1	1	1	1	1	1	1	-1	-1	1	1	1	-1	-1	-1	-1
307	Polished_Chromosome_6	3349645	1	-1	1	-1	1	-1	1	-1	-1	1	-1	1	-1	-1	1	-1	1	-1	1	1	-1	-1	1	1	1	1	-1	1	1	-1	-1	1	1	1	-1	1	1	1	-1	-1	1	1	1	-1	-1	-1	-1
308	Polished_Chromosome_6	3351044	1	-1	1	-1	1	-1	1	-1	-1	1	-1	1	-1	-1	1	-1	1	-1	1	1	-1	-1	1	1	1	1	-1	1	1	-1	-1	1	1	1	-1	1	1	1	-1	-1	1	1	1	-1	-1	-1	-1
309	Polished_Chromosome_6	3355596	1	-1	1	-1	1	-1	1	-1	-1	1	-1	1	-1	-1	1	-1	1	-1	1	1	-1	-1	1	1	1	1	-1	1	1	-1	-1	1	1	1	-1	1	1	1	-1	-1	1	1	1	-1	-1	-1	-1
310	Polished_Chromosome_6	3363778	1	-1	1	-1	1	-1	1	-1	-1	1	-1	-1	-1	-1	1	-1	1	-1	1	1	-1	-1	1	1	1	1	-1	1	1	-1	-1	1	1	1	-1	1	1	1	-1	-1	1	-1	1	-1	-1	-1	-1
311	Polished_Chromosome_6	3371305	1	-1	1	-1	1	-1	1	1	-1	1	-1	-1	-1	-1	1	-1	1	-1	1	1	-1	-1	1	1	1	1	-1	1	1	-1	-1	1	1	1	-1	1	1	1	-1	-1	1	-1	1	1	-1	-1	-1
312	Polished_Chromosome_6	3407841	1	-1	1	-1	1	-1	1	1	-1	1	-1	-1	-1	-1	1	-1	1	-1	1	1	-1	-1	1	1	1	1	-1	1	1	-1	-1	1	1	1	-1	1	1	1	-1	-1	1	-1	1	1	-1	-1	-1
313	Polished_Chromosome_6	3407899	1	-1	1	-1	1	-1	1	1	-1	-1	-1	-1	-1	-1	1	-1	1	1	1	1	-1	-1	1	1	1	1	1	1	1	1	-1	1	-1	1	-1	1	1	1	-1	-1	1	-1	1	1	-1	-1	-1
314	Polished_Chromosome_6	3449547	1	-1	1	-1	1	-1	1	1	-1	-1	-1	-1	-1	-1	1	-1	1	1	1	1	-1	-1	1	1	1	1	1	1	1	1	-1	1	-1	1	-1	1	1	1	-1	-1	1	-1	1	1	-1	-1	-1
315	Polished_Chromosome_6	3527383	1	-1	1	-1	1	-1	1	1	-1	-1	-1	-1	-1	-1	1	-1	1	1	1	1	-1	-1	1	1	1	1	1	1	1	1	-1	1	-1	1	-1	1	1	1	-1	-1	1	-1	1	1	-1	-1	-1
316	Polished_Chromosome_6	3550557	1	-1	1	-1	1	-1	1	1	-1	-1	-1	-1	-1	-1	1	-1	1	1	1	1	-1	-1	1	1	1	1	1	1	1	1	-1	1	-1	1	-1	1	1	1	-1	-1	1	-1	1	1	-1	-1	-1
317	Polished_Chromosome_6	3619441	1	-1	1	-1	1	-1	1	1	-1	-1	-1	-1	-1	-1	1	-1	1	1	1	1	-1	-1	1	1	1	1	1	1	1	1	-1	1	-1	1	-1	1	1	1	-1	-1	1	-1	1	1	-1	-1	-1
318	Polished_Chromosome_6	3619453	1	-1	1	-1	1	-1	1	1	-1	-1	-1	-1	-1	-1	1	-1	-1	1	1	1	-1	-1	1	1	1	1	1	1	1	1	-1	1	-1	1	-1	1	1	1	-1	-1	1	-1	1	1	-1	-1	-1
319	Polished_Chromosome_6	3636962	1	-1	-1	-1	1	-1	1	1	-1	-1	-1	-1	-1	-1	1	-1	-1	1	1	1	-1	-1	1	1	1	1	1	1	1	1	-1	1	-1	1	-1	1	1	1	-1	-1	1	-1	-1	1	-1	-1	-1
320	Polished_Chromosome_6	3878031	1	-1	-1	-1	1	-1	1	1	-1	-1	-1	-1	-1	-1	1	-1	-1	1	1	1	-1	-1	1	1	1	1	1	1	1	1	-1	1	-1	1	-1	1	1	1	-1	-1	1	-1	-1	1	-1	-1	-1
321	Polished_Chromosome_6	3887198	1	-1	-1	-1	1	-1	1	1	-1	-1	-1	-1	-1	-1	1	-1	-1	1	1	1	-1	-1	1	1	1	1	1	1	1	1	-1	1	-1	1	-1	1	1	1	-1	-1	1	-1	-1	1	-1	-1	-1
322	Polished_Chromosome_7	1	-1	-1	-1	1	-1	1	1	-1	-1	-1	1	-1	1	-1	-1	-1	-1	1	1	-1	-1	1	-1	1	-1	1	1	1	1	-1	1	1	-1	1	-1	-1	1	1	-1	1	-1	1	1	1	1	-1	-1
323	Polished_Chromosome_7	35301	-1	-1	-1	1	-1	1	1	-1	-1	-1	1	-1	1	-1	-1	-1	-1	1	1	-1	-1	1	-1	1	-1	1	1	1	1	-1	1	1	-1	1	-1	-1	1	1	-1	1	-1	1	1	1	1	-1	-1
324	Polished_Chromosome_7	370953	-1	-1	-1	1	-1	1	1	-1	-1	-1	1	-1	1	-1	-1	-1	-1	1	1	-1	-1	1	-1	1	-1	1	1	1	1	-1	1	1	-1	1	-1	-1	1	1	-1	1	-1	1	1	1	1	-1	-1
325	Polished_Chromosome_7	382011	-1	-1	-1	1	-1	1	1	-1	-1	-1	1	-1	1	-1	-1	-1	-1	1	1	-1	-1	1	-1	1	-1	1	1	1	1	-1	1	1	-1	1	-1	-1	1	1	-1	1	-1	1	1	1	1	-1	-1
326	Polished_Chromosome_7	414122	-1	-1	-1	1	-1	1	1	-1	-1	-1	1	-1	1	-1	-1	-1	-1	1	1	-1	-1	1	-1	1	-1	1	1	1	1	-1	1	1	-1	1	-1	-1	1	1	-1	1	-1	1	1	1	1	-1	-1
327	Polished_Chromosome_7	415883	-1	-1	-1	1	-1	-1	1	-1	-1	-1	1	-1	1	-1	-1	-1	-1	1	1	-1	-1	1	-1	1	-1	1	1	1	1	-1	1	1	-1	1	-1	-1	1	1	-1	1	-1	1	-1	1	1	-1	-1
328	Polished_Chromosome_7	484267	-1	-1	-1	1	-1	-1	1	-1	-1	-1	1	-1	1	-1	-1	-1	-1	1	1	-1	-1	1	-1	1	-1	1	1	1	1	-1	1	1	-1	1	-1	-1	1	1	-1	1	-1	1	-1	1	1	-1	-1
329	Polished_Chromosome_7	484832	-1	-1	-1	1	-1	-1	1	-1	-1	-1	1	-1	1	-1	-1	-1	-1	1	1	-1	-1	1	-1	1	-1	1	1	1	1	-1	1	1	-1	1	-1	-1	1	1	-1	1	-1	1	-1	1	1	-1	-1
330	Polished_Chromosome_7	491477	-1	-1	-1	1	-1	-1	1	-1	1	-1	1	-1	1	-1	-1	-1	-1	1	1	-1	-1	1	-1	1	-1	1	1	1	1	-1	1	1	-1	1	-1	-1	1	1	-1	1	-1	1	-1	1	1	-1	-1
331	Polished_Chromosome_7	491530	-1	-1	-1	1	-1	-1	1	-1	1	-1	1	-1	1	-1	-1	-1	-1	1	1	-1	-1	1	-1	1	-1	1	1	1	1	-1	1	1	-1	1	-1	-1	1	1	-1	1	-1	1	-1	1	1	-1	-1
332	Polished_Chromosome_7	491541	-1	-1	-1	1	-1	-1	1	-1	1	-1	1	-1	1	-1	-1	-1	-1	1	1	-1	-1	1	-1	1	-1	1	1	1	1	-1	1	1	-1	1	-1	-1	1	1	-1	1	-1	1	-1	1	1	-1	-1
333	Polished_Chromosome_7	497465	-1	-1	-1	1	-1	-1	1	-1	1	-1	1	-1	1	-1	-1	-1	-1	1	1	-1	-1	1	-1	1	-1	1	1	1	1	-1	1	1	-1	1	-1	-1	1	1	-1	1	-1	1	-1	1	1	-1	-1
334	Polished_Chromosome_7	497552	-1	1	-1	1	-1	-1	1	-1	1	-1	1	-1	1	-1	-1	-1	-1	1	1	-1	-1	1	-1	1	-1	1	1	1	1	-1	1	1	-1	1	-1	-1	1	1	-1	1	-1	1	-1	1	1	-1	-1
335	Polished_Chromosome_7	507749	-1	1	-1	1	-1	-1	1	-1	1	-1	1	-1	1	-1	-1	-1	-1	1	1	-1	-1	1	-1	1	-1	1	1	1	1	-1	1	1	-1	1	-1	-1	1	1	-1	1	-1	1	-1	1	1	-1	-1
336	Polished_Chromosome_7	508611	-1	1	-1	1	-1	-1	1	-1	1	-1	1	-1	1	-1	-1	-1	-1	1	1	-1	-1	1	1	1	-1	1	1	1	1	-1	1	1	-1	1	-1	-1	1	1	-1	1	-1	1	-1	1	1	-1	-1
337	Polished_Chromosome_7	520110	-1	1	-1	1	-1	-1	1	-1	1	-1	1	-1	1	-1	-1	-1	-1	1	1	-1	-1	1	1	1	-1	1	1	1	1	-1	1	1	-1	1	-1	-1	1	1	-1	1	-1	1	-1	1	1	-1	-1
338	Polished_Chromosome_7	520111	-1	1	-1	1	-1	-1	1	-1	1	-1	1	-1	1	-1	-1	-1	-1	1	1	-1	-1	1	1	1	-1	1	1	1	1	-1	1	1	-1	1	-1	-1	1	1	-1	1	-1	1	-1	1	1	-1	-1
339	Polished_Chromosome_7	557503	-1	1	-1	1	-1	-1	1	-1	1	-1	1	-1	1	-1	-1	-1	-1	1	1	-1	-1	1	1	1	-1	1	1	1	1	-1	1	1	-1	1	-1	-1	1	1	-1	1	-1	1	-1	1	1	-1	-1
340	Polished_Chromosome_7	557601	-1	1	-1	1	-1	-1	1	-1	1	-1	1	-1	-1	-1	-1	-1	-1	1	1	-1	-1	1	1	1	-1	1	1	1	1	-1	1	1	-1	1	-1	-1	1	1	-1	1	-1	1	-1	1	1	-1	-1
341	Polished_Chromosome_7	576529	-1	1	-1	1	-1	-1	1	-1	1	-1	1	-1	-1	-1	-1	-1	-1	1	1	-1	-1	1	1	1	-1	1	1	1	1	-1	1	1	-1	1	-1	-1	1	1	-1	1	-1	1	-1	1	1	-1	-1
342	Polished_Chromosome_7	580711	-1	1	-1	1	-1	-1	1	-1	1	-1	1	-1	-1	-1	-1	-1	-1	1	1	-1	-1	1	1	1	-1	1	1	1	1	-1	1	1	-1	1	-1	-1	1	1	-1	1	-1	1	-1	-1	1	-1	-1
343	Polished_Chromosome_7	654120	-1	1	-1	1	-1	-1	1	-1	1	-1	1	-1	-1	-1	-1	-1	-1	1	1	-1	-1	1	1	1	-1	1	1	1	1	-1	1	1	-1	1	-1	-1	1	1	-1	1	-1	1	-1	-1	1	-1	-1
344	Polished_Chromosome_7	671872	-1	1	-1	1	-1	-1	1	-1	1	-1	1	-1	-1	-1	-1	-1	-1	1	1	-1	-1	1	1	1	-1	1	1	1	1	-1	1	1	1	1	-1	-1	1	1	-1	1	-1	1	-1	-1	1	-1	-1
345	Polished_Chromosome_7	691463	-1	1	-1	1	-1	-1	1	-1	1	-1	1	-1	-1	-1	-1	-1	-1	1	1	-1	-1	1	1	1	-1	1	1	1	1	-1	1	1	1	1	-1	-1	1	1	-1	1	-1	1	-1	-1	1	-1	-1
346	Polished_Chromosome_7	691469	-1	1	-1	1	-1	-1	1	-1	1	-1	1	-1	-1	-1	-1	-1	-1	1	1	-1	-1	1	1	-1	-1	1	1	1	1	-1	1	1	1	1	-1	-1	1	1	-1	1	-1	1	-1	-1	1	-1	-1
347	Polished_Chromosome_7	736963	-1	1	-1	1	-1	-1	1	-1	1	-1	1	-1	-1	-1	-1	-1	-1	1	1	-1	-1	1	1	-1	-1	1	1	1	1	-1	1	1	1	1	-1	-1	1	1	-1	1	-1	1	-1	-1	1	-1	-1
348	Polished_Chromosome_7	746393	-1	1	-1	1	-1	-1	1	-1	1	-1	1	-1	-1	-1	-1	-1	-1	1	1	-1	-1	1	1	-1	-1	1	1	1	1	-1	1	1	1	1	-1	-1	1	1	-1	1	-1	1	-1	-1	1	-1	-1
349	Polished_Chromosome_7	751805	-1	1	-1	1	-1	-1	1	-1	1	-1	1	-1	-1	-1	-1	-1	-1	1	1	-1	-1	1	1	-1	-1	1	1	1	1	-1	1	1	1	1	-1	-1	1	1	-1	1	-1	1	-1	-1	1	-1	-1
350	Polished_Chromosome_7	759296	-1	1	-1	1	-1	-1	1	-1	1	-1	1	-1	-1	-1	-1	-1	-1	1	1	-1	-1	1	1	-1	-1	1	1	1	1	-1	1	1	1	1	-1	-1	1	1	-1	1	-1	1	-1	-1	1	-1	-1
351	Polished_Chromosome_7	774709	-1	1	-1	1	-1	-1	1	-1	1	-1	1	-1	-1	-1	-1	-1	-1	1	1	-1	-1	1	1	-1	-1	1	1	1	1	-1	1	1	1	1	-1	-1	1	1	-1	1	-1	1	-1	-1	1	-1	-1
352	Polished_Chromosome_7	774773	-1	1	-1	1	-1	-1	1	-1	1	-1	1	-1	-1	-1	-1	-1	1	1	1	-1	-1	1	1	-1	-1	1	1	1	1	-1	1	1	1	1	-1	-1	1	1	-1	1	-1	1	-1	-1	1	-1	-1
353	Polished_Chromosome_7	779759	-1	1	-1	1	-1	-1	1	-1	1	-1	1	-1	-1	-1	-1	-1	1	1	1	-1	-1	1	1	-1	-1	-1	1	1	1	-1	1	1	1	-1	-1	-1	1	1	-1	1	-1	1	-1	-1	1	-1	-1
354	Polished_Chromosome_7	809720	-1	1	-1	1	-1	-1	1	-1	1	-1	1	-1	-1	-1	-1	-1	1	1	1	-1	-1	1	1	-1	-1	-1	1	1	1	-1	1	1	1	-1	-1	-1	1	1	-1	1	-1	1	-1	-1	1	-1	-1
355	Polished_Chromosome_7	819708	-1	1	-1	1	-1	-1	1	-1	1	-1	1	-1	-1	-1	-1	-1	1	1	1	-1	-1	-1	1	-1	-1	-1	1	1	1	-1	1	1	1	-1	-1	-1	1	1	-1	1	-1	1	-1	-1	1	-1	-1
356	Polished_Chromosome_7	852339	-1	1	-1	1	-1	-1	1	-1	1	-1	1	-1	-1	-1	-1	-1	1	1	1	-1	-1	-1	1	-1	-1	-1	1	1	1	-1	1	1	1	-1	-1	-1	1	1	-1	1	-1	1	-1	-1	-1	-1	-1
357	Polished_Chromosome_7	886464	-1	1	-1	1	-1	-1	1	-1	1	-1	1	-1	-1	-1	-1	-1	1	1	1	-1	-1	-1	1	-1	-1	-1	1	1	1	1	1	1	1	-1	-1	-1	1	1	-1	1	-1	1	-1	-1	-1	-1	-1
358	Polished_Chromosome_7	1158564	-1	1	-1	1	-1	-1	1	-1	1	-1	1	-1	-1	-1	-1	-1	1	1	1	-1	-1	-1	1	-1	-1	-1	1	1	1	1	1	1	1	-1	-1	-1	1	1	-1	1	-1	1	-1	-1	-1	-1	-1
359	Polished_Chromosome_7	1163905	-1	1	-1	1	-1	-1	1	-1	1	-1	1	-1	-1	-1	-1	-1	1	1	1	-1	1	-1	1	-1	-1	-1	1	1	1	1	1	1	1	-1	-1	-1	1	1	-1	1	-1	1	-1	-1	-1	-1	-1
360	Polished_Chromosome_7	1223588	-1	1	-1	1	-1	-1	1	-1	1	-1	1	-1	-1	-1	-1	-1	1	1	1	-1	1	-1	1	-1	-1	-1	1	1	1	1	1	1	1	-1	-1	-1	1	1	-1	1	-1	1	-1	-1	-1	-1	-1
361	Polished_Chromosome_7	1223779	-1	1	-1	1	-1	-1	1	-1	1	-1	1	-1	-1	-1	-1	-1	1	1	1	-1	1	-1	1	-1	-1	-1	1	1	1	1	1	1	1	-1	-1	-1	1	1	-1	1	-1	1	-1	-1	-1	-1	-1
362	Polished_Chromosome_7	1281663	-1	1	-1	1	-1	-1	1	-1	1	-1	1	-1	-1	-1	-1	-1	1	1	1	1	1	-1	1	-1	-1	-1	1	1	1	1	1	1	1	-1	-1	-1	1	1	-1	1	-1	1	-1	-1	-1	-1	-1
363	Polished_Chromosome_7	2548871	-1	1	-1	1	-1	-1	1	-1	1	-1	1	-1	-1	-1	-1	-1	1	1	1	1	1	-1	1	-1	-1	-1	1	1	1	1	1	1	1	-1	-1	-1	1	1	-1	1	-1	1	-1	-1	-1	-1	-1
364	Polished_Chromosome_7	2549515	-1	1	-1	1	-1	-1	1	-1	1	-1	-1	-1	-1	-1	-1	-1	1	1	1	1	1	-1	1	-1	-1	-1	1	1	1	1	1	1	1	-1	-1	-1	-1	1	-1	1	-1	-1	-1	-1	-1	-1	-1
365	Polished_Chromosome_7	2766115	-1	1	-1	1	-1	-1	1	-1	1	-1	-1	-1	-1	-1	-1	-1	1	1	1	1	1	-1	1	-1	-1	-1	1	1	1	1	1	1	1	-1	-1	-1	-1	1	-1	1	-1	-1	-1	-1	-1	-1	-1
366	Polished_Chromosome_7	2779701	-1	1	-1	1	-1	-1	1	-1	1	-1	-1	-1	-1	-1	-1	-1	1	1	1	1	1	-1	1	-1	-1	-1	1	-1	1	1	1	1	1	-1	-1	-1	-1	1	-1	1	-1	-1	-1	-1	-1	-1	-1
367	Polished_Chromosome_7	3764207	-1	1	-1	1	-1	-1	1	-1	1	-1	-1	-1	-1	-1	-1	-1	1	1	1	1	1	-1	1	-1	-1	-1	1	-1	1	1	1	1	1	-1	-1	-1	-1	1	-1	1	-1	-1	-1	-1	-1	-1	-1
368	Polished_Chromosome_7	3848762	-1	1	-1	1	-1	-1	1	-1	1	-1	-1	-1	-1	-1	-1	-1	1	1	1	1	1	-1	1	-1	-1	-1	1	-1	1	1	1	1	1	-1	-1	-1	-1	1	-1	1	-1	-1	-1	-1	-1	-1	-1
369	Polished_Chromosome_8	1	1	-1	-1	-1	-1	-1	1	-1	-1	1	-1	-1	1	-1	1	-1	-1	-1	-1	-1	1	1	-1	1	-1	1	-1	-1	1	1	-1	-1	-1	-1	1	1	-1	-1	1	1	1	-1	1	1	1	1	1
370	Polished_Chromosome_8	5907	1	-1	-1	-1	-1	-1	1	-1	-1	1	-1	-1	1	-1	1	-1	-1	-1	-1	-1	1	1	-1	1	-1	1	-1	-1	1	1	-1	-1	-1	-1	1	1	-1	-1	1	1	1	-1	1	1	1	1	1
371	Polished_Chromosome_8	455856	1	-1	-1	-1	-1	-1	1	-1	-1	1	-1	-1	1	-1	1	-1	-1	-1	-1	-1	1	1	-1	1	-1	1	-1	-1	1	1	-1	-1	-1	-1	1	1	-1	-1	1	1	1	-1	1	1	1	1	1
372	Polished_Chromosome_8	455889	1	-1	-1	-1	-1	-1	1	-1	-1	1	-1	-1	1	-1	1	-1	-1	-1	-1	-1	1	1	-1	1	-1	1	-1	-1	1	1	-1	-1	-1	-1	1	1	-1	-1	1	1	1	-1	1	1	1	1	1
373	Polished_Chromosome_8	464668	1	-1	-1	-1	-1	-1	1	-1	-1	1	-1	-1	1	-1	1	-1	-1	-1	-1	-1	1	1	-1	1	-1	1	-1	-1	1	1	-1	-1	-1	-1	1	1	-1	-1	1	1	1	-1	1	1	1	1	1
374	Polished_Chromosome_8	464684	1	-1	-1	-1	-1	-1	1	-1	-1	1	-1	-1	1	-1	1	-1	-1	-1	-1	-1	1	1	-1	1	-1	-1	-1	-1	1	1	-1	-1	-1	-1	1	1	-1	-1	1	1	1	-1	1	1	1	1	1
375	Polished_Chromosome_8	465536	1	-1	-1	-1	-1	-1	1	-1	-1	1	-1	-1	1	-1	1	-1	-1	-1	-1	-1	1	1	-1	1	-1	-1	-1	-1	1	1	-1	-1	-1	-1	1	1	-1	-1	1	1	1	-1	1	1	1	1	1
376	Polished_Chromosome_8	466376	1	-1	-1	-1	-1	-1	1	-1	-1	1	-1	-1	1	-1	1	-1	-1	-1	-1	-1	1	1	-1	1	-1	-1	-1	-1	1	1	-1	-1	-1	-1	1	1	-1	-1	1	1	1	-1	1	1	1	1	1
377	Polished_Chromosome_8	472003	1	-1	-1	-1	-1	-1	1	-1	-1	1	-1	-1	1	-1	1	-1	-1	-1	-1	-1	1	1	-1	1	-1	-1	-1	-1	1	1	-1	-1	-1	-1	1	1	-1	-1	1	1	1	-1	1	1	1	1	1
378	Polished_Chromosome_8	475409	1	-1	-1	-1	-1	-1	1	-1	-1	1	-1	-1	1	-1	1	1	-1	-1	-1	-1	1	1	-1	1	-1	-1	-1	-1	1	1	-1	-1	-1	-1	1	1	-1	-1	1	1	1	-1	1	1	1	1	1
379	Polished_Chromosome_8	506496	1	-1	-1	-1	-1	-1	1	-1	-1	1	-1	-1	1	-1	1	1	-1	-1	-1	-1	1	1	-1	1	-1	-1	-1	-1	1	1	-1	-1	-1	-1	1	1	-1	-1	1	1	1	-1	1	1	1	1	1
380	Polished_Chromosome_8	507111	1	-1	-1	-1	-1	-1	1	-1	-1	1	-1	-1	1	-1	1	1	-1	-1	-1	-1	1	1	-1	1	-1	-1	-1	-1	1	1	-1	-1	-1	-1	1	1	-1	-1	1	1	1	-1	1	1	1	1	1
381	Polished_Chromosome_8	522549	1	-1	-1	-1	-1	-1	1	-1	-1	1	-1	-1	1	-1	1	1	-1	-1	-1	-1	1	1	-1	1	-1	-1	-1	-1	1	1	-1	-1	-1	-1	1	1	-1	-1	1	1	1	-1	1	1	1	1	1
382	Polished_Chromosome_8	523562	1	-1	-1	-1	-1	-1	1	-1	-1	1	-1	-1	1	-1	1	1	-1	-1	-1	-1	1	-1	-1	1	-1	-1	-1	-1	1	1	-1	-1	-1	-1	1	1	-1	-1	1	1	1	-1	1	1	1	1	1
383	Polished_Chromosome_8	547746	1	-1	-1	-1	-1	-1	1	-1	-1	1	-1	-1	1	-1	1	1	-1	-1	-1	-1	1	-1	-1	1	-1	-1	-1	-1	1	1	-1	-1	-1	-1	1	1	-1	-1	1	1	1	-1	1	1	1	1	1
384	Polished_Chromosome_8	547752	1	-1	-1	-1	-1	-1	1	-1	-1	1	-1	-1	1	-1	1	1	-1	-1	-1	-1	1	-1	-1	1	-1	-1	-1	1	1	1	-1	-1	-1	-1	1	1	-1	-1	1	1	1	-1	1	1	1	1	1
385	Polished_Chromosome_8	550236	1	-1	-1	-1	-1	-1	1	-1	-1	1	-1	-1	1	-1	1	1	-1	-1	-1	-1	1	-1	-1	1	-1	-1	-1	1	1	1	-1	-1	-1	-1	1	1	-1	-1	1	1	1	-1	1	1	1	1	1
386	Polished_Chromosome_8	555716	1	-1	-1	-1	-1	-1	1	-1	-1	1	-1	-1	1	-1	1	1	-1	-1	-1	-1	1	-1	-1	1	-1	-1	-1	1	1	1	-1	-1	-1	-1	1	1	-1	-1	1	-1	1	-1	1	1	1	1	1
387	Polished_Chromosome_8	567851	1	-1	-1	-1	-1	-1	1	-1	-1	1	-1	-1	1	-1	1	1	-1	-1	-1	-1	1	-1	-1	1	-1	-1	-1	1	1	1	-1	-1	-1	-1	1	1	-1	-1	1	-1	1	-1	1	1	1	1	1
388	Polished_Chromosome_8	567927	1	-1	-1	-1	-1	-1	1	-1	-1	1	-1	-1	1	-1	1	1	-1	-1	-1	-1	1	-1	-1	1	-1	-1	-1	1	1	1	-1	-1	1	-1	1	1	-1	-1	1	-1	1	-1	1	1	1	1	1
389	Polished_Chromosome_8	571949	1	-1	-1	-1	-1	-1	1	-1	-1	1	-1	-1	1	-1	1	1	-1	-1	-1	-1	1	-1	-1	1	-1	-1	-1	1	1	1	-1	-1	1	-1	1	1	-1	-1	1	-1	1	-1	1	1	1	1	1
390	Polished_Chromosome_8	571970	1	-1	-1	-1	-1	-1	1	-1	-1	1	-1	-1	1	-1	1	1	-1	-1	-1	-1	1	-1	-1	1	-1	-1	-1	1	1	1	-1	-1	1	-1	1	1	-1	-1	1	-1	1	-1	1	1	1	1	1
391	Polished_Chromosome_8	591674	1	-1	-1	-1	-1	-1	1	-1	-1	1	-1	-1	1	-1	1	1	-1	-1	-1	-1	1	-1	-1	1	-1	-1	-1	1	1	1	-1	-1	1	-1	1	1	-1	-1	1	-1	1	-1	1	1	1	1	1
392	Polished_Chromosome_8	594219	1	-1	-1	-1	-1	-1	1	-1	-1	1	-1	-1	1	-1	1	1	-1	-1	-1	-1	1	-1	1	1	-1	-1	-1	1	1	1	-1	-1	1	-1	1	1	-1	-1	1	-1	1	-1	1	1	1	1	1
393	Polished_Chromosome_8	668462	1	-1	-1	-1	-1	-1	1	-1	-1	1	-1	-1	1	-1	1	1	-1	-1	-1	-1	1	-1	1	1	-1	-1	-1	1	1	1	-1	-1	1	-1	1	1	-1	-1	1	-1	1	-1	1	1	-1	1	1
394	Polished_Chromosome_8	676158	1	-1	-1	-1	-1	-1	1	-1	-1	1	-1	-1	1	-1	1	1	-1	-1	-1	-1	1	-1	1	1	-1	-1	-1	1	1	1	-1	-1	1	-1	1	1	-1	-1	1	-1	1	-1	1	1	-1	1	1
395	Polished_Chromosome_8	676864	1	-1	-1	-1	-1	-1	1	-1	-1	1	-1	-1	1	-1	1	1	-1	-1	-1	-1	1	-1	1	1	-1	-1	-1	1	1	1	-1	-1	1	-1	1	1	-1	-1	1	-1	1	-1	1	1	-1	1	1
396	Polished_Chromosome_8	741451	1	-1	-1	-1	-1	-1	1	-1	-1	1	-1	-1	1	-1	1	1	-1	-1	-1	-1	1	-1	1	1	-1	-1	-1	1	1	1	-1	-1	1	-1	1	1	-1	-1	1	-1	1	-1	1	1	-1	1	1
397	Polished_Chromosome_8	741465	1	-1	-1	-1	-1	-1	1	-1	-1	1	-1	-1	1	-1	1	1	-1	-1	-1	-1	1	-1	1	1	-1	-1	-1	1	1	1	-1	-1	1	-1	1	1	-1	-1	1	-1	1	-1	1	1	-1	1	1
398	Polished_Chromosome_8	793598	1	-1	-1	-1	-1	-1	1	-1	-1	1	-1	-1	1	-1	1	1	-1	-1	-1	-1	1	-1	1	1	-1	-1	-1	1	1	1	-1	-1	1	-1	1	1	-1	-1	1	-1	1	-1	1	1	-1	1	1
399	Polished_Chromosome_8	794682	1	-1	-1	-1	-1	-1	-1	-1	-1	-1	-1	-1	1	-1	1	1	-1	-1	-1	-1	1	-1	1	1	-1	-1	-1	1	1	1	-1	-1	1	-1	1	1	-1	-1	1	-1	1	-1	1	1	-1	1	1
400	Polished_Chromosome_8	941692	1	-1	-1	-1	-1	-1	-1	-1	-1	-1	-1	-1	1	-1	1	1	-1	-1	-1	-1	1	-1	1	1	-1	-1	-1	1	1	1	-1	-1	1	-1	1	1	-1	-1	1	-1	1	-1	1	1	-1	1	1
401	Polished_Chromosome_8	941879	1	-1	-1	-1	-1	-1	-1	-1	-1	-1	-1	-1	1	-1	1	1	-1	-1	-1	-1	1	-1	1	1	-1	-1	-1	1	1	1	-1	-1	1	-1	1	1	-1	-1	1	-1	1	-1	1	1	-1	1	1
402	Polished_Chromosome_8	2684907	1	-1	-1	-1	-1	-1	-1	-1	-1	-1	-1	-1	1	-1	1	1	-1	-1	-1	-1	1	-1	1	1	-1	-1	-1	1	1	1	-1	-1	1	-1	1	1	-1	-1	1	-1	1	-1	1	1	-1	1	1
403	Polished_Chromosome_8	2684913	1	-1	-1	-1	-1	-1	-1	-1	-1	-1	-1	-1	-1	-1	1	1	-1	-1	-1	-1	1	-1	1	1	-1	-1	-1	1	1	1	-1	-1	1	-1	1	1	-1	-1	1	-1	1	-1	1	1	-1	1	1
404	Polished_Chromosome_8	2739648	1	-1	-1	-1	-1	-1	-1	-1	-1	-1	-1	-1	-1	-1	1	1	-1	-1	-1	-1	1	-1	1	1	-1	-1	-1	1	1	1	-1	-1	1	-1	1	1	-1	-1	1	-1	1	-1	1	1	-1	1	1
405	Polished_Chromosome_8	2744391	1	-1	-1	-1	-1	-1	-1	-1	-1	-1	-1	-1	-1	-1	1	1	-1	-1	-1	-1	1	-1	1	1	-1	-1	-1	1	1	1	-1	-1	1	-1	1	1	-1	-1	1	-1	1	-1	1	1	-1	1	1
406	Polished_Chromosome_8	2802360	1	-1	-1	-1	-1	-1	-1	-1	-1	-1	-1	-1	-1	-1	1	1	-1	-1	-1	-1	1	-1	1	1	-1	-1	-1	1	1	1	-1	-1	1	-1	1	1	-1	-1	1	-1	1	-1	1	1	-1	1	1
407	Polished_Chromosome_8	2817701	-1	-1	-1	-1	-1	-1	-1	-1	-1	-1	-1	-1	-1	-1	1	1	-1	-1	-1	-1	1	-1	1	1	-1	-1	-1	1	1	1	-1	-1	1	-1	1	1	-1	-1	1	-1	1	-1	1	1	-1	1	1
408	Polished_Chromosome_8	2890053	-1	-1	-1	-1	-1	-1	-1	-1	-1	-1	-1	-1	-1	-1	1	1	-1	-1	-1	-1	1	-1	1	1	-1	-1	-1	1	1	1	-1	-1	1	-1	1	1	-1	-1	1	-1	1	-1	1	1	-1	1	1
409	Polished_Chromosome_8	2953149	-1	-1	-1	-1	-1	-1	-1	-1	-1	-1	-1	-1	-1	-1	1	1	-1	-1	-1	-1	1	-1	1	1	-1	-1	-1	1	1	1	-1	-1	1	-1	1	1	-1	-1	1	-1	1	-1	1	1	-1	1	1
410	Polished_Chromosome_8	2953150	-1	-1	-1	-1	-1	-1	-1	-1	-1	-1	-1	-1	-1	-1	1	1	-1	-1	-1	-1	1	-1	1	1	-1	-1	-1	1	1	1	-1	-1	1	-1	1	1	-1	-1	1	-1	1	-1	1	1	-1	1	-1
411	Polished_Chromosome_8	2955607	-1	-1	-1	-1	-1	-1	-1	-1	-1	-1	-1	-1	-1	-1	1	1	-1	-1	-1	-1	1	-1	1	1	-1	-1	-1	1	1	-1	-1	-1	1	-1	1	1	-1	-1	1	-1	1	-1	1	1	-1	1	-1
412	Polished_Chromosome_8	2962019	-1	-1	-1	-1	-1	-1	-1	-1	-1	-1	-1	-1	-1	-1	1	1	-1	-1	-1	-1	1	-1	1	1	-1	-1	-1	1	1	-1	-1	-1	1	-1	1	1	-1	-1	1	-1	1	-1	1	1	-1	1	-1
413	Polished_Chromosome_8	2962613	-1	-1	-1	-1	-1	-1	-1	-1	-1	-1	-1	-1	-1	-1	1	1	-1	-1	-1	-1	1	-1	1	1	-1	-1	-1	1	1	-1	-1	-1	1	-1	1	1	-1	-1	1	-1	1	-1	1	1	-1	1	-1
414	Polished_Chromosome_8	2985744	-1	-1	-1	-1	-1	-1	-1	-1	-1	-1	-1	-1	-1	-1	1	1	-1	-1	-1	-1	1	-1	1	1	-1	-1	-1	1	1	-1	-1	-1	1	-1	1	1	-1	-1	1	-1	1	-1	1	1	-1	1	-1
415	Polished_Chromosome_8	2989052	-1	-1	-1	-1	-1	-1	-1	-1	-1	-1	-1	-1	-1	-1	1	1	-1	-1	-1	-1	1	-1	1	1	-1	-1	-1	1	1	-1	-1	-1	1	-1	1	1	-1	-1	1	-1	1	-1	1	1	-1	1	-1
416	Polished_Chromosome_8	3013237	-1	-1	-1	-1	-1	-1	-1	-1	-1	-1	-1	-1	-1	-1	1	1	-1	-1	-1	-1	1	-1	1	1	-1	-1	-1	1	1	-1	-1	-1	1	-1	1	1	-1	-1	1	-1	1	-1	1	1	-1	1	-1
417	Polished_Chromosome_8	3018551	-1	-1	-1	-1	-1	-1	-1	-1	-1	-1	-1	-1	-1	-1	1	1	-1	1	1	-1	1	-1	1	1	-1	-1	-1	1	1	-1	-1	-1	1	-1	1	1	-1	-1	1	-1	1	-1	1	1	-1	1	-1
418	Polished_Chromosome_8	3065143	-1	-1	-1	-1	-1	-1	-1	-1	-1	-1	-1	-1	-1	-1	1	1	-1	1	1	-1	1	-1	1	1	-1	-1	-1	1	1	-1	-1	-1	1	-1	1	1	-1	-1	1	-1	1	-1	1	1	-1	1	-1
419	Polished_Chromosome_8	3065930	-1	-1	-1	-1	1	-1	-1	-1	-1	-1	-1	-1	-1	-1	1	1	-1	1	1	-1	1	-1	1	1	-1	-1	-1	1	1	-1	-1	-1	1	-1	1	1	-1	-1	1	-1	1	-1	1	1	-1	1	-1
420	Polished_Chromosome_8	3092927	-1	-1	-1	-1	1	-1	-1	-1	-1	-1	-1	-1	-1	-1	1	1	-1	1	1	-1	1	-1	1	1	-1	-1	-1	1	1	-1	-1	-1	1	-1	1	1	-1	-1	1	-1	1	-1	1	1	-1	1	-1
421	Polished_Chromosome_8	3093103	-1	-1	-1	-1	1	-1	-1	-1	-1	-1	-1	-1	-1	-1	1	1	-1	1	1	-1	-1	-1	1	1	-1	-1	-1	1	1	-1	-1	-1	1	-1	1	1	-1	-1	1	-1	1	-1	1	1	-1	1	-1
422	Polished_Chromosome_8	3142525	-1	-1	-1	-1	1	-1	-1	-1	-1	-1	-1	-1	-1	-1	1	1	-1	1	1	1	-1	-1	1	1	-1	-1	1	-1	1	-1	-1	-1	1	-1	1	1	-1	-1	1	-1	-1	-1	1	1	-1	-1	-1
423	Polished_Chromosome_8	3258901	-1	-1	-1	-1	1	-1	-1	-1	-1	-1	-1	-1	-1	-1	1	1	-1	1	1	1	-1	-1	1	1	-1	-1	1	-1	1	-1	-1	-1	1	-1	1	1	-1	-1	1	-1	-1	-1	1	1	-1	-1	-1
424	Polished_Chromosome_8	3259435	-1	-1	-1	-1	1	-1	-1	-1	-1	-1	-1	-1	-1	-1	1	1	-1	1	1	1	-1	-1	1	1	-1	-1	1	-1	1	-1	-1	-1	1	-1	1	1	-1	-1	-1	-1	-1	-1	1	1	-1	-1	-1
425	Polished_Chromosome_8	3322338	-1	-1	-1	-1	1	-1	-1	-1	-1	-1	-1	-1	-1	-1	1	1	-1	1	1	1	-1	-1	1	1	-1	-1	1	-1	1	-1	-1	-1	1	-1	1	1	-1	-1	-1	-1	-1	-1	1	1	-1	-1	-1
426	Polished_Chromosome_8	3335442	-1	-1	-1	-1	1	-1	-1	-1	-1	-1	-1	-1	-1	-1	1	1	-1	1	1	1	-1	-1	1	1	-1	-1	1	-1	1	-1	-1	-1	1	-1	1	-1	-1	-1	-1	-1	-1	-1	1	1	-1	-1	-1
427	Polished_Chromosome_8	3337803	-1	-1	-1	-1	1	-1	-1	-1	-1	-1	-1	-1	-1	-1	1	1	-1	1	1	1	-1	-1	1	1	-1	-1	1	-1	1	-1	-1	-1	1	-1	1	-1	-1	-1	-1	-1	-1	-1	1	1	-1	-1	-1
428	Polished_Chromosome_8	3343996	-1	-1	-1	-1	1	-1	-1	-1	-1	-1	-1	-1	-1	-1	1	1	-1	1	1	1	-1	-1	1	1	-1	-1	1	-1	1	-1	-1	-1	1	-1	1	-1	-1	-1	-1	-1	-1	-1	1	1	-1	-1	-1
429	Polished_Chromosome_8	3344282	-1	-1	-1	-1	1	1	-1	-1	-1	-1	-1	-1	-1	-1	1	1	-1	1	1	1	-1	-1	1	1	-1	-1	1	-1	1	-1	-1	-1	1	-1	1	-1	-1	-1	-1	-1	-1	-1	1	1	-1	-1	-1
430	Polished_Chromosome_8	3366353	-1	-1	-1	-1	1	1	-1	-1	-1	-1	-1	-1	-1	-1	1	1	-1	1	1	1	-1	-1	1	1	-1	-1	1	-1	1	-1	-1	-1	1	-1	1	-1	-1	-1	-1	-1	-1	-1	1	1	-1	-1	-1
431	Polished_Chromosome_8	3366359	-1	-1	-1	-1	1	1	-1	-1	-1	-1	-1	-1	-1	-1	1	1	-1	1	1	1	-1	-1	1	1	-1	-1	1	-1	1	-1	-1	-1	1	-1	1	-1	-1	-1	-1	-1	-1	-1	1	1	-1	-1	-1
432	Polished_Chromosome_8	3405591	-1	-1	-1	-1	1	1	-1	-1	-1	-1	-1	-1	-1	-1	1	1	-1	1	1	1	-1	-1	1	1	-1	-1	1	-1	1	-1	-1	-1	1	-1	1	-1	-1	-1	-1	-1	-1	-1	1	1	-1	-1	-1
433	Polished_Chromosome_8	3412170	-1	-1	-1	1	1	1	-1	-1	-1	-1	-1	-1	-1	-1	1	1	-1	1	1	1	-1	-1	1	1	-1	-1	1	-1	1	-1	-1	-1	1	-1	1	-1	-1	-1	-1	-1	-1	-1	1	1	-1	-1	-1
434	Polished_Chromosome_8	3675758	-1	-1	-1	1	1	1	-1	-1	-1	-1	-1	-1	-1	-1	1	1	-1	1	1	1	-1	-1	1	1	-1	-1	1	-1	1	-1	-1	-1	1	-1	1	-1	-1	-1	-1	-1	-1	-1	1	1	-1	-1	-1
435	Polished_Chromosome_8	3684828	-1	-1	-1	1	1	1	-1	-1	-1	-1	-1	-1	-1	-1	1	1	-1	1	1	1	-1	-1	1	1	-1	-1	1	-1	1	-1	-1	-1	1	-1	1	-1	-1	-1	-1	-1	-1	-1	1	1	-1	-1	-1
436	Polished_Chromosome_9	1	-1	1	1	1	1	1	1	-1	1	-1	-1	1	-1	1	-1	1	1	-1	-1	1	-1	1	1	-1	-1	1	-1	-1	-1	1	1	1	1	1	1	-1	1	-1	1	1	-1	1	-1	-1	-1	1	-1
437	Polished_Chromosome_9	8531	-1	1	1	1	1	1	1	-1	1	-1	-1	1	-1	1	-1	1	1	-1	-1	1	-1	1	1	-1	-1	1	-1	-1	-1	1	1	1	1	1	1	-1	1	-1	1	1	-1	1	-1	-1	-1	1	-1
438	Polished_Chromosome_9	322695	-1	1	1	1	1	1	1	-1	1	-1	-1	1	-1	1	-1	1	1	-1	-1	1	-1	1	1	-1	-1	1	-1	-1	-1	1	1	1	1	1	1	-1	1	-1	1	1	-1	1	-1	-1	-1	1	-1
439	Polished_Chromosome_9	322812	-1	1	1	1	1	1	1	-1	1	-1	-1	1	-1	1	-1	1	1	-1	-1	1	-1	1	1	-1	-1	1	-1	-1	-1	1	1	1	1	1	1	-1	1	-1	1	1	-1	1	-1	-1	-1	1	1
440	Polished_Chromosome_9	335175	-1	1	1	1	1	1	1	-1	1	-1	-1	1	-1	1	-1	1	1	-1	-1	1	-1	1	1	-1	-1	1	-1	-1	-1	1	1	1	1	1	1	-1	1	1	1	1	-1	1	-1	-1	-1	1	1
441	Polished_Chromosome_9	345140	-1	1	1	1	1	1	-1	-1	-1	-1	-1	1	-1	1	-1	1	1	-1	-1	1	-1	1	1	-1	-1	1	-1	-1	-1	1	1	1	1	1	1	-1	1	1	1	1	-1	1	-1	-1	-1	1	1
442	Polished_Chromosome_9	353568	-1	1	1	1	1	1	-1	-1	-1	-1	-1	1	-1	1	-1	1	1	-1	-1	1	-1	1	1	-1	-1	1	-1	-1	-1	1	1	1	1	1	1	-1	1	1	1	1	-1	1	-1	-1	-1	1	1
443	Polished_Chromosome_9	361921	-1	1	1	1	1	1	-1	-1	-1	-1	-1	1	-1	1	-1	1	1	-1	-1	1	-1	1	1	-1	-1	1	-1	-1	-1	1	1	1	1	1	1	-1	1	1	1	1	-1	1	-1	-1	-1	1	1
444	Polished_Chromosome_9	368940	-1	1	1	1	1	1	-1	-1	-1	-1	-1	1	-1	1	-1	-1	1	-1	-1	1	-1	1	1	-1	-1	1	-1	-1	-1	1	1	-1	1	1	1	-1	-1	1	1	1	-1	1	-1	-1	-1	1	1
445	Polished_Chromosome_9	421255	-1	1	1	1	1	1	-1	-1	-1	-1	-1	1	-1	1	-1	-1	1	-1	-1	1	-1	1	1	-1	-1	1	-1	-1	-1	1	1	-1	1	1	1	-1	-1	1	1	1	-1	1	-1	-1	-1	1	1
446	Polished_Chromosome_9	433414	-1	1	1	1	1	1	-1	-1	-1	-1	1	1	-1	1	-1	-1	1	-1	-1	1	1	1	1	-1	-1	1	-1	-1	-1	1	1	-1	1	1	1	-1	-1	1	1	1	-1	1	-1	-1	-1	1	1
447	Polished_Chromosome_9	467902	-1	1	1	1	1	1	-1	-1	-1	-1	1	1	-1	1	-1	-1	1	-1	-1	1	1	1	1	-1	-1	1	-1	-1	-1	1	1	-1	1	1	1	-1	-1	1	1	1	-1	1	-1	-1	-1	1	1
448	Polished_Chromosome_9	469187	-1	1	1	1	1	1	-1	-1	-1	-1	1	1	-1	1	-1	-1	1	-1	-1	1	1	1	1	-1	-1	1	-1	-1	-1	1	1	-1	1	1	1	-1	-1	1	1	1	-1	1	-1	-1	-1	1	1
449	Polished_Chromosome_9	482122	-1	1	1	1	1	1	-1	-1	-1	-1	1	1	-1	1	-1	-1	1	-1	-1	1	1	1	1	-1	-1	1	-1	-1	-1	1	1	-1	1	1	1	-1	-1	1	1	1	-1	1	-1	-1	-1	1	1
450	Polished_Chromosome_9	482623	-1	1	1	1	1	1	-1	-1	-1	-1	1	1	-1	1	-1	-1	1	-1	-1	1	1	1	1	-1	-1	1	-1	-1	-1	1	1	-1	1	1	1	-1	-1	1	1	1	-1	1	-1	-1	-1	1	1
451	Polished_Chromosome_9	559301	-1	1	1	1	1	1	-1	-1	-1	-1	1	1	-1	1	-1	-1	1	-1	-1	1	1	1	1	-1	-1	1	-1	-1	-1	1	1	-1	1	1	1	-1	-1	1	1	1	-1	1	-1	-1	-1	1	1
452	Polished_Chromosome_9	559335	-1	1	1	1	1	-1	-1	-1	-1	-1	1	1	-1	1	-1	-1	1	-1	-1	-1	1	1	1	-1	-1	1	1	-1	-1	1	1	-1	-1	-1	1	-1	-1	1	-1	1	-1	1	-1	-1	-1	1	1
453	Polished_Chromosome_9	731215	-1	1	1	1	1	-1	-1	-1	-1	-1	1	1	-1	1	-1	-1	1	1	-1	-1	1	1	1	-1	1	1	1	-1	-1	1	1	-1	-1	-1	1	-1	-1	1	-1	1	-1	1	-1	-1	-1	1	1
454	Polished_Chromosome_9	749720	-1	1	1	1	1	-1	-1	-1	-1	-1	1	1	-1	1	-1	-1	1	1	-1	-1	1	1	1	1	1	1	1	-1	-1	1	1	-1	-1	-1	1	-1	-1	1	-1	1	-1	1	-1	-1	-1	1	1
455	Polished_Chromosome_9	1030614	-1	1	1	1	1	-1	-1	-1	-1	-1	1	1	-1	1	-1	-1	1	1	-1	-1	1	1	1	1	1	1	1	-1	-1	1	1	-1	-1	-1	1	-1	-1	1	-1	1	-1	1	-1	-1	-1	1	1
456	Polished_Chromosome_9	1038364	-1	1	1	1	1	-1	-1	-1	-1	-1	1	1	-1	1	-1	-1	1	1	-1	-1	1	1	1	1	1	1	1	-1	-1	1	1	-1	-1	-1	1	-1	-1	1	-1	1	-1	1	-1	-1	-1	1	1
457	Polished_Chromosome_9	1234308	-1	1	1	1	1	-1	-1	-1	-1	-1	1	1	-1	1	-1	-1	1	1	-1	-1	1	1	1	1	1	1	1	-1	-1	1	1	-1	-1	-1	1	-1	-1	1	-1	1	-1	1	-1	-1	-1	1	1
458	Polished_Chromosome_9	1331218	-1	1	1	1	1	-1	-1	-1	-1	-1	1	1	-1	1	-1	-1	1	1	-1	-1	1	1	1	1	1	1	1	-1	-1	1	1	-1	-1	-1	1	-1	-1	1	-1	1	-1	1	-1	-1	-1	1	1
459	Polished_Chromosome_9	2100205	-1	1	1	1	1	-1	-1	-1	-1	-1	1	1	-1	1	-1	-1	1	1	-1	-1	1	1	1	1	1	1	1	-1	-1	1	1	-1	-1	-1	1	-1	-1	1	-1	1	-1	1	-1	-1	-1	1	1
460	Polished_Chromosome_9	2166584	-1	1	1	1	1	-1	-1	-1	-1	-1	1	1	-1	1	-1	-1	1	1	-1	-1	1	1	1	1	1	1	1	-1	-1	1	1	-1	-1	-1	1	-1	-1	1	-1	1	-1	1	-1	-1	-1	-1	1
461	Polished_Chromosome_9	2337927	-1	1	1	1	1	-1	-1	-1	-1	-1	1	1	-1	1	-1	-1	1	1	-1	-1	1	1	1	1	1	1	1	-1	-1	1	1	-1	-1	-1	1	-1	-1	1	-1	1	-1	1	-1	-1	-1	-1	1
462	Polished_Chromosome_9	2342164	-1	1	1	1	-1	-1	-1	-1	-1	-1	1	1	-1	1	-1	-1	1	1	-1	-1	1	1	1	1	1	1	1	-1	-1	1	1	-1	-1	-1	1	-1	-1	1	-1	1	-1	1	-1	-1	-1	-1	1
463	Polished_Chromosome_9	2395176	-1	1	1	1	-1	-1	-1	-1	-1	-1	1	1	-1	1	-1	-1	1	1	-1	-1	1	1	1	1	1	1	1	-1	-1	1	1	-1	-1	-1	1	-1	-1	1	-1	1	-1	1	-1	-1	-1	-1	1
464	Polished_Chromosome_9	2400483	-1	1	1	1	-1	-1	-1	-1	-1	-1	1	1	-1	1	-1	-1	1	1	-1	-1	1	1	1	1	1	1	1	-1	-1	1	1	-1	-1	-1	1	-1	-1	1	-1	1	-1	1	-1	-1	-1	-1	1
465	Polished_Chromosome_9	2408056	-1	1	1	1	-1	-1	-1	-1	-1	-1	1	1	-1	1	-1	-1	1	1	-1	-1	1	1	1	1	1	1	1	-1	-1	1	1	-1	-1	-1	1	-1	-1	1	-1	1	-1	1	-1	-1	-1	-1	1
466	Polished_Chromosome_9	2413483	-1	1	1	1	-1	-1	-1	-1	-1	-1	1	1	-1	1	-1	-1	1	1	-1	-1	1	1	1	1	1	1	1	-1	-1	1	1	-1	-1	-1	1	1	-1	1	-1	1	-1	1	-1	-1	-1	-1	1
467	Polished_Chromosome_9	2469107	-1	1	1	1	-1	-1	-1	-1	-1	-1	1	1	-1	1	-1	-1	1	1	-1	-1	1	1	1	1	1	1	1	-1	-1	1	1	-1	-1	-1	1	1	-1	1	-1	1	-1	1	-1	-1	-1	-1	1
468	Polished_Chromosome_9	2469882	-1	1	1	1	-1	-1	-1	-1	-1	-1	1	1	-1	1	-1	-1	1	1	-1	-1	1	1	1	1	1	1	1	-1	-1	1	1	-1	-1	-1	1	1	-1	1	-1	1	-1	1	-1	-1	-1	-1	1
469	Polished_Chromosome_9	2471628	-1	1	1	1	-1	-1	-1	-1	-1	-1	1	1	-1	1	-1	-1	1	1	-1	-1	1	1	1	1	1	1	1	-1	-1	1	1	-1	-1	-1	1	1	-1	1	-1	1	-1	1	-1	-1	-1	-1	1
470	Polished_Chromosome_9	2472221	-1	1	1	1	-1	-1	-1	-1	-1	-1	1	1	-1	1	-1	1	1	1	-1	-1	1	1	1	1	1	1	1	-1	-1	1	1	-1	-1	-1	1	1	-1	1	-1	1	-1	1	-1	-1	-1	-1	1
471	Polished_Chromosome_9	2516357	-1	1	1	1	-1	-1	-1	-1	-1	-1	1	1	-1	1	-1	1	1	1	-1	-1	1	1	1	1	1	1	1	-1	-1	1	1	-1	-1	-1	1	1	-1	1	-1	1	-1	1	-1	-1	-1	-1	1
472	Polished_Chromosome_9	2521732	-1	1	1	1	-1	-1	-1	-1	-1	-1	1	1	-1	1	-1	1	1	1	-1	-1	1	1	1	1	1	1	1	-1	-1	1	1	-1	-1	-1	1	1	1	1	-1	1	-1	1	-1	-1	-1	-1	1
473	Polished_Chromosome_9	2563126	-1	1	1	1	-1	-1	-1	-1	-1	-1	1	1	-1	1	-1	1	1	1	-1	-1	1	1	1	1	1	1	1	-1	-1	1	1	-1	-1	-1	1	1	1	1	-1	1	-1	1	-1	-1	-1	-1	1
474	Polished_Chromosome_9	2573259	-1	1	1	1	-1	-1	-1	-1	-1	-1	1	1	-1	1	-1	1	1	1	-1	-1	1	1	1	1	1	1	1	-1	-1	1	1	-1	-1	-1	1	1	1	1	-1	1	-1	1	-1	-1	-1	-1	1
475	Polished_Chromosome_9	2654488	-1	1	1	1	-1	-1	-1	-1	-1	-1	1	1	-1	1	-1	1	1	1	-1	-1	1	1	1	1	1	1	1	-1	-1	1	1	-1	-1	-1	1	1	1	1	-1	1	-1	1	-1	-1	-1	-1	1
476	Polished_Chromosome_9	2665063	-1	1	1	1	-1	-1	-1	-1	-1	-1	1	1	1	1	-1	1	1	1	-1	-1	1	1	1	1	1	1	1	-1	-1	1	1	-1	-1	-1	1	1	1	1	-1	1	-1	1	-1	-1	-1	-1	1
477	Polished_Chromosome_9	2680708	-1	1	1	1	-1	-1	-1	-1	-1	-1	1	1	1	1	-1	1	1	1	-1	-1	1	1	1	1	1	1	1	-1	-1	1	1	-1	-1	-1	1	1	1	1	-1	1	-1	1	-1	-1	-1	-1	1
478	Polished_Chromosome_9	2690194	-1	1	1	1	-1	-1	-1	-1	-1	-1	1	1	1	1	-1	1	1	1	-1	-1	1	1	1	1	1	1	1	-1	-1	1	1	-1	-1	-1	1	1	1	1	-1	1	-1	1	-1	-1	-1	-1	1
479	Polished_Chromosome_9	2704059	-1	1	1	1	-1	-1	-1	-1	-1	-1	1	1	1	1	-1	1	1	1	-1	-1	1	1	1	1	1	1	1	-1	-1	1	1	-1	-1	-1	1	1	1	1	-1	1	-1	1	-1	-1	-1	-1	1
480	Polished_Chromosome_9	2704484	-1	1	1	1	-1	-1	-1	-1	-1	-1	1	1	1	1	-1	1	1	1	-1	-1	1	1	1	1	1	1	1	-1	-1	1	1	-1	-1	-1	1	1	1	1	-1	1	-1	1	-1	-1	-1	-1	1
481	Polished_Chromosome_9	2705118	-1	1	1	1	-1	-1	-1	-1	-1	-1	1	1	1	1	-1	1	1	1	-1	-1	1	1	1	1	1	1	1	-1	-1	1	1	-1	-1	-1	1	1	1	1	-1	1	-1	1	-1	-1	-1	-1	1
482	Polished_Chromosome_9	2708782	-1	1	-1	1	-1	-1	-1	-1	-1	-1	1	-1	1	1	-1	1	1	1	-1	-1	1	1	-1	1	1	1	1	-1	-1	-1	1	-1	-1	-1	1	1	1	1	-1	1	-1	1	-1	-1	-1	-1	1
483	Polished_Chromosome_9	3159345	-1	1	-1	1	-1	-1	-1	-1	-1	-1	1	-1	1	1	-1	1	1	1	-1	-1	1	1	-1	1	1	1	1	-1	-1	-1	1	-1	-1	-1	1	1	1	1	-1	1	-1	1	-1	-1	-1	-1	1
484	Polished_Chromosome_9	3200355	-1	1	-1	1	-1	-1	-1	-1	-1	-1	1	-1	1	1	-1	1	1	1	-1	-1	1	1	-1	1	1	1	1	-1	-1	-1	1	-1	-1	-1	1	1	1	1	-1	1	-1	1	-1	-1	-1	-1	1
485	Polished_Chromosome_10	1	1	-1	-1	1	1	1	-1	-1	-1	-1	-1	-1	1	1	1	1	-1	1	1	-1	-1	1	1	-1	-1	-1	1	1	1	1	1	1	-1	-1	1	1	1	1	-1	-1	-1	1	-1	-1	-1	1	-1
486	Polished_Chromosome_10	16905	1	-1	-1	1	1	1	-1	-1	-1	-1	-1	-1	1	1	1	1	-1	1	1	-1	-1	1	1	-1	-1	-1	1	1	1	1	1	1	-1	-1	1	1	1	1	-1	-1	-1	1	-1	-1	-1	1	-1
487	Polished_Chromosome_10	311153	1	-1	-1	1	1	1	-1	-1	-1	-1	-1	-1	1	1	1	1	-1	1	1	-1	-1	1	1	-1	-1	-1	1	1	1	1	1	1	-1	-1	1	1	1	1	-1	-1	-1	1	-1	-1	-1	1	-1
488	Polished_Chromosome_10	311594	1	-1	-1	1	1	1	-1	-1	-1	-1	-1	-1	1	1	1	1	-1	1	1	-1	-1	1	1	-1	-1	-1	1	1	1	-1	1	1	-1	-1	1	1	1	1	-1	-1	-1	1	-1	-1	-1	1	-1
489	Polished_Chromosome_10	325417	1	-1	-1	1	1	1	-1	-1	-1	-1	-1	-1	1	1	1	1	-1	1	1	-1	-1	1	1	-1	-1	1	1	1	1	-1	1	1	-1	-1	1	1	1	1	-1	-1	-1	1	-1	-1	-1	1	-1
490	Polished_Chromosome_10	344360	1	-1	-1	1	1	1	-1	-1	-1	-1	-1	-1	1	1	1	1	-1	1	1	-1	-1	1	1	-1	-1	1	1	1	1	-1	1	1	-1	-1	1	1	1	1	-1	-1	-1	1	-1	-1	-1	1	-1
491	Polished_Chromosome_10	345120	1	-1	-1	1	1	1	-1	-1	-1	-1	-1	-1	1	1	1	1	-1	1	1	-1	-1	1	1	-1	-1	1	1	1	1	-1	1	1	-1	-1	1	1	1	1	-1	-1	-1	1	-1	-1	-1	1	-1
492	Polished_Chromosome_10	353381	1	-1	-1	1	1	1	1	-1	-1	-1	-1	-1	1	1	1	1	-1	1	1	-1	-1	1	1	-1	-1	1	1	1	1	-1	1	1	-1	-1	1	1	1	1	-1	-1	-1	1	-1	-1	-1	1	-1
493	Polished_Chromosome_10	425406	1	-1	-1	1	1	1	1	-1	-1	-1	-1	-1	1	1	1	1	-1	1	1	-1	-1	1	1	-1	-1	1	1	1	1	-1	1	1	-1	-1	1	1	1	1	-1	-1	-1	1	-1	-1	-1	1	-1
494	Polished_Chromosome_10	428031	1	-1	-1	1	-1	1	1	-1	-1	-1	-1	-1	1	1	1	1	-1	1	1	-1	-1	1	1	-1	-1	1	1	1	-1	-1	1	1	-1	-1	1	1	1	1	-1	-1	-1	1	-1	-1	-1	1	-1
495	Polished_Chromosome_10	442899	1	-1	-1	1	-1	1	1	-1	-1	-1	-1	-1	1	1	1	1	-1	1	1	-1	-1	1	1	-1	-1	1	1	1	-1	-1	1	1	-1	-1	1	1	1	1	-1	-1	-1	1	-1	-1	-1	1	-1
496	Polished_Chromosome_10	445320	1	-1	-1	1	-1	1	1	-1	-1	-1	-1	-1	1	1	1	1	-1	1	1	-1	-1	1	1	-1	-1	1	1	1	-1	-1	1	1	-1	-1	1	1	-1	1	-1	-1	-1	1	-1	-1	-1	1	-1
497	Polished_Chromosome_10	458706	1	-1	-1	1	-1	1	1	-1	-1	-1	-1	-1	1	1	1	1	-1	1	1	-1	-1	1	1	-1	-1	1	1	1	-1	-1	1	1	-1	-1	1	1	-1	1	-1	-1	-1	1	-1	-1	-1	1	-1
498	Polished_Chromosome_10	458796	1	-1	-1	1	-1	1	1	-1	-1	-1	-1	-1	1	1	1	1	-1	1	1	-1	-1	1	1	-1	-1	1	1	1	-1	-1	1	1	-1	-1	1	1	-1	1	-1	-1	-1	1	-1	-1	-1	1	-1
499	Polished_Chromosome_10	511840	1	-1	-1	1	-1	1	1	-1	-1	-1	-1	-1	1	1	1	1	-1	1	1	-1	-1	1	1	-1	-1	1	1	1	-1	-1	1	1	-1	-1	1	1	-1	1	-1	-1	-1	1	-1	-1	-1	1	-1
500	Polished_Chromosome_10	513721	1	-1	-1	1	-1	1	1	-1	-1	-1	-1	-1	1	1	1	1	-1	1	1	-1	-1	1	1	-1	-1	1	1	1	-1	-1	1	1	-1	-1	1	1	-1	1	-1	-1	-1	1	-1	1	-1	1	-1
501	Polished_Chromosome_10	548409	1	-1	-1	1	-1	1	1	-1	-1	-1	-1	-1	1	1	1	1	-1	1	1	-1	-1	1	1	-1	-1	1	1	1	-1	-1	1	1	-1	-1	1	1	-1	1	-1	-1	-1	1	-1	1	-1	1	-1
502	Polished_Chromosome_10	548454	1	-1	-1	1	-1	1	1	-1	-1	-1	-1	-1	1	1	1	1	-1	1	1	-1	-1	1	1	-1	-1	1	1	1	-1	-1	1	-1	-1	-1	-1	1	-1	1	-1	-1	-1	1	-1	1	-1	1	-1
503	Polished_Chromosome_10	571694	1	-1	-1	1	-1	1	1	-1	-1	-1	-1	-1	1	1	1	1	-1	1	1	-1	-1	1	1	-1	-1	1	1	1	-1	-1	1	-1	-1	-1	-1	1	-1	1	-1	-1	-1	1	-1	1	-1	1	-1
504	Polished_Chromosome_10	585180	1	-1	-1	1	-1	1	1	-1	-1	-1	-1	-1	1	1	1	1	-1	1	1	-1	-1	1	1	-1	-1	1	1	1	-1	-1	1	-1	-1	-1	-1	1	-1	1	-1	-1	-1	1	-1	1	-1	1	-1
505	Polished_Chromosome_10	590426	1	-1	-1	1	-1	1	1	-1	-1	-1	-1	-1	1	1	1	1	-1	1	1	-1	-1	1	1	-1	-1	1	1	1	-1	-1	1	-1	-1	-1	-1	1	-1	1	-1	-1	-1	1	-1	1	-1	1	-1
506	Polished_Chromosome_10	590589	1	-1	-1	1	-1	1	1	-1	-1	1	-1	-1	1	1	1	1	-1	1	1	-1	-1	1	1	-1	-1	1	1	1	-1	-1	1	-1	-1	-1	-1	1	-1	1	-1	-1	-1	1	-1	1	-1	1	-1
507	Polished_Chromosome_10	611817	1	-1	-1	1	-1	1	1	-1	-1	1	-1	-1	1	1	1	1	-1	1	1	-1	-1	1	1	-1	1	1	1	1	-1	-1	1	-1	-1	-1	-1	1	-1	1	-1	-1	-1	1	-1	1	-1	1	-1
508	Polished_Chromosome_10	856639	1	-1	-1	1	-1	1	1	-1	-1	1	-1	-1	1	1	1	1	-1	1	1	-1	-1	1	1	-1	1	1	1	1	-1	-1	1	-1	-1	-1	-1	1	-1	1	-1	-1	-1	1	-1	1	-1	1	-1
509	Polished_Chromosome_10	864115	1	-1	-1	1	-1	1	1	-1	-1	1	-1	-1	1	1	1	1	-1	1	1	-1	-1	1	1	-1	1	1	1	1	-1	-1	1	-1	-1	-1	-1	1	-1	1	-1	-1	-1	1	-1	1	-1	1	-1
510	Polished_Chromosome_10	905004	1	-1	-1	1	-1	1	1	-1	-1	1	-1	-1	1	1	1	1	-1	1	1	-1	-1	1	1	-1	1	1	1	1	-1	-1	1	-1	-1	-1	-1	1	-1	1	-1	-1	-1	1	-1	1	-1	1	-1
511	Polished_Chromosome_10	905922	1	-1	-1	1	-1	1	1	-1	-1	1	-1	-1	1	1	1	1	-1	1	1	-1	-1	1	1	-1	1	1	1	1	-1	-1	1	-1	-1	-1	-1	1	-1	1	-1	-1	-1	1	-1	1	-1	1	-1
512	Polished_Chromosome_10	1773508	1	-1	-1	1	-1	1	1	-1	-1	1	-1	-1	1	1	1	1	-1	1	1	-1	-1	1	1	-1	1	1	1	1	-1	-1	1	-1	-1	-1	-1	1	-1	1	-1	-1	-1	1	-1	1	-1	1	-1
513	Polished_Chromosome_10	1775723	1	-1	-1	1	-1	1	1	-1	-1	1	-1	-1	1	-1	1	1	-1	1	1	-1	-1	1	1	-1	1	1	1	1	-1	-1	1	-1	-1	-1	-1	1	-1	1	-1	-1	-1	1	-1	1	-1	1	-1
514	Polished_Chromosome_10	1844569	1	-1	-1	1	-1	1	1	-1	-1	1	-1	-1	1	-1	1	1	-1	1	1	-1	-1	1	1	-1	1	1	1	1	-1	-1	1	-1	-1	-1	-1	1	-1	1	-1	-1	-1	1	-1	1	-1	1	-1
515	Polished_Chromosome_10	1860566	1	-1	-1	1	-1	1	1	-1	-1	1	-1	-1	1	-1	1	1	-1	1	1	-1	-1	1	1	-1	1	1	1	1	-1	-1	-1	-1	-1	-1	-1	1	-1	1	-1	-1	-1	1	-1	1	-1	1	-1
516	Polished_Chromosome_10	1877291	1	-1	-1	1	-1	1	1	-1	-1	1	-1	-1	1	-1	1	1	-1	1	1	-1	-1	1	1	-1	1	1	1	1	-1	-1	-1	-1	-1	-1	-1	1	-1	1	-1	-1	-1	1	-1	1	-1	1	-1
517	Polished_Chromosome_10	2437114	1	-1	-1	1	-1	1	1	-1	-1	1	-1	-1	1	-1	1	1	-1	1	1	-1	-1	1	1	-1	1	1	1	1	-1	-1	-1	-1	-1	-1	-1	1	-1	1	-1	-1	-1	1	-1	1	-1	1	-1
518	Polished_Chromosome_10	2440778	1	-1	-1	1	-1	1	1	-1	1	1	-1	-1	1	-1	1	1	-1	1	1	-1	-1	1	1	-1	1	1	1	1	-1	-1	-1	1	-1	-1	-1	1	-1	1	-1	-1	-1	1	-1	1	-1	1	-1
519	Polished_Chromosome_10	2449731	1	-1	-1	1	-1	1	1	-1	1	1	-1	-1	1	-1	1	1	-1	1	1	-1	-1	1	1	-1	1	1	1	1	-1	-1	-1	1	-1	-1	-1	1	-1	1	-1	-1	-1	1	-1	1	-1	1	-1
520	Polished_Chromosome_10	2449740	1	-1	-1	1	-1	1	1	-1	1	1	-1	-1	1	-1	1	1	-1	1	1	-1	-1	1	1	-1	1	1	1	1	-1	-1	-1	1	-1	-1	-1	1	-1	1	-1	1	-1	1	-1	1	-1	1	-1
521	Polished_Chromosome_10	2475682	1	-1	-1	1	-1	1	1	-1	1	1	-1	-1	1	-1	1	1	-1	1	1	-1	-1	1	1	-1	1	1	1	1	-1	-1	-1	1	-1	-1	-1	1	-1	1	-1	1	-1	1	-1	1	-1	1	-1
522	Polished_Chromosome_10	2475784	1	-1	-1	1	-1	1	1	-1	1	1	-1	-1	1	-1	1	1	-1	1	1	-1	-1	1	1	-1	1	1	1	1	-1	-1	-1	1	-1	-1	-1	1	-1	1	-1	1	1	1	-1	1	-1	1	-1
523	Polished_Chromosome_10	2476352	1	-1	-1	1	-1	1	1	-1	1	1	-1	-1	1	-1	1	1	-1	1	1	-1	-1	1	1	-1	1	1	1	1	-1	-1	-1	1	-1	-1	-1	1	-1	1	-1	1	1	1	-1	1	-1	1	-1
524	Polished_Chromosome_10	2480739	1	-1	-1	1	-1	1	1	-1	1	1	-1	-1	1	-1	-1	1	-1	1	1	-1	-1	1	1	-1	1	1	1	1	-1	-1	-1	1	-1	-1	-1	1	-1	1	-1	1	1	1	-1	1	-1	1	-1
525	Polished_Chromosome_10	2485144	1	-1	-1	1	1	1	1	-1	1	1	-1	-1	1	-1	-1	1	-1	1	1	-1	-1	1	1	-1	1	1	1	1	-1	-1	-1	1	-1	-1	-1	1	-1	1	-1	1	1	1	-1	1	-1	1	-1
526	Polished_Chromosome_10	2524380	1	-1	-1	1	1	1	1	-1	1	1	-1	-1	1	-1	-1	1	-1	1	1	-1	-1	1	1	-1	1	1	1	1	-1	-1	-1	1	-1	-1	-1	1	-1	1	-1	1	1	1	-1	1	-1	1	-1
527	Polished_Chromosome_10	2525979	1	-1	-1	1	1	1	1	-1	1	1	-1	-1	1	-1	-1	1	-1	1	1	-1	-1	1	1	-1	1	1	1	1	-1	-1	-1	1	-1	-1	-1	1	-1	1	-1	1	1	1	-1	1	-1	1	-1
528	Polished_Chromosome_10	2652197	1	-1	-1	1	1	1	1	-1	1	1	-1	-1	1	-1	-1	1	-1	1	1	-1	-1	1	1	-1	1	1	1	1	-1	-1	-1	1	-1	-1	-1	1	-1	1	-1	1	1	1	-1	1	-1	1	-1
529	Polished_Chromosome_10	2652203	1	-1	-1	1	1	1	1	-1	1	1	-1	-1	1	-1	-1	1	-1	1	1	-1	-1	1	1	-1	1	1	1	1	-1	-1	-1	1	-1	-1	-1	1	-1	1	-1	1	1	1	-1	1	-1	1	-1
530	Polished_Chromosome_10	2662257	1	-1	-1	1	1	1	1	-1	1	1	-1	-1	1	-1	-1	1	-1	1	1	-1	-1	1	1	-1	1	1	1	1	-1	-1	-1	1	-1	-1	-1	1	-1	1	-1	1	1	1	-1	1	-1	1	-1
531	Polished_Chromosome_10	2663231	1	-1	-1	1	1	1	1	-1	1	1	-1	-1	1	-1	-1	1	-1	1	1	-1	-1	-1	1	-1	1	1	1	1	-1	-1	-1	1	-1	-1	-1	1	-1	1	-1	1	1	1	-1	1	-1	1	-1
532	Polished_Chromosome_10	2663261	1	-1	1	1	1	1	1	-1	1	1	-1	-1	1	-1	-1	1	-1	1	1	-1	-1	-1	1	-1	1	1	1	1	-1	-1	-1	1	-1	-1	-1	1	-1	1	-1	1	1	1	-1	1	-1	1	-1
533	Polished_Chromosome_10	2663355	1	-1	1	1	1	1	1	-1	1	1	-1	-1	1	-1	-1	1	-1	1	1	-1	-1	-1	1	-1	1	1	1	1	-1	-1	-1	1	-1	-1	-1	1	-1	1	-1	1	1	1	-1	1	-1	1	-1
534	Polished_Chromosome_10	2663770	-1	-1	1	1	1	-1	1	-1	1	1	-1	-1	1	-1	-1	1	-1	1	-1	-1	-1	-1	1	-1	1	1	1	1	-1	-1	-1	1	-1	-1	-1	1	-1	1	-1	1	1	1	-1	1	-1	-1	-1
535	Polished_Chromosome_10	2671325	-1	-1	1	1	1	-1	1	-1	1	1	-1	-1	1	-1	-1	1	-1	1	-1	-1	-1	-1	1	-1	1	1	1	1	-1	-1	-1	1	-1	-1	-1	1	-1	1	-1	1	1	1	-1	1	-1	-1	-1
536	Polished_Chromosome_10	2673392	-1	-1	1	1	1	-1	1	-1	1	1	-1	-1	1	-1	-1	1	-1	1	-1	-1	-1	-1	1	-1	1	1	1	1	-1	-1	-1	1	-1	-1	-1	1	-1	1	-1	1	1	1	1	1	-1	-1	-1
537	Polished_Chromosome_10	2674154	-1	-1	1	1	1	-1	1	-1	1	1	-1	-1	1	-1	-1	1	-1	1	-1	-1	-1	-1	1	-1	1	1	1	1	-1	-1	-1	1	-1	-1	-1	1	-1	1	-1	1	1	1	1	1	-1	-1	-1
538	Polished_Chromosome_10	2726928	-1	-1	1	1	1	-1	1	-1	1	1	-1	-1	1	-1	-1	1	-1	1	-1	-1	-1	-1	1	-1	1	1	1	1	-1	-1	-1	1	-1	-1	-1	1	-1	1	-1	1	1	1	1	1	-1	-1	-1
539	Polished_Chromosome_10	2742645	-1	-1	1	1	1	-1	1	-1	1	1	-1	-1	1	-1	-1	1	-1	1	-1	-1	-1	-1	1	-1	1	1	1	1	-1	-1	-1	1	-1	-1	-1	1	-1	1	-1	1	1	1	1	1	-1	-1	-1
540	Polished_Chromosome_10	2744248	-1	-1	1	1	1	-1	1	-1	1	1	-1	-1	1	-1	-1	1	1	1	-1	-1	-1	-1	1	-1	1	1	-1	1	-1	-1	-1	1	-1	-1	-1	1	-1	1	1	1	1	1	1	1	-1	-1	-1
541	Polished_Chromosome_10	2792354	-1	-1	1	1	1	-1	1	-1	1	1	-1	-1	1	-1	-1	1	1	1	-1	-1	-1	-1	1	-1	1	1	-1	1	-1	-1	-1	1	-1	-1	-1	1	-1	1	1	1	1	1	1	1	-1	-1	-1
542	Polished_Chromosome_10	2792536	-1	-1	1	1	1	-1	1	-1	1	1	-1	-1	1	-1	-1	1	1	1	-1	-1	-1	-1	1	-1	1	1	-1	1	-1	-1	-1	1	-1	-1	-1	1	-1	1	1	1	1	-1	1	1	-1	-1	-1
543	Polished_Chromosome_10	2828095	-1	-1	1	1	1	-1	1	-1	1	1	-1	-1	1	-1	-1	1	1	1	-1	-1	-1	-1	-1	-1	1	1	-1	1	-1	-1	-1	1	-1	-1	-1	1	-1	1	1	1	1	-1	1	1	-1	-1	-1
544	Polished_Chromosome_10	2907756	-1	-1	1	1	1	-1	1	-1	1	1	-1	1	1	-1	-1	1	1	1	-1	-1	-1	-1	-1	-1	1	1	-1	1	-1	-1	-1	1	-1	-1	-1	1	-1	1	1	1	1	-1	1	1	-1	-1	-1
545	Polished_Chromosome_10	2947893	-1	-1	1	1	1	-1	1	-1	1	1	-1	1	1	-1	-1	1	1	1	-1	-1	-1	-1	-1	-1	1	1	-1	1	-1	-1	-1	1	-1	-1	-1	1	-1	1	1	1	1	-1	1	1	-1	-1	-1
546	Polished_Chromosome_10	2957344	-1	-1	1	1	1	-1	1	-1	1	1	-1	1	1	-1	-1	1	1	1	-1	-1	-1	-1	-1	-1	1	1	-1	1	-1	-1	-1	1	-1	1	-1	1	-1	1	1	1	1	-1	1	1	-1	-1	-1
547	Polished_Chromosome_10	3177646	-1	-1	1	1	1	-1	1	-1	1	1	-1	1	1	-1	-1	1	1	1	-1	-1	-1	-1	-1	-1	1	1	-1	1	-1	-1	-1	1	-1	1	-1	1	-1	1	1	1	1	-1	1	1	-1	-1	-1
548	Polished_Chromosome_10	3184632	-1	-1	1	1	1	-1	1	-1	1	1	-1	1	1	-1	-1	1	1	1	-1	-1	-1	-1	-1	-1	1	1	-1	1	-1	-1	-1	1	-1	1	-1	1	-1	1	1	1	1	-1	1	1	-1	-1	-1
549	Polished_Chromosome_11	1	1	-1	-1	-1	1	1	-1	1	-1	-1	-1	1	1	1	1	-1	-1	-1	1	-1	1	-1	-1	-1	-1	1	-1	-1	-1	-1	-1	-1	1	1	1	-1	-1	1	1	-1	1	1	1	-1	1	-1	1
550	Polished_Chromosome_11	18319	1	-1	-1	-1	1	1	-1	1	-1	-1	-1	1	1	1	1	-1	-1	-1	1	-1	1	-1	-1	-1	-1	1	-1	-1	-1	-1	-1	-1	1	1	1	-1	-1	1	1	-1	1	1	1	-1	1	-1	1
551	Polished_Chromosome_11	362038	1	-1	-1	-1	1	1	-1	1	-1	-1	-1	1	1	1	1	-1	-1	-1	1	-1	1	-1	-1	-1	-1	1	-1	-1	-1	-1	-1	-1	1	1	1	-1	-1	1	1	-1	1	1	1	-1	1	-1	1
552	Polished_Chromosome_11	362644	1	-1	-1	-1	1	1	-1	1	-1	-1	-1	1	1	1	1	-1	-1	-1	1	-1	1	-1	-1	-1	-1	1	-1	-1	-1	-1	-1	-1	-1	1	1	-1	-1	1	1	-1	1	1	1	-1	1	-1	1
553	Polished_Chromosome_11	382344	1	-1	-1	-1	1	1	-1	1	-1	-1	-1	1	1	1	1	-1	-1	-1	1	-1	1	-1	-1	-1	-1	1	-1	-1	-1	-1	-1	-1	-1	1	1	-1	-1	1	1	-1	1	1	1	-1	1	-1	1
554	Polished_Chromosome_11	382687	1	-1	-1	-1	1	1	-1	1	-1	-1	-1	1	1	1	1	-1	-1	-1	1	-1	1	-1	-1	-1	-1	1	-1	-1	-1	-1	-1	-1	-1	1	-1	-1	-1	1	1	-1	1	1	1	-1	-1	-1	1
555	Polished_Chromosome_11	385242	1	-1	-1	-1	1	1	-1	1	-1	-1	-1	1	1	1	1	-1	-1	-1	1	-1	1	-1	-1	-1	-1	1	-1	-1	-1	-1	-1	-1	-1	1	-1	-1	-1	1	1	-1	1	1	1	-1	-1	-1	1
556	Polished_Chromosome_11	410547	1	-1	-1	-1	1	1	-1	1	-1	-1	-1	1	1	1	1	-1	-1	-1	1	-1	1	-1	-1	-1	-1	1	-1	-1	-1	-1	-1	-1	-1	1	-1	-1	-1	1	1	-1	1	1	1	-1	-1	-1	1
557	Polished_Chromosome_11	423285	1	-1	-1	-1	1	1	-1	1	-1	-1	-1	1	1	1	1	-1	-1	-1	1	-1	1	-1	-1	-1	-1	1	-1	-1	-1	-1	-1	-1	-1	1	-1	-1	-1	1	1	-1	1	1	1	-1	-1	-1	1
558	Polished_Chromosome_11	443589	1	-1	-1	-1	1	1	-1	1	-1	-1	-1	1	1	1	1	-1	-1	-1	1	-1	1	-1	-1	-1	-1	1	-1	-1	-1	-1	-1	-1	-1	1	-1	-1	-1	1	1	-1	1	1	1	-1	-1	-1	1
559	Polished_Chromosome_11	446633	1	-1	-1	-1	1	1	-1	1	-1	-1	-1	1	1	1	1	-1	-1	-1	1	-1	1	-1	-1	-1	-1	1	-1	-1	-1	-1	-1	-1	-1	1	-1	-1	-1	1	1	-1	1	1	1	-1	-1	-1	1
560	Polished_Chromosome_11	447500	1	-1	-1	-1	1	1	-1	1	-1	-1	-1	1	1	1	1	-1	-1	-1	1	-1	1	-1	-1	-1	-1	1	-1	-1	-1	-1	-1	-1	-1	1	-1	-1	-1	1	1	-1	1	1	1	-1	-1	-1	1
561	Polished_Chromosome_11	447818	1	-1	-1	-1	1	1	-1	1	-1	-1	-1	1	1	1	1	-1	-1	-1	1	-1	1	-1	-1	-1	-1	1	-1	-1	-1	-1	-1	-1	-1	1	-1	-1	-1	1	1	-1	1	1	1	-1	-1	-1	1
562	Polished_Chromosome_11	450489	1	-1	-1	-1	1	1	-1	1	-1	-1	-1	1	1	1	-1	-1	-1	-1	1	-1	1	-1	-1	-1	-1	1	-1	-1	-1	-1	-1	-1	-1	1	-1	-1	-1	1	1	-1	1	1	1	-1	-1	-1	1
563	Polished_Chromosome_11	496683	1	-1	-1	-1	1	1	-1	1	-1	-1	-1	1	1	1	-1	-1	-1	-1	1	-1	1	-1	-1	-1	-1	1	-1	-1	-1	-1	-1	-1	-1	1	-1	-1	-1	1	1	-1	1	1	1	-1	-1	-1	1
564	Polished_Chromosome_11	496945	-1	-1	-1	-1	1	1	-1	1	-1	-1	-1	1	1	1	-1	-1	-1	-1	1	-1	1	-1	-1	-1	-1	1	-1	-1	-1	-1	-1	-1	-1	1	-1	-1	-1	1	1	-1	-1	-1	-1	-1	-1	-1	1
565	Polished_Chromosome_11	597636	-1	-1	-1	-1	1	1	-1	1	-1	-1	-1	1	1	1	-1	-1	-1	-1	1	-1	1	-1	-1	-1	-1	1	-1	-1	-1	-1	-1	-1	-1	1	-1	-1	-1	1	1	-1	-1	-1	-1	-1	-1	-1	1
566	Polished_Chromosome_11	597667	-1	-1	-1	-1	1	1	-1	1	-1	-1	-1	1	1	1	-1	-1	-1	-1	1	-1	1	-1	-1	-1	1	1	-1	-1	-1	-1	-1	1	-1	1	-1	-1	-1	1	1	-1	-1	-1	-1	-1	-1	-1	1
567	Polished_Chromosome_11	630094	-1	-1	-1	-1	1	1	-1	1	-1	-1	-1	1	1	1	-1	-1	-1	-1	1	-1	1	-1	-1	-1	1	1	-1	-1	-1	-1	-1	1	-1	1	-1	-1	-1	1	1	-1	-1	-1	-1	-1	-1	-1	1
568	Polished_Chromosome_11	630578	-1	-1	-1	-1	1	1	-1	1	-1	-1	-1	1	1	1	-1	-1	-1	-1	1	-1	-1	-1	-1	-1	1	1	-1	-1	-1	-1	-1	1	-1	1	-1	-1	-1	1	1	-1	-1	-1	-1	-1	-1	-1	1
569	Polished_Chromosome_11	656725	-1	-1	-1	-1	1	1	1	1	-1	-1	-1	1	1	1	-1	-1	-1	-1	1	-1	-1	-1	-1	-1	1	1	-1	-1	-1	-1	-1	1	-1	1	-1	-1	-1	1	1	-1	-1	-1	-1	-1	-1	-1	1
570	Polished_Chromosome_11	677615	-1	-1	-1	-1	1	1	1	1	-1	-1	-1	1	1	1	-1	-1	-1	-1	1	-1	-1	-1	-1	-1	1	1	-1	-1	-1	-1	-1	1	-1	1	-1	-1	-1	1	1	-1	-1	-1	-1	-1	-1	-1	1
571	Polished_Chromosome_11	677663	-1	-1	-1	-1	1	1	1	1	-1	-1	-1	1	1	1	-1	-1	-1	-1	1	-1	-1	-1	-1	-1	1	1	-1	-1	-1	-1	-1	1	-1	1	-1	-1	-1	1	1	-1	-1	-1	-1	-1	-1	-1	1
572	Polished_Chromosome_11	716170	-1	-1	-1	-1	1	1	1	1	-1	-1	-1	1	1	1	-1	-1	-1	-1	1	-1	-1	-1	-1	-1	1	1	-1	-1	-1	-1	-1	1	-1	1	-1	-1	-1	1	1	-1	-1	-1	-1	-1	-1	-1	1
573	Polished_Chromosome_11	724010	-1	-1	-1	-1	1	1	1	1	-1	-1	-1	1	1	1	-1	-1	-1	-1	1	-1	-1	-1	-1	-1	1	1	-1	-1	-1	-1	-1	1	-1	1	-1	-1	-1	1	1	-1	-1	-1	-1	-1	-1	-1	1
574	Polished_Chromosome_11	734708	-1	-1	-1	-1	1	1	1	1	-1	-1	-1	1	1	1	-1	-1	-1	-1	1	-1	-1	-1	-1	-1	1	1	-1	1	-1	-1	-1	1	-1	1	-1	-1	-1	1	1	1	-1	-1	-1	-1	-1	-1	1
575	Polished_Chromosome_11	752854	-1	-1	-1	-1	1	1	1	1	-1	-1	-1	1	1	1	-1	-1	-1	-1	1	-1	-1	-1	-1	-1	1	1	-1	1	-1	-1	-1	1	-1	1	-1	-1	-1	1	1	1	-1	-1	-1	-1	-1	-1	1
576	Polished_Chromosome_11	753120	-1	-1	-1	1	1	1	1	1	-1	-1	-1	1	-1	1	-1	-1	-1	-1	1	-1	-1	-1	-1	-1	1	1	-1	1	-1	-1	-1	1	-1	1	-1	-1	-1	1	1	1	-1	-1	-1	-1	-1	-1	1
577	Polished_Chromosome_11	755936	-1	-1	-1	1	1	1	1	1	-1	-1	-1	1	-1	1	-1	-1	-1	-1	1	-1	-1	-1	-1	-1	1	1	-1	1	-1	-1	-1	1	-1	1	-1	-1	-1	1	1	1	-1	-1	-1	-1	-1	-1	1
578	Polished_Chromosome_11	763622	-1	-1	-1	1	1	-1	1	1	-1	-1	-1	1	-1	1	-1	-1	-1	-1	1	-1	-1	-1	-1	-1	1	1	-1	1	-1	-1	-1	1	-1	1	-1	-1	-1	1	1	1	-1	-1	-1	-1	-1	-1	1
579	Polished_Chromosome_11	945210	-1	-1	-1	1	1	-1	1	1	-1	-1	-1	1	-1	1	-1	-1	-1	-1	1	-1	-1	-1	-1	-1	1	1	-1	1	-1	-1	-1	1	-1	1	-1	-1	-1	1	1	1	-1	-1	-1	-1	-1	-1	1
580	Polished_Chromosome_11	946714	-1	-1	-1	1	1	-1	1	1	-1	-1	-1	1	-1	1	-1	-1	-1	-1	1	-1	-1	-1	-1	-1	1	1	-1	1	-1	-1	-1	1	-1	1	-1	-1	-1	1	1	1	-1	-1	-1	-1	-1	-1	1
581	Polished_Chromosome_11	953710	-1	-1	-1	1	1	-1	1	1	-1	-1	-1	1	-1	1	-1	-1	-1	-1	1	-1	-1	-1	-1	-1	1	1	-1	1	-1	-1	-1	1	-1	1	-1	-1	-1	1	1	1	-1	-1	-1	-1	-1	-1	1
582	Polished_Chromosome_11	953828	-1	-1	-1	1	1	-1	1	1	-1	-1	-1	-1	-1	1	-1	-1	-1	-1	1	-1	-1	-1	-1	-1	1	1	-1	1	-1	-1	-1	1	-1	1	-1	-1	-1	1	1	1	-1	-1	-1	-1	-1	-1	1
583	Polished_Chromosome_11	2071647	-1	-1	-1	1	1	-1	1	1	-1	-1	-1	-1	-1	1	-1	-1	-1	-1	1	-1	-1	-1	-1	-1	1	1	-1	1	-1	-1	-1	1	-1	1	-1	-1	-1	1	1	1	-1	-1	-1	-1	-1	-1	1
584	Polished_Chromosome_11	2079666	-1	-1	-1	1	1	-1	1	1	-1	-1	-1	-1	-1	1	-1	-1	-1	-1	1	-1	-1	-1	-1	-1	1	1	-1	1	-1	-1	-1	1	-1	1	-1	-1	-1	1	1	1	-1	-1	-1	-1	-1	-1	1
585	Polished_Chromosome_11	2142878	-1	-1	-1	1	1	-1	1	1	-1	-1	-1	-1	-1	1	-1	-1	-1	-1	1	-1	-1	-1	-1	-1	1	1	-1	1	-1	-1	-1	1	-1	1	-1	-1	-1	1	1	1	-1	-1	-1	-1	-1	-1	1
586	Polished_Chromosome_11	2143399	-1	-1	-1	1	1	-1	1	1	-1	-1	-1	-1	-1	1	-1	-1	-1	-1	1	-1	-1	1	-1	-1	1	1	-1	1	-1	-1	-1	1	-1	1	-1	-1	-1	1	1	1	-1	-1	-1	-1	-1	-1	1
587	Polished_Chromosome_11	2270183	-1	-1	-1	1	1	-1	1	1	-1	-1	-1	-1	-1	1	-1	-1	-1	-1	1	-1	-1	1	-1	-1	1	1	-1	1	-1	-1	-1	1	-1	1	-1	-1	-1	1	1	1	-1	-1	-1	-1	-1	-1	1
588	Polished_Chromosome_11	2270186	-1	-1	-1	1	1	-1	1	1	-1	-1	-1	-1	-1	1	-1	-1	-1	-1	1	-1	-1	1	-1	-1	1	1	-1	1	-1	-1	-1	1	-1	1	-1	-1	-1	1	1	1	-1	-1	-1	-1	-1	-1	1
589	Polished_Chromosome_11	2296726	-1	-1	-1	1	1	-1	1	1	-1	-1	-1	-1	-1	1	-1	-1	-1	-1	1	-1	-1	1	-1	-1	1	1	-1	1	-1	-1	-1	1	-1	1	-1	-1	-1	1	1	1	-1	-1	-1	-1	-1	-1	1
590	Polished_Chromosome_11	2296728	-1	-1	-1	1	1	-1	1	1	-1	-1	-1	-1	-1	1	-1	-1	-1	-1	1	-1	-1	1	-1	-1	1	1	-1	1	-1	-1	-1	1	-1	1	-1	-1	-1	1	1	1	-1	-1	-1	-1	-1	-1	1
591	Polished_Chromosome_11	2494623	-1	-1	-1	1	1	-1	1	1	-1	-1	-1	-1	-1	1	-1	-1	-1	-1	1	-1	-1	1	-1	-1	1	1	-1	1	-1	-1	-1	1	-1	1	-1	-1	-1	1	1	1	-1	-1	-1	-1	-1	-1	1
592	Polished_Chromosome_11	2501661	-1	-1	-1	1	1	-1	1	1	-1	-1	-1	-1	-1	1	-1	-1	-1	-1	1	-1	-1	1	-1	-1	-1	-1	-1	1	-1	-1	-1	-1	-1	1	-1	-1	-1	1	1	1	-1	-1	-1	-1	-1	-1	1
593	Polished_Chromosome_11	2580859	-1	-1	-1	1	1	-1	1	1	-1	-1	-1	-1	-1	1	-1	-1	-1	-1	1	-1	-1	1	-1	-1	-1	-1	-1	1	-1	-1	-1	-1	-1	1	-1	-1	-1	1	1	1	-1	-1	-1	-1	-1	-1	1
594	Polished_Chromosome_11	2581211	-1	-1	-1	1	1	-1	1	1	-1	-1	-1	-1	-1	1	-1	-1	1	-1	1	-1	-1	1	-1	-1	-1	-1	-1	1	-1	-1	-1	-1	-1	1	-1	-1	-1	1	1	1	-1	-1	-1	-1	-1	-1	1
595	Polished_Chromosome_11	2661748	-1	-1	-1	1	1	-1	1	1	-1	-1	-1	-1	-1	1	-1	-1	1	-1	1	-1	-1	1	-1	-1	-1	-1	-1	1	-1	-1	-1	-1	-1	1	-1	-1	-1	1	1	1	-1	-1	-1	-1	-1	-1	1
596	Polished_Chromosome_11	2666638	-1	-1	-1	1	1	-1	1	1	-1	-1	-1	-1	-1	1	-1	-1	1	-1	1	-1	-1	1	-1	-1	-1	-1	-1	1	-1	-1	-1	-1	-1	1	-1	-1	-1	-1	1	1	-1	-1	-1	-1	-1	-1	1
597	Polished_Chromosome_11	2772044	-1	-1	-1	1	1	-1	1	1	-1	-1	-1	-1	-1	1	-1	-1	1	-1	1	-1	-1	1	-1	-1	-1	-1	-1	1	-1	-1	-1	-1	-1	1	-1	-1	-1	-1	1	1	-1	-1	-1	-1	-1	-1	1
598	Polished_Chromosome_11	2772045	-1	-1	-1	1	1	-1	1	1	-1	-1	-1	-1	-1	1	-1	-1	1	-1	1	-1	-1	1	-1	-1	-1	-1	-1	1	-1	-1	-1	-1	-1	1	-1	-1	-1	-1	1	1	-1	-1	-1	-1	-1	-1	1
599	Polished_Chromosome_11	2786086	-1	-1	-1	1	1	-1	1	1	-1	-1	-1	-1	-1	1	-1	-1	1	-1	-1	-1	-1	1	-1	-1	-1	-1	-1	1	-1	-1	-1	-1	-1	1	-1	-1	-1	-1	1	1	-1	-1	-1	-1	-1	-1	1
600	Polished_Chromosome_11	2802634	-1	-1	-1	1	1	-1	1	1	-1	-1	-1	-1	-1	1	-1	-1	1	-1	-1	-1	-1	1	-1	-1	-1	-1	-1	1	-1	-1	-1	-1	-1	1	-1	-1	-1	-1	1	1	-1	-1	-1	-1	-1	-1	1
601	Polished_Chromosome_11	2802941	-1	-1	-1	1	1	-1	1	1	-1	-1	-1	-1	-1	1	-1	-1	1	-1	-1	-1	-1	1	-1	-1	-1	-1	-1	1	-1	-1	-1	-1	-1	1	-1	-1	-1	-1	1	1	-1	-1	-1	-1	-1	-1	1
602	Polished_Chromosome_11	2841126	-1	-1	-1	1	1	-1	1	1	-1	-1	-1	-1	-1	1	-1	-1	1	-1	-1	-1	-1	1	-1	-1	-1	-1	-1	1	-1	-1	-1	-1	-1	1	-1	-1	-1	-1	1	1	-1	-1	-1	-1	-1	-1	1
603	Polished_Chromosome_11	2854491	-1	-1	-1	1	1	-1	1	1	-1	-1	-1	-1	-1	1	-1	-1	1	-1	-1	-1	-1	1	-1	-1	-1	-1	-1	1	-1	1	-1	-1	-1	1	-1	-1	-1	-1	1	1	-1	-1	-1	-1	-1	-1	1
604	Polished_Chromosome_11	3097415	-1	-1	-1	1	1	-1	1	1	-1	-1	-1	-1	-1	1	-1	-1	1	-1	-1	-1	-1	1	-1	-1	-1	-1	-1	1	-1	1	-1	-1	-1	1	-1	-1	-1	-1	1	1	-1	-1	-1	-1	-1	-1	1
605	Polished_Chromosome_11	3111116	-1	-1	-1	1	1	-1	1	1	-1	-1	-1	-1	-1	1	-1	-1	1	-1	-1	-1	-1	1	-1	-1	-1	-1	-1	1	-1	1	-1	-1	-1	1	-1	-1	-1	-1	1	1	-1	-1	-1	-1	-1	-1	1
606	Polished_Chromosome_12	1	1	1	1	-1	-1	-1	-1	1	1	1	-1	1	-1	-1	-1	-1	1	-1	-1	1	-1	-1	-1	-1	-1	-1	-1	-1	-1	1	-1	-1	-1	-1	-1	-1	-1	-1	-1	-1	-1	-1	1	-1	-1	1	1
607	Polished_Chromosome_12	14722	1	1	1	-1	-1	-1	-1	1	1	1	-1	1	-1	-1	-1	-1	1	-1	-1	1	-1	-1	-1	-1	-1	-1	-1	-1	-1	1	-1	-1	-1	-1	-1	-1	-1	-1	-1	-1	-1	-1	1	-1	-1	1	1
608	Polished_Chromosome_12	616219	1	1	1	-1	-1	-1	-1	1	1	1	-1	1	-1	-1	-1	-1	1	-1	-1	1	-1	-1	-1	-1	-1	-1	-1	-1	-1	1	-1	-1	-1	-1	-1	-1	-1	-1	-1	-1	-1	-1	1	-1	-1	1	1
609	Polished_Chromosome_12	648248	1	1	1	-1	-1	-1	-1	1	1	1	-1	1	-1	-1	-1	-1	1	-1	-1	1	-1	-1	-1	-1	-1	-1	-1	-1	-1	1	-1	-1	-1	-1	-1	-1	-1	-1	-1	-1	-1	-1	1	-1	-1	1	1
610	Polished_Chromosome_12	648414	1	1	1	-1	-1	-1	-1	1	1	1	-1	1	-1	-1	-1	-1	1	-1	-1	1	-1	-1	-1	-1	-1	-1	-1	-1	-1	1	-1	-1	-1	-1	-1	-1	-1	-1	-1	-1	-1	-1	1	-1	-1	1	1
611	Polished_Chromosome_12	651181	1	1	1	-1	-1	-1	1	1	1	1	-1	1	-1	-1	-1	-1	1	-1	-1	1	-1	-1	1	-1	-1	-1	-1	-1	-1	1	-1	-1	-1	-1	-1	-1	-1	-1	-1	-1	-1	-1	1	-1	-1	1	1
612	Polished_Chromosome_12	821929	1	1	1	-1	-1	-1	1	1	1	1	-1	1	-1	-1	-1	-1	1	-1	-1	1	-1	-1	1	-1	-1	-1	-1	-1	-1	1	-1	-1	-1	-1	-1	-1	-1	-1	-1	-1	-1	-1	1	-1	-1	1	1
613	Polished_Chromosome_12	839102	1	1	1	-1	-1	-1	1	1	1	1	-1	1	-1	-1	-1	-1	1	-1	-1	1	-1	1	1	-1	-1	-1	-1	-1	-1	1	-1	-1	-1	-1	-1	-1	-1	-1	-1	-1	-1	-1	1	-1	-1	1	1
614	Polished_Chromosome_12	910232	1	1	1	-1	-1	-1	1	1	1	1	-1	1	-1	-1	-1	-1	1	-1	-1	1	-1	1	1	-1	-1	-1	-1	-1	-1	1	-1	-1	-1	-1	-1	-1	-1	-1	-1	-1	-1	-1	1	-1	-1	1	1
615	Polished_Chromosome_12	913597	1	1	1	-1	-1	-1	1	1	1	1	-1	1	-1	-1	-1	-1	1	-1	-1	1	-1	1	1	-1	-1	-1	-1	-1	-1	1	-1	-1	1	-1	-1	-1	-1	-1	-1	-1	-1	-1	1	-1	-1	1	1
616	Polished_Chromosome_12	1444331	1	1	1	-1	-1	-1	1	1	1	1	-1	1	-1	-1	-1	-1	1	-1	-1	1	-1	1	1	-1	-1	-1	-1	-1	-1	1	-1	-1	1	-1	-1	-1	-1	-1	-1	-1	-1	-1	1	-1	-1	1	1
617	Polished_Chromosome_12	1444340	1	1	1	-1	-1	-1	1	1	1	1	-1	1	-1	-1	-1	-1	1	-1	-1	1	-1	1	1	-1	-1	-1	-1	-1	-1	1	-1	-1	1	-1	-1	-1	-1	-1	-1	-1	-1	-1	1	-1	-1	1	1
618	Polished_Chromosome_12	1449772	1	1	1	-1	-1	-1	1	1	1	1	-1	1	-1	-1	-1	-1	1	-1	-1	1	-1	1	1	-1	-1	-1	-1	-1	-1	1	-1	-1	1	-1	-1	-1	-1	-1	-1	-1	-1	-1	1	-1	-1	1	1
619	Polished_Chromosome_12	1450095	1	1	1	-1	1	-1	1	1	1	1	-1	1	-1	-1	-1	-1	1	-1	-1	1	-1	1	1	1	-1	1	-1	-1	-1	1	-1	-1	1	-1	-1	-1	1	-1	-1	1	-1	-1	1	-1	-1	1	1
620	Polished_Chromosome_12	3005616	1	1	1	-1	1	-1	1	1	1	1	-1	1	-1	-1	-1	-1	1	-1	-1	1	-1	1	1	1	-1	1	-1	-1	-1	1	-1	-1	1	-1	-1	-1	1	-1	-1	1	-1	-1	1	-1	-1	1	1
621	Polished_Chromosome_12	3022336	1	1	1	-1	1	-1	1	1	1	1	-1	1	-1	-1	-1	-1	1	-1	-1	1	-1	1	1	1	-1	1	-1	-1	-1	1	-1	-1	1	-1	-1	-1	1	-1	-1	1	-1	-1	1	-1	-1	1	1
622	Polished_Chromosome_13	1	1	1	1	1	-1	1	1	1	1	1	1	1	1	1	1	1	1	1	1	1	1	1	1	1	1	1	1	-1	1	1	1	1	1	1	1	1	1	1	1	1	1	1	1	1	1	1	1
623	Polished_Chromosome_13	5453	1	1	1	1	-1	1	1	1	1	1	1	1	1	1	1	1	1	1	1	1	1	1	1	1	1	1	1	-1	1	1	1	1	1	1	1	1	1	1	1	1	1	1	1	1	1	1	1
624	Polished_Chromosome_13	400187	1	1	1	1	-1	1	1	1	1	1	1	1	1	1	1	1	1	1	1	1	1	1	1	1	1	1	1	-1	1	1	1	1	1	1	1	1	1	1	1	1	1	1	1	1	1	1	1
625	Polished_Chromosome_13	415195	1	1	1	1	-1	1	1	1	1	1	1	1	1	1	1	1	1	1	1	1	1	1	1	1	1	1	1	-1	1	1	1	1	1	1	1	1	1	1	1	1	1	1	1	1	1	1	1
626	Polished_Chromosome_13	464966	1	1	1	1	-1	1	1	1	1	1	1	1	1	1	1	1	1	1	1	1	1	1	1	1	1	1	1	-1	1	1	1	1	1	1	1	1	1	1	1	1	1	1	1	1	1	1	1
627	Polished_Chromosome_13	466093	1	1	1	1	-1	1	1	1	1	1	1	1	1	1	1	1	1	1	1	1	1	1	1	1	1	1	1	-1	1	1	1	1	1	1	1	1	1	1	1	1	1	1	1	1	1	1	1
628	Polished_Chromosome_13	499097	1	1	1	1	-1	1	1	1	1	1	1	1	1	1	1	1	1	1	1	1	1	1	1	1	1	1	1	-1	1	1	1	1	1	1	1	1	1	1	1	1	1	1	1	1	1	1	1
629	Polished_Chromosome_13	507887	1	1	1	1	-1	1	1	1	1	1	1	1	1	1	1	1	1	1	1	1	1	1	1	1	1	1	1	-1	1	1	1	1	1	1	1	1	1	1	1	1	1	1	1	1	1	1	1
630	Polished_Chromosome_13	516208	1	1	1	1	-1	1	1	1	1	1	1	1	1	1	1	1	1	1	1	1	1	1	1	1	1	1	1	-1	1	1	1	1	1	1	1	1	1	1	1	1	1	1	1	1	1	1	1
631	Polished_Chromosome_13	536930	1	1	1	1	-1	1	1	1	1	1	1	1	1	1	1	1	1	1	1	1	1	1	1	1	1	1	1	-1	1	1	1	1	1	1	1	1	1	1	1	1	1	1	1	1	1	1	1
632	Polished_Chromosome_13	549404	1	1	1	1	-1	1	1	1	1	1	1	1	1	1	1	1	1	1	1	1	1	1	1	1	1	1	1	-1	1	1	1	1	1	1	1	1	1	1	1	1	1	1	1	1	1	1	1
633	Polished_Chromosome_13	551342	1	1	1	1	1	1	1	1	1	1	1	1	1	1	1	1	1	1	1	1	1	1	1	1	1	1	1	-1	1	1	1	1	1	1	1	1	1	1	1	1	1	1	1	1	1	1	1
634	Polished_Chromosome_13	568722	1	1	1	1	1	1	1	1	1	1	1	1	1	1	1	1	1	1	1	1	1	1	1	1	1	1	1	-1	1	1	1	1	1	1	1	1	1	1	1	1	1	1	1	1	1	1	1
635	Polished_Chromosome_13	568967	1	1	1	1	1	1	1	1	1	1	1	1	1	1	1	1	1	1	1	1	1	1	1	1	1	1	1	1	1	1	1	1	1	1	1	1	1	1	1	1	1	1	1	1	1	1	1
636	Polished_Chromosome_13	2094351	1	1	1	1	1	1	1	1	1	1	1	1	1	1	1	1	1	1	1	1	1	1	1	1	1	1	1	1	1	-1	1	1	1	1	1	1	1	1	1	1	1	1	1	1	1	1	1
637	Polished_Chromosome_13	2094684	1	1	1	1	1	1	1	1	1	1	1	1	1	1	1	1	1	1	1	1	-1	1	1	1	1	1	1	1	1	-1	1	1	1	1	1	1	1	1	1	1	1	-1	1	1	1	1	1
638	Polished_Chromosome_13	2116427	1	1	1	1	1	1	1	1	1	1	1	1	1	1	1	1	1	1	1	1	-1	1	1	1	1	1	1	1	1	-1	1	1	1	1	1	1	1	1	1	1	1	-1	1	1	1	1	1
639	Polished_Chromosome_13	2117352	-1	1	1	1	1	1	1	1	1	1	1	1	1	1	1	1	1	1	1	1	-1	1	1	1	1	1	1	1	1	-1	1	1	1	1	1	1	1	1	1	1	1	-1	1	1	1	1	1
640	Polished_Chromosome_13	2164508	-1	1	1	1	1	1	1	1	1	1	1	1	1	1	1	1	1	1	1	1	-1	1	1	1	1	1	1	1	1	-1	1	1	1	1	1	1	1	1	1	1	1	-1	1	1	1	1	1
641	Polished_Chromosome_13	2164553	-1	1	1	1	1	1	1	1	1	1	1	1	1	1	1	1	1	1	1	1	-1	1	-1	1	1	1	1	1	1	-1	1	-1	1	1	1	1	1	-1	1	1	1	-1	1	1	1	1	1
642	Polished_Chromosome_13	2182111	-1	1	1	1	1	1	1	1	1	1	1	1	1	1	1	1	1	1	1	1	-1	1	-1	1	1	1	1	1	1	-1	1	-1	1	1	1	1	1	-1	1	1	1	-1	1	1	1	1	1
643	Polished_Chromosome_13	2182129	-1	1	1	1	1	1	1	1	1	1	1	1	-1	1	1	1	1	1	1	1	-1	1	-1	1	1	1	1	1	-1	-1	1	-1	1	1	1	1	1	-1	1	1	1	-1	1	1	1	1	-1
644	Polished_Chromosome_13	2228659	-1	1	1	1	1	1	1	1	1	-1	1	1	-1	1	1	1	1	1	1	-1	-1	1	-1	1	1	1	1	1	-1	-1	1	-1	1	1	1	1	1	-1	1	1	1	-1	1	1	1	1	-1
645	Polished_Chromosome_13	2320413	-1	1	1	1	1	1	1	1	1	-1	1	1	-1	1	1	1	1	1	1	-1	-1	1	-1	1	1	1	1	1	-1	-1	1	-1	1	1	1	1	1	-1	1	1	1	-1	1	1	1	1	-1
646	Polished_Chromosome_13	2321829	-1	1	1	1	1	1	1	-1	1	-1	1	1	-1	1	1	1	1	1	1	-1	-1	1	-1	1	1	1	1	1	-1	-1	1	-1	1	1	1	1	1	-1	1	1	1	-1	1	1	1	1	-1
647	Polished_Chromosome_13	2332808	-1	1	1	1	1	1	1	-1	1	-1	1	1	-1	1	1	1	1	1	1	-1	-1	1	-1	1	1	1	1	1	-1	-1	1	-1	1	1	1	1	1	-1	1	1	1	-1	1	1	1	1	-1
648	Polished_Chromosome_13	2332829	-1	1	1	1	1	1	1	-1	1	-1	1	1	-1	1	1	1	1	1	1	-1	-1	1	-1	1	1	1	1	1	-1	-1	1	-1	1	1	1	-1	1	-1	1	1	1	-1	-1	1	1	1	-1
649	Polished_Chromosome_13	2432145	-1	1	1	1	1	1	1	-1	1	-1	1	1	-1	1	1	1	1	1	1	-1	-1	1	-1	1	1	1	1	1	-1	-1	1	-1	1	1	1	-1	1	-1	1	1	1	-1	-1	1	1	1	-1
650	Polished_Chromosome_13	2434061	-1	1	1	1	1	1	1	-1	1	-1	1	1	-1	1	1	1	1	1	1	-1	-1	1	-1	1	1	1	1	1	-1	-1	1	-1	1	1	1	-1	1	-1	1	1	1	-1	-1	1	1	1	-1
651	Polished_Chromosome_13	2507051	-1	1	1	1	1	1	1	-1	1	-1	1	1	-1	1	1	1	1	1	1	-1	-1	1	-1	1	1	1	1	1	-1	-1	1	-1	1	1	1	-1	1	-1	1	1	1	-1	-1	1	1	1	-1
652	Polished_Chromosome_13	2510079	-1	1	1	1	1	1	1	-1	1	-1	1	1	-1	1	1	1	-1	1	1	-1	-1	1	-1	1	1	1	1	1	-1	-1	1	-1	1	1	1	-1	1	-1	1	1	1	-1	-1	1	1	1	-1
653	Polished_Chromosome_13	2523828	-1	1	1	1	1	1	1	-1	1	-1	1	1	-1	1	1	1	-1	1	1	-1	-1	1	-1	1	1	1	1	1	-1	-1	1	-1	1	1	1	-1	1	-1	1	1	1	-1	-1	1	1	1	-1
654	Polished_Chromosome_13	2524415	-1	1	1	1	1	1	1	-1	1	-1	1	1	-1	1	1	1	-1	1	1	-1	-1	1	-1	1	1	1	1	1	-1	-1	1	-1	1	1	1	-1	1	-1	1	1	1	-1	-1	1	1	1	-1
655	Polished_Chromosome_13	2575057	-1	1	1	1	1	1	1	-1	1	-1	1	1	-1	1	1	1	-1	1	1	-1	-1	1	-1	1	1	1	1	1	-1	-1	1	-1	1	1	1	-1	1	-1	1	1	1	-1	-1	1	1	1	-1
656	Polished_Chromosome_13	2582397	-1	1	1	1	1	1	1	-1	1	-1	1	1	-1	1	1	1	-1	1	1	-1	-1	1	-1	1	1	1	1	1	-1	-1	1	-1	1	1	1	-1	1	-1	1	1	1	-1	-1	1	1	1	-1
657	Polished_Chromosome_13	2630431	-1	1	1	1	1	1	1	-1	1	-1	1	1	-1	1	1	1	-1	1	1	-1	-1	1	-1	1	1	1	1	1	-1	-1	1	-1	1	1	1	-1	1	-1	1	1	1	-1	-1	1	1	1	-1
658	Polished_Chromosome_13	2663069	-1	1	1	1	1	1	1	-1	1	-1	1	1	-1	1	1	1	-1	1	1	-1	-1	1	-1	1	1	1	1	1	-1	-1	1	-1	1	1	1	-1	1	-1	1	1	1	-1	-1	1	1	1	-1
659	Polished_Chromosome_13	2663307	-1	1	1	1	1	1	1	-1	1	-1	1	1	-1	1	1	1	-1	1	1	-1	-1	1	-1	1	1	1	1	1	-1	-1	1	-1	1	1	1	-1	1	-1	1	1	1	-1	-1	1	1	1	-1
660	Polished_Chromosome_13	2673651	-1	1	1	1	1	1	1	-1	1	-1	1	1	-1	1	1	1	-1	1	1	-1	-1	1	-1	1	1	1	1	1	-1	-1	1	-1	1	1	1	-1	1	-1	1	1	1	-1	-1	1	1	1	-1
661	Polished_Chromosome_13	2673660	-1	1	1	1	1	1	1	-1	1	-1	1	1	-1	1	-1	1	-1	1	1	-1	-1	1	-1	1	1	1	1	1	-1	-1	1	-1	1	1	1	-1	1	-1	1	1	1	-1	-1	1	1	1	-1
662	Polished_Chromosome_13	2905093	-1	1	1	1	1	1	1	-1	1	-1	1	1	-1	1	-1	1	-1	1	1	-1	-1	1	-1	1	1	1	1	1	-1	-1	1	-1	1	1	1	-1	1	-1	1	1	1	-1	-1	1	1	1	-1
663	Polished_Chromosome_13	2926825	-1	1	1	1	1	1	1	-1	1	-1	1	1	-1	1	-1	1	-1	1	1	-1	-1	1	-1	1	1	1	1	1	-1	-1	1	-1	1	1	1	-1	1	-1	1	1	1	-1	-1	1	1	1	-1
664	Polished_Chromosome_14	1	1	1	-1	1	1	1	-1	1	-1	-1	-1	-1	-1	-1	-1	-1	-1	1	1	1	-1	-1	-1	1	-1	-1	1	1	-1	-1	-1	-1	1	-1	-1	1	1	-1	-1	1	1	1	1	1	-1	1	1
665	Polished_Chromosome_14	35386	1	1	-1	1	1	1	-1	1	-1	-1	-1	-1	-1	-1	-1	-1	-1	1	1	1	-1	-1	-1	1	-1	-1	1	1	-1	-1	-1	-1	1	-1	-1	1	1	-1	-1	1	1	1	1	1	-1	1	1
666	Polished_Chromosome_14	264637	1	1	-1	1	1	1	-1	1	-1	-1	-1	-1	-1	-1	-1	-1	-1	1	1	1	-1	-1	-1	1	-1	-1	1	1	-1	-1	-1	-1	1	-1	-1	1	1	-1	-1	1	1	1	1	1	-1	1	1
667	Polished_Chromosome_14	264691	1	1	-1	1	1	1	-1	1	-1	-1	-1	-1	-1	-1	-1	-1	-1	1	1	1	-1	-1	-1	1	-1	-1	1	1	-1	-1	-1	-1	1	-1	-1	1	1	-1	-1	1	1	1	1	1	-1	1	1
668	Polished_Chromosome_14	282867	1	1	-1	1	1	1	-1	1	-1	-1	-1	-1	-1	-1	-1	-1	-1	1	1	1	-1	-1	-1	1	-1	-1	1	1	-1	-1	-1	-1	1	-1	-1	1	1	-1	-1	1	1	1	1	1	-1	1	1
669	Polished_Chromosome_14	303973	1	1	-1	1	1	1	-1	1	-1	-1	-1	-1	-1	-1	-1	-1	-1	1	1	1	-1	-1	-1	1	-1	-1	1	1	-1	-1	-1	-1	1	-1	-1	1	1	-1	1	1	1	1	1	1	-1	1	1
670	Polished_Chromosome_14	321876	1	1	-1	1	1	1	-1	1	-1	-1	-1	-1	-1	-1	-1	-1	-1	1	1	1	-1	-1	-1	1	-1	-1	1	1	-1	-1	-1	-1	-1	-1	-1	1	1	-1	1	1	1	1	1	1	-1	1	1
671	Polished_Chromosome_14	342598	1	1	-1	1	1	1	-1	1	-1	-1	-1	-1	-1	-1	-1	-1	-1	1	1	1	-1	-1	-1	1	-1	-1	1	1	-1	-1	-1	-1	-1	-1	-1	1	1	-1	1	1	1	1	1	1	-1	1	1
672	Polished_Chromosome_14	349504	1	1	-1	1	1	1	-1	1	-1	-1	-1	-1	-1	-1	-1	-1	-1	1	1	1	-1	-1	-1	1	-1	-1	1	1	-1	-1	-1	-1	-1	-1	-1	1	1	-1	1	1	1	1	1	1	-1	1	1
673	Polished_Chromosome_14	373957	1	1	-1	1	1	1	-1	1	-1	-1	-1	-1	-1	-1	-1	-1	-1	1	1	1	-1	-1	-1	1	-1	-1	1	1	-1	-1	-1	-1	-1	-1	-1	1	1	-1	1	1	1	1	1	1	-1	1	1
674	Polished_Chromosome_14	373998	1	1	-1	1	1	1	-1	1	-1	-1	-1	-1	-1	-1	-1	-1	-1	1	1	1	-1	-1	-1	1	-1	-1	1	1	-1	-1	-1	-1	-1	-1	-1	1	1	-1	1	1	1	1	1	1	-1	1	1
675	Polished_Chromosome_14	384195	1	1	-1	1	1	1	-1	1	-1	-1	-1	-1	-1	-1	-1	-1	-1	1	1	1	-1	-1	-1	1	-1	-1	1	1	-1	-1	-1	-1	-1	-1	-1	1	1	-1	1	1	1	1	1	1	-1	1	1
676	Polished_Chromosome_14	384355	1	1	-1	1	1	1	-1	1	-1	-1	-1	-1	-1	-1	-1	-1	-1	1	1	1	-1	-1	-1	1	-1	-1	1	1	1	-1	-1	-1	-1	-1	-1	1	1	-1	1	1	1	1	1	1	-1	1	1
677	Polished_Chromosome_14	427153	1	1	-1	1	1	1	-1	1	-1	-1	-1	-1	-1	-1	-1	-1	-1	1	1	1	-1	-1	-1	1	-1	-1	1	1	1	-1	-1	-1	-1	-1	-1	1	1	-1	1	1	1	1	1	1	-1	1	1
678	Polished_Chromosome_14	427712	1	1	-1	1	1	1	-1	1	1	-1	-1	-1	-1	-1	-1	-1	-1	1	1	1	-1	-1	-1	1	-1	-1	1	1	1	-1	-1	-1	-1	-1	-1	1	1	-1	1	1	1	1	1	1	-1	1	1
679	Polished_Chromosome_14	446376	1	1	-1	1	1	1	-1	1	1	-1	-1	-1	-1	-1	-1	-1	-1	1	1	1	-1	-1	-1	1	-1	-1	1	1	1	-1	-1	-1	-1	-1	-1	1	1	-1	1	1	1	1	1	1	-1	1	1
680	Polished_Chromosome_14	466969	1	1	-1	1	1	1	-1	1	1	-1	-1	-1	-1	-1	-1	-1	-1	1	1	1	-1	-1	-1	1	-1	-1	1	1	1	-1	-1	-1	-1	-1	-1	1	1	-1	1	1	1	1	1	1	-1	1	1
681	Polished_Chromosome_14	466980	1	1	-1	1	1	1	-1	1	1	-1	-1	-1	-1	-1	-1	-1	-1	1	1	1	-1	-1	-1	1	-1	-1	1	1	1	-1	-1	-1	-1	-1	-1	1	1	-1	1	1	1	1	1	-1	-1	1	1
682	Polished_Chromosome_14	559610	1	1	-1	1	1	1	-1	1	1	-1	-1	-1	-1	-1	-1	-1	-1	1	1	1	-1	-1	-1	1	-1	-1	1	1	1	-1	-1	-1	-1	-1	-1	1	1	-1	1	1	1	1	1	-1	-1	1	1
683	Polished_Chromosome_14	559611	1	1	-1	1	1	1	-1	1	1	-1	-1	-1	-1	-1	-1	-1	-1	1	1	1	-1	-1	-1	1	-1	-1	1	1	1	-1	1	-1	-1	-1	-1	1	1	-1	1	1	1	1	1	-1	-1	1	1
684	Polished_Chromosome_14	567897	1	1	-1	1	1	1	-1	1	1	-1	-1	-1	-1	-1	-1	-1	-1	1	1	1	-1	-1	-1	1	-1	-1	1	1	1	-1	1	-1	-1	-1	-1	1	1	-1	1	1	1	1	1	-1	-1	1	1
685	Polished_Chromosome_14	569130	1	1	-1	1	1	1	-1	1	1	-1	-1	-1	-1	-1	-1	-1	-1	1	1	1	-1	-1	-1	1	-1	-1	1	1	1	-1	1	-1	-1	-1	-1	1	1	-1	1	1	1	1	1	-1	-1	1	1
686	Polished_Chromosome_14	606815	1	1	-1	1	1	1	-1	1	1	-1	-1	-1	-1	-1	-1	-1	-1	1	1	1	-1	-1	-1	1	-1	-1	1	1	1	-1	1	-1	-1	-1	-1	1	1	-1	1	1	1	1	1	-1	-1	1	1
687	Polished_Chromosome_14	608764	-1	1	-1	1	1	1	-1	1	1	-1	-1	-1	-1	-1	-1	-1	-1	1	1	1	1	-1	-1	1	-1	-1	1	1	1	-1	1	-1	-1	-1	-1	1	1	-1	1	1	1	1	1	-1	-1	1	1
688	Polished_Chromosome_14	685877	-1	1	-1	1	1	1	-1	1	1	-1	-1	-1	-1	-1	-1	-1	-1	1	1	1	1	-1	-1	1	-1	-1	1	1	1	-1	1	-1	-1	-1	-1	1	1	-1	1	1	1	1	1	-1	-1	1	1
689	Polished_Chromosome_14	686240	-1	1	-1	1	1	1	-1	1	1	-1	-1	-1	-1	-1	-1	-1	-1	1	-1	1	1	-1	-1	1	-1	-1	1	1	1	-1	1	-1	-1	-1	-1	1	1	-1	1	1	1	1	1	-1	-1	1	1
690	Polished_Chromosome_14	764904	-1	1	-1	1	1	1	-1	1	1	-1	-1	-1	-1	-1	-1	-1	-1	1	-1	1	1	-1	-1	1	-1	-1	1	1	1	-1	1	-1	-1	-1	-1	1	1	-1	1	1	1	1	1	-1	-1	1	1
691	Polished_Chromosome_14	767807	-1	1	-1	1	1	-1	-1	1	1	-1	-1	-1	-1	-1	-1	-1	-1	1	-1	1	1	-1	-1	1	-1	-1	1	1	1	-1	1	-1	-1	-1	-1	1	1	-1	1	1	1	1	1	-1	-1	1	1
692	Polished_Chromosome_14	982213	-1	1	-1	1	1	-1	-1	1	1	-1	-1	-1	-1	-1	-1	-1	-1	1	-1	1	1	-1	-1	1	-1	-1	1	1	1	-1	1	-1	-1	-1	-1	1	1	-1	1	1	1	1	1	-1	-1	1	1
693	Polished_Chromosome_14	982252	-1	1	-1	1	1	-1	-1	1	1	-1	-1	-1	1	-1	-1	-1	-1	1	-1	1	1	-1	-1	1	-1	-1	1	1	1	-1	1	-1	-1	-1	-1	1	1	-1	1	1	1	1	1	-1	-1	1	1
694	Polished_Chromosome_14	1145629	-1	1	-1	1	1	-1	-1	1	1	-1	-1	-1	1	-1	-1	-1	-1	1	-1	1	1	-1	-1	1	-1	-1	1	1	1	-1	1	-1	-1	-1	-1	1	1	-1	1	1	1	1	1	-1	-1	1	1
695	Polished_Chromosome_14	1171481	-1	1	-1	1	1	-1	-1	1	1	-1	-1	-1	1	-1	-1	-1	-1	1	-1	1	1	-1	-1	1	-1	-1	1	1	1	-1	1	-1	-1	-1	-1	1	1	-1	1	1	1	1	1	-1	-1	1	1
696	Polished_Chromosome_14	1189507	-1	1	-1	1	1	-1	-1	1	1	-1	-1	-1	1	-1	-1	-1	-1	1	-1	1	1	-1	-1	1	-1	-1	1	1	1	-1	1	-1	-1	-1	-1	1	1	-1	1	1	1	1	1	-1	-1	1	1
697	Polished_Chromosome_14	1201607	-1	1	-1	1	1	-1	-1	1	1	-1	-1	-1	1	-1	-1	-1	-1	1	-1	1	1	-1	-1	1	-1	-1	1	1	1	-1	1	-1	-1	-1	-1	1	1	-1	1	1	1	1	1	-1	-1	1	1
698	Polished_Chromosome_14	1868928	-1	1	-1	1	1	-1	-1	1	1	-1	-1	-1	1	-1	-1	-1	-1	1	-1	1	1	-1	-1	1	-1	-1	1	1	1	-1	1	-1	-1	-1	-1	1	1	-1	1	1	1	1	1	-1	-1	1	1
699	Polished_Chromosome_14	1877665	-1	1	-1	1	1	-1	-1	1	1	-1	-1	-1	1	-1	-1	-1	-1	1	-1	1	1	-1	-1	1	-1	-1	1	1	1	-1	1	-1	-1	-1	-1	1	1	-1	1	1	1	1	1	-1	-1	1	1
700	Polished_Chromosome_14	2151691	-1	1	-1	1	1	-1	-1	1	1	-1	-1	-1	1	-1	-1	-1	-1	1	-1	1	1	-1	-1	1	-1	-1	1	1	1	-1	1	-1	-1	-1	-1	1	1	-1	1	1	1	1	1	-1	-1	1	1
701	Polished_Chromosome_14	2152255	-1	1	-1	1	1	-1	-1	1	1	-1	-1	-1	1	-1	-1	-1	-1	1	-1	1	1	-1	-1	1	-1	-1	1	1	1	-1	1	-1	-1	-1	1	1	1	-1	1	1	1	1	1	-1	-1	1	1
702	Polished_Chromosome_14	2237801	-1	1	-1	1	1	-1	-1	1	1	-1	-1	-1	1	-1	-1	-1	-1	1	-1	1	1	-1	-1	1	-1	-1	1	1	1	-1	1	-1	-1	-1	1	1	1	-1	1	1	1	1	1	-1	-1	1	1
703	Polished_Chromosome_14	2238226	-1	1	-1	1	1	-1	-1	1	1	-1	-1	-1	1	-1	-1	-1	-1	1	-1	1	1	-1	-1	1	-1	-1	1	1	1	-1	1	-1	-1	-1	1	1	1	-1	1	1	1	1	1	-1	-1	1	1
704	Polished_Chromosome_14	2238411	-1	1	-1	1	1	-1	-1	1	1	-1	-1	-1	1	-1	-1	-1	-1	1	-1	1	1	-1	-1	1	-1	-1	1	1	1	-1	1	-1	-1	-1	1	-1	1	-1	1	1	1	1	1	-1	-1	1	1
705	Polished_Chromosome_14	2381754	-1	1	-1	1	1	-1	-1	1	1	-1	-1	-1	1	-1	-1	-1	-1	1	-1	1	1	-1	-1	1	-1	-1	1	1	1	-1	1	-1	-1	-1	1	-1	1	-1	1	1	1	1	1	-1	-1	1	1
706	Polished_Chromosome_14	2382790	-1	1	-1	1	1	-1	-1	1	1	-1	-1	-1	1	-1	-1	-1	-1	1	-1	1	1	-1	-1	1	-1	-1	1	1	1	-1	1	-1	-1	-1	1	-1	1	-1	1	1	1	1	1	-1	-1	1	1
707	Polished_Chromosome_14	2395571	-1	1	-1	1	1	-1	-1	1	1	-1	-1	-1	1	-1	-1	-1	-1	1	-1	1	1	-1	-1	1	-1	-1	1	1	1	-1	1	-1	-1	-1	1	-1	1	-1	1	1	1	1	1	-1	-1	1	1
708	Polished_Chromosome_14	2410001	-1	1	-1	1	1	-1	1	1	1	-1	-1	-1	1	-1	-1	-1	-1	1	-1	1	1	-1	-1	1	-1	-1	1	1	1	-1	1	-1	-1	-1	1	-1	1	-1	1	1	1	1	1	-1	-1	1	1
709	Polished_Chromosome_14	2413082	-1	1	-1	1	1	-1	1	1	1	-1	-1	-1	1	-1	-1	-1	-1	1	-1	1	1	-1	-1	1	-1	-1	1	1	1	-1	1	-1	-1	-1	1	-1	1	-1	1	1	1	1	1	-1	-1	1	1
710	Polished_Chromosome_14	2413100	-1	1	-1	1	1	-1	1	1	1	-1	-1	-1	1	-1	1	-1	-1	1	-1	1	1	-1	-1	1	-1	-1	1	1	1	-1	1	-1	-1	-1	1	-1	1	-1	1	1	1	1	1	-1	-1	1	1
711	Polished_Chromosome_14	2459240	-1	1	-1	1	1	-1	1	1	1	-1	-1	-1	1	-1	1	-1	-1	1	-1	1	1	-1	-1	1	-1	-1	1	1	1	-1	1	-1	-1	-1	1	-1	1	-1	1	1	1	1	1	-1	-1	1	1
712	Polished_Chromosome_14	2460293	-1	1	-1	1	1	-1	1	1	1	-1	-1	-1	1	-1	1	-1	1	1	-1	1	1	-1	-1	1	-1	-1	1	1	1	-1	1	-1	-1	-1	1	-1	1	-1	1	1	1	1	1	-1	-1	1	1
713	Polished_Chromosome_14	2770924	-1	1	-1	1	1	-1	1	1	1	-1	-1	-1	1	-1	1	-1	1	1	-1	1	1	-1	-1	1	-1	-1	1	1	1	-1	1	-1	-1	-1	1	-1	1	-1	1	1	1	1	1	-1	-1	1	1
714	Polished_Chromosome_14	2791832	-1	1	-1	1	1	-1	1	1	1	-1	-1	-1	1	-1	1	-1	1	1	-1	1	1	-1	-1	1	-1	-1	1	1	1	-1	1	-1	-1	-1	1	-1	1	-1	1	1	1	1	1	-1	-1	1	1
715	Polished_Chromosome_15	1	-1	-1	1	1	-1	1	-1	-1	-1	-1	1	-1	1	1	1	1	1	1	-1	-1	1	1	1	1	1	1	1	-1	1	1	-1	1	-1	-1	1	1	1	1	1	1	-1	1	1	1	1	1	1
716	Polished_Chromosome_15	25996	-1	-1	1	1	-1	1	-1	-1	-1	-1	1	-1	1	1	1	1	1	1	-1	-1	1	1	1	1	1	1	1	-1	1	1	-1	1	-1	-1	1	1	1	1	1	1	-1	1	1	1	1	1	1
717	Polished_Chromosome_15	300140	-1	-1	1	1	-1	1	-1	-1	-1	-1	1	-1	1	1	1	1	1	1	-1	-1	1	1	1	1	1	1	1	-1	1	1	-1	1	-1	-1	1	1	1	1	1	1	-1	1	1	1	1	1	1
718	Polished_Chromosome_15	300314	-1	-1	1	1	-1	-1	-1	-1	-1	-1	1	-1	1	1	1	1	1	1	-1	-1	1	1	1	1	1	1	1	-1	1	1	-1	1	-1	-1	1	1	1	1	1	1	-1	1	1	1	1	1	1
719	Polished_Chromosome_15	346240	-1	-1	1	1	-1	-1	-1	-1	-1	-1	1	-1	1	1	1	1	1	1	-1	-1	1	1	1	1	1	1	1	-1	1	1	-1	1	-1	-1	1	1	1	1	1	1	-1	1	1	1	1	1	1
720	Polished_Chromosome_15	347425	-1	-1	1	1	-1	-1	-1	-1	-1	-1	1	-1	1	1	1	1	1	1	-1	-1	1	1	1	1	1	1	1	-1	1	-1	-1	1	-1	-1	1	1	1	1	1	1	-1	1	1	1	-1	1	1
721	Polished_Chromosome_15	496721	-1	-1	1	1	-1	-1	-1	-1	-1	-1	1	-1	1	1	1	1	1	1	-1	-1	1	1	1	1	1	1	1	-1	1	-1	-1	1	-1	-1	1	1	1	1	1	1	-1	1	1	1	-1	1	1
722	Polished_Chromosome_15	496722	-1	-1	1	1	-1	-1	-1	-1	-1	-1	1	-1	1	1	1	1	-1	1	-1	-1	1	1	1	1	1	-1	1	-1	1	-1	-1	1	-1	-1	-1	1	1	1	1	1	-1	1	1	1	-1	1	1
723	Polished_Chromosome_15	648648	-1	-1	1	1	-1	-1	-1	-1	-1	-1	1	-1	1	1	1	1	-1	1	-1	-1	1	1	1	1	1	-1	1	-1	1	-1	-1	1	-1	-1	-1	1	1	1	1	1	-1	1	1	1	-1	1	1
724	Polished_Chromosome_15	681953	-1	-1	1	1	-1	-1	1	-1	-1	-1	1	-1	1	1	1	1	-1	1	-1	-1	1	1	1	1	1	-1	1	-1	1	-1	-1	1	-1	1	-1	1	1	1	1	1	-1	1	1	1	-1	1	1
725	Polished_Chromosome_15	759062	-1	-1	1	1	-1	-1	1	-1	-1	-1	1	-1	1	1	1	1	-1	1	-1	-1	1	1	1	1	1	-1	1	-1	1	-1	-1	1	-1	1	-1	1	1	1	1	1	-1	1	1	1	-1	1	1
726	Polished_Chromosome_15	759073	-1	-1	1	1	-1	-1	1	-1	-1	-1	1	-1	1	1	1	1	-1	1	-1	-1	1	1	1	1	1	-1	1	-1	1	-1	-1	1	-1	1	-1	1	1	1	1	1	-1	1	1	1	-1	1	1
727	Polished_Chromosome_15	773148	-1	-1	1	1	-1	-1	1	-1	-1	-1	1	-1	1	1	1	1	-1	1	-1	-1	1	1	1	1	1	-1	1	-1	1	-1	-1	1	-1	1	-1	1	1	1	1	1	-1	1	1	1	-1	1	1
728	Polished_Chromosome_15	774554	-1	-1	1	1	-1	-1	1	-1	-1	-1	1	-1	1	1	1	1	-1	1	-1	-1	1	1	1	1	1	-1	1	-1	1	-1	-1	1	-1	1	-1	1	1	1	1	1	-1	1	1	1	-1	1	1
729	Polished_Chromosome_15	813590	-1	-1	1	1	-1	-1	1	-1	-1	-1	1	-1	1	1	1	1	-1	1	-1	-1	1	1	1	1	1	-1	1	-1	1	-1	-1	1	-1	1	-1	1	1	1	1	1	-1	1	1	1	-1	1	1
730	Polished_Chromosome_15	844537	-1	-1	1	1	-1	-1	1	-1	-1	-1	1	-1	1	1	1	1	-1	1	-1	-1	1	1	1	1	1	-1	1	-1	1	-1	-1	1	-1	1	-1	1	1	1	1	1	-1	1	1	1	-1	1	1
731	Polished_Chromosome_15	845010	-1	-1	1	1	-1	-1	1	-1	-1	-1	1	-1	1	1	1	1	-1	1	-1	-1	1	1	1	1	1	-1	1	-1	1	-1	-1	1	-1	1	-1	1	1	1	1	1	-1	1	1	1	-1	1	1
732	Polished_Chromosome_15	853956	-1	-1	1	1	-1	-1	1	-1	-1	-1	1	-1	1	1	1	1	-1	1	-1	-1	1	1	1	1	1	-1	1	-1	1	-1	-1	1	-1	1	-1	1	1	1	1	1	-1	1	1	1	-1	1	1
733	Polished_Chromosome_15	909847	-1	-1	1	1	-1	-1	1	-1	-1	-1	1	-1	1	1	1	1	-1	1	1	-1	1	1	1	1	1	-1	1	-1	1	-1	-1	1	-1	1	-1	1	1	1	1	1	-1	1	1	1	-1	1	1
734	Polished_Chromosome_15	973735	-1	-1	1	1	-1	-1	1	-1	-1	-1	1	-1	1	1	1	1	-1	1	1	-1	1	1	1	1	1	-1	1	-1	1	-1	-1	1	-1	1	-1	1	1	1	1	1	-1	1	1	1	-1	1	1
735	Polished_Chromosome_15	973925	-1	-1	1	1	-1	-1	1	-1	-1	-1	1	-1	1	1	1	1	-1	1	1	-1	1	1	1	1	1	-1	1	1	1	-1	-1	1	-1	1	-1	1	1	1	1	1	-1	1	1	1	-1	1	1
736	Polished_Chromosome_15	974574	-1	-1	1	1	-1	-1	1	-1	-1	-1	1	-1	1	1	1	1	-1	1	1	-1	1	1	1	1	1	-1	1	1	1	-1	-1	1	-1	1	-1	1	1	1	1	1	-1	1	1	1	-1	1	1
737	Polished_Chromosome_15	974580	-1	-1	1	1	-1	-1	1	-1	-1	-1	1	-1	1	1	1	1	-1	1	1	-1	1	1	1	1	1	-1	1	1	1	-1	-1	1	-1	1	-1	1	1	1	1	1	-1	1	1	1	-1	1	1
738	Polished_Chromosome_15	1985066	-1	-1	1	1	-1	-1	1	-1	-1	-1	1	-1	1	1	1	1	-1	1	1	-1	1	1	1	1	1	-1	1	1	1	-1	-1	1	-1	1	-1	1	1	1	1	1	-1	1	1	1	-1	1	1
739	Polished_Chromosome_15	2005089	-1	-1	1	1	-1	-1	1	-1	-1	-1	1	-1	1	1	1	1	-1	1	1	-1	1	1	1	1	1	-1	1	1	1	-1	-1	1	1	1	-1	1	1	1	1	1	-1	1	1	1	-1	1	1
740	Polished_Chromosome_15	2157795	-1	-1	1	1	-1	-1	1	-1	-1	-1	1	-1	1	1	1	1	-1	1	1	-1	1	1	1	1	1	-1	1	1	1	-1	-1	1	1	1	-1	1	1	1	1	1	-1	1	1	1	-1	1	1
741	Polished_Chromosome_15	2157851	-1	-1	1	1	-1	-1	1	-1	-1	1	1	-1	1	1	1	1	-1	1	1	-1	1	1	1	1	1	-1	1	1	1	-1	-1	1	1	1	-1	1	1	1	1	1	-1	1	1	-1	-1	1	1
742	Polished_Chromosome_15	2197655	-1	-1	1	1	-1	-1	1	-1	-1	1	1	-1	1	1	1	1	-1	1	1	-1	1	1	1	1	1	-1	1	1	1	-1	-1	1	1	1	-1	1	1	1	1	1	-1	1	1	-1	-1	1	1
743	Polished_Chromosome_15	2203385	-1	-1	1	1	-1	-1	1	-1	-1	1	1	-1	1	1	1	1	-1	1	1	-1	1	1	1	1	1	-1	1	1	1	-1	-1	1	1	1	-1	1	1	1	1	1	1	1	1	-1	-1	1	1
744	Polished_Chromosome_15	2648748	-1	-1	1	1	-1	-1	1	-1	-1	1	1	-1	1	1	1	1	-1	1	1	-1	1	1	1	1	1	-1	1	1	1	-1	-1	1	1	1	-1	1	1	1	1	1	1	1	1	-1	-1	1	1
745	Polished_Chromosome_15	2658481	-1	-1	1	1	-1	-1	1	-1	-1	1	1	-1	1	1	1	1	-1	1	1	-1	1	1	1	1	1	-1	1	1	1	-1	-1	1	1	1	-1	1	1	1	1	1	1	1	1	-1	-1	1	1
746	Polished_Chromosome_16	1	-1	-1	-1	1	-1	1	1	1	1	-1	-1	-1	1	1	1	-1	1	1	-1	1	-1	1	-1	-1	-1	-1	-1	-1	1	1	1	-1	1	-1	-1	-1	1	-1	-1	-1	1	-1	1	-1	-1	-1	-1
747	Polished_Chromosome_16	23242	-1	-1	-1	1	-1	1	1	1	1	-1	-1	-1	1	1	1	-1	1	1	-1	1	-1	1	-1	-1	-1	-1	-1	-1	1	1	1	-1	1	-1	-1	-1	1	-1	-1	-1	1	-1	1	-1	-1	-1	-1
748	Polished_Chromosome_16	287739	-1	-1	-1	1	-1	1	1	1	1	-1	-1	-1	1	1	1	-1	1	1	-1	1	-1	1	-1	-1	-1	-1	-1	-1	1	1	1	-1	1	-1	-1	-1	1	-1	-1	-1	1	-1	1	-1	-1	-1	-1
749	Polished_Chromosome_16	287838	-1	-1	-1	1	-1	1	1	1	1	-1	-1	-1	1	1	1	-1	1	1	-1	1	1	1	-1	-1	-1	-1	-1	-1	1	1	1	-1	1	-1	-1	-1	1	-1	-1	-1	1	-1	1	-1	-1	-1	-1
750	Polished_Chromosome_16	304052	-1	-1	-1	1	-1	1	1	1	1	-1	-1	-1	1	1	1	-1	1	1	-1	1	1	1	-1	-1	-1	-1	-1	-1	1	1	1	-1	1	-1	-1	-1	1	-1	-1	-1	1	-1	1	-1	-1	-1	-1
751	Polished_Chromosome_16	304168	-1	-1	-1	1	-1	1	1	1	1	-1	-1	-1	1	1	1	-1	1	1	-1	1	1	1	-1	-1	-1	-1	-1	-1	1	1	-1	-1	1	-1	-1	-1	1	-1	-1	-1	1	-1	1	-1	-1	-1	-1
752	Polished_Chromosome_16	333808	-1	-1	-1	1	-1	1	1	1	1	-1	-1	-1	1	1	1	-1	1	1	-1	1	1	1	-1	-1	-1	-1	-1	-1	1	1	-1	-1	1	-1	-1	-1	1	-1	-1	-1	1	-1	1	-1	-1	-1	-1
753	Polished_Chromosome_16	333996	-1	-1	-1	1	-1	1	1	1	1	-1	-1	-1	1	1	1	-1	1	1	-1	1	1	1	-1	-1	-1	-1	-1	-1	1	1	-1	-1	1	-1	-1	-1	1	-1	-1	-1	1	-1	1	-1	-1	-1	-1
754	Polished_Chromosome_16	336810	-1	-1	-1	1	-1	1	1	1	1	-1	-1	-1	1	1	1	-1	1	1	-1	1	1	1	-1	-1	-1	-1	-1	-1	1	1	-1	-1	1	-1	-1	-1	1	-1	-1	-1	1	-1	1	-1	-1	-1	-1
755	Polished_Chromosome_16	338717	-1	-1	-1	1	-1	1	1	1	1	-1	-1	-1	1	1	1	-1	1	1	-1	1	1	1	-1	-1	-1	-1	-1	-1	1	1	-1	-1	1	-1	-1	-1	1	-1	-1	-1	1	-1	1	-1	-1	-1	-1
756	Polished_Chromosome_16	355985	-1	-1	-1	1	-1	1	1	1	1	-1	-1	-1	1	1	1	-1	1	1	-1	1	1	1	-1	-1	-1	-1	-1	-1	1	1	-1	-1	1	-1	-1	-1	1	-1	-1	-1	1	-1	1	-1	-1	-1	-1
757	Polished_Chromosome_16	356031	-1	-1	-1	1	-1	1	1	1	1	-1	-1	-1	1	-1	-1	-1	1	1	-1	1	1	1	-1	-1	-1	-1	-1	-1	1	1	-1	-1	1	-1	-1	-1	1	-1	-1	-1	1	-1	-1	-1	-1	-1	-1
758	Polished_Chromosome_16	415220	-1	-1	-1	1	-1	1	1	1	1	-1	-1	-1	1	-1	-1	-1	1	1	-1	1	1	1	-1	-1	-1	-1	-1	-1	1	1	-1	-1	1	-1	-1	-1	1	-1	-1	-1	1	-1	-1	-1	-1	-1	-1
759	Polished_Chromosome_16	415238	-1	-1	-1	1	-1	1	1	1	1	-1	-1	-1	1	-1	-1	-1	1	1	-1	1	1	1	-1	-1	-1	-1	-1	-1	1	1	-1	-1	1	-1	-1	-1	1	-1	-1	-1	1	-1	-1	-1	-1	-1	-1
760	Polished_Chromosome_16	415410	-1	-1	-1	1	-1	1	1	1	1	-1	-1	-1	-1	-1	-1	-1	1	1	-1	1	1	1	1	-1	-1	-1	-1	-1	1	1	-1	-1	1	-1	-1	-1	1	-1	-1	-1	1	-1	-1	-1	-1	-1	-1
761	Polished_Chromosome_16	461786	-1	-1	-1	1	-1	1	1	1	1	-1	-1	-1	-1	-1	-1	-1	1	1	-1	1	1	1	1	-1	-1	-1	-1	-1	1	1	-1	-1	1	-1	-1	-1	1	-1	-1	-1	1	-1	-1	-1	-1	-1	-1
762	Polished_Chromosome_16	463892	-1	-1	-1	1	-1	1	1	1	1	-1	-1	1	-1	-1	-1	-1	1	1	-1	1	1	1	1	-1	-1	-1	-1	-1	1	1	-1	-1	1	-1	-1	-1	1	-1	-1	-1	1	1	-1	-1	-1	1	-1
763	Polished_Chromosome_16	504188	-1	-1	-1	1	-1	1	1	1	1	-1	-1	1	-1	-1	-1	-1	1	1	-1	1	1	1	1	-1	-1	-1	-1	-1	1	1	-1	-1	1	-1	-1	-1	1	-1	-1	-1	1	1	-1	-1	-1	1	-1
764	Polished_Chromosome_16	504224	-1	-1	-1	1	-1	1	1	1	1	-1	-1	1	-1	-1	-1	-1	1	1	-1	1	1	1	1	-1	-1	-1	-1	-1	1	1	-1	-1	1	-1	-1	-1	1	-1	-1	-1	1	1	-1	-1	-1	1	-1
765	Polished_Chromosome_16	508870	-1	-1	-1	1	-1	1	1	1	1	-1	-1	1	-1	-1	-1	-1	1	1	-1	1	1	1	1	-1	-1	-1	-1	-1	1	1	-1	-1	1	-1	-1	-1	1	-1	-1	-1	1	1	-1	-1	-1	1	-1
766	Polished_Chromosome_16	509086	-1	-1	-1	1	-1	1	1	1	1	-1	-1	1	-1	-1	-1	-1	1	1	-1	1	1	1	1	-1	-1	-1	-1	-1	1	1	-1	-1	1	-1	-1	-1	1	-1	-1	-1	1	1	-1	-1	-1	1	-1
767	Polished_Chromosome_16	537494	-1	-1	-1	1	-1	1	1	1	1	-1	-1	1	-1	-1	-1	-1	1	1	-1	1	1	1	1	-1	-1	-1	-1	-1	-1	1	-1	-1	1	-1	-1	-1	1	-1	-1	-1	1	1	-1	-1	-1	1	-1
768	Polished_Chromosome_16	614991	-1	-1	-1	1	-1	1	1	1	1	-1	-1	1	-1	-1	-1	-1	1	1	-1	1	1	1	1	-1	-1	-1	-1	-1	-1	1	-1	-1	1	-1	-1	-1	1	-1	-1	-1	1	1	-1	-1	-1	1	-1
769	Polished_Chromosome_16	618432	-1	-1	-1	1	-1	1	1	1	1	-1	-1	1	-1	-1	-1	-1	1	1	-1	1	1	1	1	-1	-1	-1	-1	-1	-1	1	-1	-1	1	-1	-1	-1	1	-1	-1	-1	1	1	-1	-1	-1	1	-1
770	Polished_Chromosome_16	660589	-1	-1	-1	1	-1	1	1	1	1	-1	-1	1	-1	-1	-1	-1	1	1	-1	1	1	1	1	-1	-1	-1	-1	-1	-1	1	-1	-1	1	-1	-1	-1	1	-1	-1	-1	1	1	-1	-1	-1	1	-1
771	Polished_Chromosome_16	660591	-1	-1	-1	1	-1	1	1	1	1	-1	-1	1	-1	-1	-1	1	1	1	-1	1	1	1	1	-1	-1	-1	-1	-1	-1	1	-1	-1	1	-1	-1	-1	1	-1	-1	-1	1	1	-1	-1	-1	1	-1
772	Polished_Chromosome_16	726501	-1	-1	-1	1	-1	1	1	1	1	-1	-1	1	-1	-1	-1	1	1	1	-1	1	1	1	1	-1	-1	-1	-1	-1	-1	1	-1	-1	1	-1	-1	-1	1	-1	-1	-1	1	1	-1	-1	-1	1	-1
773	Polished_Chromosome_16	726570	-1	-1	-1	1	-1	1	1	1	1	-1	-1	1	-1	-1	-1	1	1	1	-1	1	1	1	1	-1	-1	-1	-1	-1	-1	1	-1	-1	1	-1	-1	-1	1	-1	-1	-1	-1	1	-1	-1	-1	1	-1
774	Polished_Chromosome_16	876550	-1	-1	-1	1	-1	1	1	1	1	-1	-1	1	-1	-1	-1	1	1	1	-1	1	1	1	1	-1	-1	-1	-1	-1	-1	1	-1	-1	1	-1	-1	-1	1	-1	-1	-1	-1	1	-1	-1	-1	1	-1
775	Polished_Chromosome_16	876553	1	-1	-1	1	-1	1	1	1	1	-1	-1	1	-1	-1	-1	1	1	1	-1	1	1	1	1	-1	-1	-1	-1	1	-1	1	-1	-1	1	-1	-1	-1	1	-1	-1	-1	-1	1	-1	-1	-1	1	-1
776	Polished_Chromosome_16	1019483	1	-1	-1	1	-1	1	1	1	1	-1	-1	1	-1	-1	-1	1	1	1	-1	1	1	1	1	-1	-1	-1	-1	1	-1	1	-1	-1	1	-1	-1	-1	1	-1	-1	-1	-1	1	-1	-1	-1	1	-1
777	Polished_Chromosome_16	1019577	1	-1	-1	1	-1	1	1	-1	1	-1	-1	1	-1	-1	-1	1	1	1	-1	1	1	1	1	-1	-1	-1	-1	1	-1	1	-1	-1	1	-1	-1	-1	1	-1	-1	-1	-1	1	-1	-1	-1	1	-1
778	Polished_Chromosome_16	1582629	1	-1	-1	1	-1	1	1	-1	1	-1	-1	1	-1	-1	-1	1	1	1	-1	1	1	1	1	-1	-1	-1	-1	1	-1	1	-1	-1	1	-1	-1	-1	1	-1	-1	-1	-1	1	-1	-1	-1	1	-1
779	Polished_Chromosome_16	1585812	1	-1	-1	1	-1	1	1	-1	1	-1	-1	1	-1	-1	-1	1	1	1	-1	1	1	1	1	-1	-1	-1	-1	1	-1	1	-1	-1	1	-1	-1	-1	1	-1	-1	-1	-1	1	-1	-1	-1	1	-1
780	Polished_Chromosome_16	1675065	1	-1	-1	1	-1	1	1	-1	1	-1	-1	1	-1	-1	-1	1	1	1	-1	1	1	1	1	-1	-1	-1	-1	1	-1	1	-1	-1	1	-1	-1	-1	1	-1	-1	-1	-1	1	-1	-1	-1	1	-1
781	Polished_Chromosome_16	1682400	1	-1	-1	1	-1	1	1	-1	1	-1	-1	1	-1	-1	-1	1	1	1	-1	1	1	1	1	-1	-1	-1	-1	1	-1	1	-1	-1	1	-1	-1	-1	1	1	-1	-1	-1	1	-1	-1	-1	1	-1
782	Polished_Chromosome_16	1695726	1	-1	-1	1	-1	1	1	-1	1	-1	-1	1	-1	-1	-1	1	1	1	-1	1	1	1	1	-1	-1	-1	-1	1	-1	1	-1	-1	1	-1	-1	-1	1	1	-1	-1	-1	1	-1	-1	-1	1	-1
783	Polished_Chromosome_16	1745801	1	-1	-1	1	-1	1	1	-1	1	-1	-1	1	-1	-1	-1	1	1	1	-1	1	1	1	1	-1	-1	-1	-1	1	-1	1	-1	1	1	-1	1	-1	1	1	-1	-1	-1	1	-1	-1	-1	1	-1
784	Polished_Chromosome_16	1829106	1	-1	-1	1	-1	1	1	-1	1	-1	-1	1	-1	-1	-1	1	1	1	-1	1	1	1	1	-1	-1	-1	-1	1	-1	1	-1	1	1	-1	1	-1	1	1	-1	-1	-1	1	-1	-1	-1	1	-1
785	Polished_Chromosome_16	1851473	1	-1	-1	1	-1	1	1	-1	1	-1	-1	1	-1	-1	-1	1	1	1	-1	1	1	1	1	-1	-1	-1	-1	1	-1	1	-1	1	1	-1	1	-1	1	1	-1	-1	-1	1	-1	-1	-1	1	-1
786	Polished_Chromosome_16	1856747	1	-1	-1	1	-1	1	1	-1	1	-1	-1	1	-1	-1	-1	1	1	1	1	1	1	1	1	-1	-1	1	-1	1	-1	1	-1	1	1	-1	1	-1	1	1	-1	-1	-1	1	-1	-1	-1	1	-1
787	Polished_Chromosome_16	1897288	1	-1	-1	1	-1	1	1	-1	1	-1	-1	1	-1	-1	-1	1	1	1	1	1	1	1	1	-1	-1	1	1	1	-1	1	-1	1	1	-1	1	-1	1	1	-1	-1	-1	1	-1	1	-1	1	-1
788	Polished_Chromosome_16	1941264	1	-1	-1	1	-1	1	-1	-1	1	-1	-1	1	-1	-1	-1	1	1	1	1	1	1	1	1	-1	-1	1	1	1	-1	1	-1	1	1	-1	1	-1	1	1	-1	-1	-1	1	-1	1	-1	1	-1
789	Polished_Chromosome_16	2553451	1	-1	-1	1	-1	1	-1	-1	1	-1	-1	1	-1	-1	-1	1	1	1	1	1	1	1	1	-1	-1	1	1	1	-1	1	-1	1	1	-1	1	-1	1	1	-1	-1	-1	1	-1	1	-1	1	-1
790	Polished_Chromosome_16	2558107	1	-1	-1	1	-1	1	-1	-1	1	-1	-1	1	-1	-1	-1	1	1	1	1	1	1	1	1	-1	-1	1	1	1	-1	1	-1	1	1	-1	1	-1	1	1	-1	-1	-1	1	-1	1	-1	1	-1
[truncated: 37 more columns]
